# Supplementary material for: Crystal structure of (μ-N-allyl­thio­urea-κ2 S:S)bis­[μ-bis­(di­phenyl­phosphanyl)methane-κ2 P:P′]bis­[bromido­copper(I)] aceto­nitrile disolvate
Source: Acta Crystallogr E Crystallogr Commun. 2015 Aug 26;71(Pt 9):1081–4. doi: 10.1107/S2056989015015637 (PMC4555395; doi:10.1107/S2056989015015637)
Supplement: Supplementary file 1 [file e-71-01081-sup1.cif]

##############################################################################
#                                                                            #
# This CIF contains the data in a paper accepted for publication in          #
# Acta Crystallographica Section E. It conforms to the requirements of       #
# Notes for Authors for Acta Crystallographica Section E, and has been       #
# peer reviewed under the auspices of the IUCr Commission on Journals.       #
#                                                                            #
# Full details of the Crystallographic Information File format               #
# are given in the paper "The Crystallographic Information File (CIF):       #
# a New Standard Archive File for Crystallography" by S. R. Hall, F. H.      #
# Allen and I. D. Brown [Acta Cryst. (1991), A47, 655-685].                  #
#                                                                            #
# The current version of the core CIF dictionary is obtainable from          #
# ftp://ftp.iucr.org/pub/cif_core.dic.                                       #
#                                                                            #
# Software is freely available for graphical display of the structure(s)     #
# in this CIF. For information consult the CIF software page                 #
# http://www.iucr.org/resources/cif/software.                                #
#                                                                            #
# This file may be used for bona fide research purposes within the           #
# scientific community so long as proper attribution is given to the journal # 
# article from which it was obtained.                                        #
#                                                                            #
##############################################################################
data_I
_audit_creation_method     'SHELXL-2014/7'
_journal_date_recd_electronic     2015-08-06
_journal_date_accepted     2015-08-20
_journal_name_full     'Acta Crystallographica, Section E'
_journal_year     2015
_journal_volume     71
_journal_issue      9
_journal_page_first     1081
_journal_page_last     1084
_journal_paper_category     GM
_journal_paper_doi     10.1107/S2056989015015637
_journal_coeditor_code     HB7479
_publ_contact_author_name     'Saowanit Saithong'
_publ_contact_author_address
;
Department of Chemistry and Center of Excellence for Innovation in Chemistry,
Faculty of science, Prince of Songkla University,
Hat Yai, Songkla 90112,
Thailand
;
_publ_contact_author_email     'saowanit.sa@psu.ac.th'
_publ_contact_author_fax     '+66(0)74558841'
_publ_contact_author_phone     '+66(0)74558841'
_publ_section_title
;\
Crystal structure of
(\m-<i>N</i>-allylthiourea-\k^2^<i>S</i>:<i>S</i>)bis[\m-\
bis(diphenylphosphanyl)methane-\k^2^<i>P</i>:<i>P</i>']\
bis[bromidocopper(I)] acetonitrile disolvate
;
loop_
    _publ_author_name
    _publ_author_footnote
    _publ_author_address
    'Hemman, Mareeya' .
;
Department of Chemistry, Faculty of Science,
Prince of Songkla University,
Hat Yai, Songkhla, 90112
Thailand
;
    'Pakawatchai, Chaveng' .
;
Department of Chemistry and Center of Excellence for Innovation in Chemistry,
Faculty of Science, Prince of Songkla University,
Hat Yai, Songkhla, 90112
Thailand
;
    'Boonmak, Jaursup' .
;
Materials Chemistry Research Center,
Department of Chemistry and Center of Excellence for Innovation in Chemistry,
Faculty of Science,
Khon Kaen University, Khon Kaen,  40002
Thailand
;
    'Youngme, Sujittra' .
;
Materials Chemistry Research Center,
Department of Chemistry and Center of Excellence for Innovation in Chemistry,
Faculty of Science,
Khon Kaen University, Khon Kaen,  40002
Thailand
;
    'Saithong, Saowanit' .
;
Department of Chemistry and Center of Excellence for Innovation in Chemistry,
Faculty of Science, Prince of Songkla University,
Hat Yai, Songkhla, 90112
Thailand
;
_publ_section_synopsis
;
In the solvated dinuclear complex [Cu~2~Br~2~(ATU)(dppm)~2~]\\cdot2CH~3~CN,
both Cu^+^ ions adopt distorted tetrahedral geometries, being coordinated by
one terminal Br atom, one \m^2^-S atom of the bridging ATU ligand and two P
atoms of the bridging dppm ligands. Within the complex, intramolecular
C---H...S, C---H...\p, N---H...Br and \p--\p stacking interactions are
observed. In the crystal, the components are linked by N---H...Br and
C---H...N hydrogen bonds and weak \p--\p stacking interactions, generating
chains propagating in the [100] direction.
;
_chemical_name_systematic
;\
(\m-<i>N</i>-Allylthiourea-\k^2^<i>S</i>:<i>S</i>)bis[\m-\
bis(diphenylphosphanyl)methane-\k^2^<i>P</i>:<i>P</i>']\
bis[bromidocopper(I)] acetonitrile disolvate
;
_chemical_name_common     ?
_chemical_formula_moiety     'C54 H52 Br2 Cu2 N2 P4 S, 2(C2 H3 N)'
_chemical_formula_sum     'C58 H58 Br2 Cu2 N4 P4 S'
_chemical_formula_iupac     '[Cu2 Br2  (C4 H8 N2 S) (C25 H22 P2)2] , 2C2 H3 N'
_chemical_formula_weight     1253.92
_chemical_melting_point     ?
_shelx_space_group_comment
;
The symmetry employed for this shelxl refinement is uniquely defined
by the following loop, which should always be used as a source of
symmetry information in preference to the above space-group names.
They are only intended as comments.
;
_space_group_crystal_system     monoclinic
_space_group_name_H-M_alt     'P 21/c'
_space_group_name_Hall     '-P 2ybc'
loop_
    _space_group_symop_operation_xyz
    'x, y, z'
    '-x, y+1/2, -z+1/2'
    '-x, -y, -z'
    'x, -y-1/2, z-1/2'
_cell_length_a     13.7569(7)
_cell_length_b     24.2730(11)
_cell_length_c     17.8527(8)
_cell_angle_alpha     90
_cell_angle_beta     111.317(2)
_cell_angle_gamma     90
_cell_volume     5553.5(5)
_cell_formula_units_Z     4
_cell_measurement_reflns_used     9875
_cell_measurement_theta_min     2.87
_cell_measurement_theta_max     25.28
_cell_measurement_temperature     100(2)
_exptl_crystal_description     block
_exptl_crystal_colour     colourless
_exptl_crystal_size_max     0.47
_exptl_crystal_size_mid     0.30
_exptl_crystal_size_min     0.13
_exptl_crystal_density_diffrn     1.500
_exptl_crystal_density_meas     ?
_exptl_crystal_density_method     'not measured'
_exptl_crystal_F_000     2552
_exptl_absorpt_coefficient_mu     2.399
_exptl_absorpt_correction_type     multi-scan
_exptl_absorpt_process_details
;
(SADABS; Bruker, 2013)
;
_shelx_estimated_absorpt_T_min     ?
_shelx_estimated_absorpt_T_max     ?
_exptl_absorpt_correction_T_min     0.4890
_exptl_absorpt_correction_T_max     0.7452
_diffrn_ambient_temperature     100(2)
_diffrn_radiation_type     MoK\a
_diffrn_radiation_wavelength     0.71073
_diffrn_measurement_device_type     'Bruker APEXII CCD'
_diffrn_measurement_method     '\f and \w scans'
_diffrn_detector_area_resol_mean     ?
_diffrn_reflns_number     70511
_diffrn_reflns_av_R_equivalents     0.0639
_diffrn_reflns_theta_min     2.918
_diffrn_reflns_theta_max     25.380
_diffrn_reflns_theta_full     25.242
_diffrn_measured_fraction_theta_max     0.998
_diffrn_measured_fraction_theta_full     0.999
_diffrn_reflns_limit_h_min     -16
_diffrn_reflns_limit_h_max     16
_diffrn_reflns_limit_k_min     -29
_diffrn_reflns_limit_k_max     29
_diffrn_reflns_limit_l_min     -21
_diffrn_reflns_limit_l_max     21
_refine_special_details     ?
_reflns_number_total     10194
_reflns_number_gt     8464
_reflns_threshold_expression     'I > 2\s(I)'
_refine_ls_structure_factor_coef     Fsqd
_refine_ls_matrix_type     full
_refine_ls_R_factor_all     0.0456
_refine_ls_R_factor_gt     0.0320
_refine_ls_wR_factor_gt     0.0635
_refine_ls_wR_factor_ref     0.0673
_refine_ls_goodness_of_fit_ref     1.039
_refine_ls_restrained_S_all     1.039
_refine_ls_number_reflns     10194
_refine_ls_number_parameters     651
_refine_ls_number_restraints     3
_refine_ls_hydrogen_treatment     mixed
_refine_ls_weighting_scheme     calc
_refine_ls_weighting_details
             'w=1/[\s^2^(Fo^2^)+(0.0189P)^2^+10.1133P] where P=(Fo^2^+2Fc^2^)/3'
_atom_sites_solution_hydrogens     geom
_atom_sites_solution_primary     direct
_atom_sites_solution_secondary     difmap
_refine_ls_shift/su_max     0.003
_refine_ls_shift/su_mean     0.000
_refine_diff_density_max     0.680
_refine_diff_density_min     -0.388
_refine_ls_extinction_method     none
_refine_ls_extinction_coef     .
loop_
    _atom_type_symbol
    _atom_type_description
    _atom_type_scat_dispersion_real
    _atom_type_scat_dispersion_imag
    _atom_type_scat_source
    'C' 'C' 0.0033 0.0016
                         'International Tables Vol C Tables 4.2.6.8 and 6.1.1.4'
    'H' 'H' 0.0000 0.0000
                         'International Tables Vol C Tables 4.2.6.8 and 6.1.1.4'
    'N' 'N' 0.0061 0.0033
                         'International Tables Vol C Tables 4.2.6.8 and 6.1.1.4'
    'P' 'P' 0.1023 0.0942
                         'International Tables Vol C Tables 4.2.6.8 and 6.1.1.4'
    'S' 'S' 0.1246 0.1234
                         'International Tables Vol C Tables 4.2.6.8 and 6.1.1.4'
    'Cu' 'Cu' 0.3201 1.2651
                         'International Tables Vol C Tables 4.2.6.8 and 6.1.1.4'
    'Br' 'Br' -0.2901 2.4595
                         'International Tables Vol C Tables 4.2.6.8 and 6.1.1.4'
_computing_data_collection
;
APEX2 (Bruker, 2013)
;
_computing_cell_refinement
;
SAINT (Bruker, 2013)
;
_computing_data_reduction
;
SAINT (Bruker, 2013)
;
_computing_structure_solution
;
SHELXS97 (Sheldrick, 2008)
;
_computing_structure_refinement
;
SHELXL2014/7 (Sheldrick, 2015)
;
_computing_molecular_graphics
;
Mercury (Macrae <i>et al.</i>, 2008)
;
_computing_publication_material
;
WinGX publication routines (Farrugia, 2012)
;
loop_
    _atom_site_type_symbol
    _atom_site_label
    _atom_site_fract_x
    _atom_site_fract_y
    _atom_site_fract_z
    _atom_site_U_iso_or_equiv
    _atom_site_adp_type
    _atom_site_calc_flag
    _atom_site_occupancy
    _atom_site_disorder_assembly
    _atom_site_disorder_group
    Cu Cu1 0.19238(3) 0.77461(2) 0.04894(2) 0.01110(8) Uani d 1 . .
    Cu Cu2 0.24847(3) 0.90361(2) 0.12313(2) 0.01111(8) Uani d 1 . .
    Br Br1 0.09590(2) 0.71918(2) -0.07468(2) 0.01574(7) Uani d 1 . .
    Br Br2 0.22027(2) 1.00599(2) 0.10111(2) 0.01554(7) Uani d 1 . .
    S S1 0.17431(5) 0.86405(3) -0.00549(4) 0.01173(15) Uani d 1 . .
    P P1 0.11946(6) 0.76195(3) 0.14370(4) 0.01021(15) Uani d 1 . .
    P P2 0.18113(6) 0.87778(3) 0.21589(4) 0.01031(15) Uani d 1 . .
    P P3 0.41788(6) 0.88387(3) 0.14411(4) 0.00975(15) Uani d 1 . .
    P P4 0.36776(6) 0.76019(3) 0.08920(4) 0.01024(15) Uani d 1 . .
    N N1 0.0202(2) 0.93599(11) -0.05759(16) 0.0189(6) Uani d 1 . .
    N N2 -0.01468(19) 0.84941(10) -0.11461(15) 0.0163(5) Uani d 1 . .
    C C1 0.1247(2) 0.69122(11) 0.18132(17) 0.0116(6) Uani d 1 . .
    C C2 0.1656(2) 0.67627(12) 0.26213(17) 0.0165(6) Uani d 1 . .
    H H2 0.1930 0.7037 0.3022 0.020 Uiso calc 1 . .
    C C3 0.1666(3) 0.62129(12) 0.28439(18) 0.0199(7) Uani d 1 . .
    H H3 0.1960 0.6113 0.3396 0.024 Uiso calc 1 . .
    C C4 0.1255(3) 0.58136(12) 0.22736(19) 0.0214(7) Uani d 1 . .
    H H4 0.1262 0.5439 0.2430 0.026 Uiso calc 1 . .
    C C5 0.0828(3) 0.59573(12) 0.14673(19) 0.0218(7) Uani d 1 . .
    H H5 0.0532 0.5681 0.1072 0.026 Uiso calc 1 . .
    C C6 0.0831(2) 0.65008(12) 0.12364(18) 0.0171(6) Uani d 1 . .
    H H6 0.0550 0.6595 0.0682 0.021 Uiso calc 1 . .
    C C7 -0.0200(2) 0.77548(11) 0.11547(17) 0.0128(6) Uani d 1 . .
    C C8 -0.0716(3) 0.76700(16) 0.1687(2) 0.0321(9) Uani d 1 . .
    H H8 -0.0335 0.7551 0.2220 0.039 Uiso calc 1 . .
    C C9 -0.1775(3) 0.77573(16) 0.1446(2) 0.0328(9) Uani d 1 . .
    H H9 -0.2118 0.7699 0.1815 0.039 Uiso calc 1 . .
    C C10 -0.2336(2) 0.79270(13) 0.0679(2) 0.0247(8) Uani d 1 . .
    H H10 -0.3067 0.7984 0.0516 0.030 Uiso calc 1 . .
    C C11 -0.1844(3) 0.80142(15) 0.0147(2) 0.0319(8) Uani d 1 . .
    H H11 -0.2233 0.8132 -0.0386 0.038 Uiso calc 1 . .
    C C12 -0.0770(3) 0.79299(14) 0.03881(19) 0.0241(7) Uani d 1 . .
    H H12 -0.0429 0.7994 0.0019 0.029 Uiso calc 1 . .
    C C13 0.1803(2) 0.80300(11) 0.23586(16) 0.0119(6) Uani d 1 . .
    H H13A 0.2531 0.7903 0.2635 0.014 Uiso calc 1 . .
    H H13B 0.1421 0.7965 0.2725 0.014 Uiso calc 1 . .
    C C14 0.0483(2) 0.89986(11) 0.20261(17) 0.0123(6) Uani d 1 . .
    C C15 -0.0113(2) 0.92542(13) 0.13206(18) 0.0209(7) Uani d 1 . .
    H H15 0.0174 0.9320 0.0919 0.025 Uiso calc 1 . .
    C C16 -0.1132(3) 0.94168(14) 0.1190(2) 0.0269(8) Uani d 1 . .
    H H16 -0.1536 0.9593 0.0700 0.032 Uiso calc 1 . .
    C C17 -0.1553(2) 0.93239(12) 0.17676(18) 0.0176(7) Uani d 1 . .
    H H17 -0.2246 0.9439 0.1682 0.021 Uiso calc 1 . .
    C C18 -0.0967(3) 0.90642(14) 0.2469(2) 0.0263(8) Uani d 1 . .
    H H18 -0.1262 0.8994 0.2865 0.032 Uiso calc 1 . .
    C C19 0.0052(3) 0.89033(14) 0.26059(19) 0.0245(8) Uani d 1 . .
    H H19 0.0453 0.8728 0.3097 0.029 Uiso calc 1 . .
    C C20 0.2572(2) 0.90622(11) 0.31536(17) 0.0122(6) Uani d 1 . .
    C C21 0.2730(2) 0.96361(12) 0.31837(18) 0.0177(7) Uani d 1 . .
    H H21 0.2423 0.9851 0.2712 0.021 Uiso calc 1 . .
    C C22 0.3328(3) 0.98882(13) 0.38964(19) 0.0215(7) Uani d 1 . .
    H H22 0.3431 1.0276 0.3912 0.026 Uiso calc 1 . .
    C C23 0.3778(2) 0.95781(13) 0.45895(18) 0.0192(7) Uani d 1 . .
    H H23 0.4186 0.9752 0.5080 0.023 Uiso calc 1 . .
    C C24 0.3628(2) 0.90128(12) 0.45614(17) 0.0159(6) Uani d 1 . .
    H H24 0.3940 0.8800 0.5035 0.019 Uiso calc 1 . .
    C C25 0.3028(2) 0.87543(12) 0.38493(17) 0.0148(6) Uani d 1 . .
    H H25 0.2929 0.8367 0.3838 0.018 Uiso calc 1 . .
    C C26 0.5171(2) 0.91157(11) 0.23539(17) 0.0118(6) Uani d 1 . .
    C C27 0.6010(2) 0.94399(11) 0.23557(18) 0.0143(6) Uani d 1 . .
    H H27 0.6070 0.9539 0.1860 0.017 Uiso calc 1 . .
    C C28 0.6755(2) 0.96181(12) 0.30703(18) 0.0180(7) Uani d 1 . .
    H H28 0.7334 0.9828 0.3063 0.022 Uiso calc 1 . .
    C C29 0.6658(2) 0.94917(12) 0.37982(19) 0.0186(7) Uani d 1 . .
    H H29 0.7166 0.9617 0.4289 0.022 Uiso calc 1 . .
    C C30 0.5817(2) 0.91827(12) 0.38042(18) 0.0186(7) Uani d 1 . .
    H H30 0.5743 0.9100 0.4301 0.022 Uiso calc 1 . .
    C C31 0.5079(2) 0.89923(12) 0.30910(17) 0.0145(6) Uani d 1 . .
    H H31 0.4508 0.8777 0.3103 0.017 Uiso calc 1 . .
    C C32 0.4624(2) 0.90346(11) 0.06293(17) 0.0124(6) Uani d 1 . .
    C C33 0.5599(2) 0.88860(12) 0.06151(17) 0.0150(6) Uani d 1 . .
    H H33 0.6063 0.8672 0.1042 0.018 Uiso calc 1 . .
    C C34 0.5894(2) 0.90472(12) -0.00143(18) 0.0189(7) Uani d 1 . .
    H H34 0.6566 0.8953 -0.0011 0.023 Uiso calc 1 . .
    C C35 0.5212(2) 0.93456(12) -0.06500(18) 0.0196(7) Uani d 1 . .
    H H35 0.5411 0.9451 -0.1086 0.024 Uiso calc 1 . .
    C C36 0.4244(2) 0.94896(12) -0.06488(18) 0.0186(7) Uani d 1 . .
    H H36 0.3774 0.9691 -0.1088 0.022 Uiso calc 1 . .
    C C37 0.3950(2) 0.93417(11) -0.00067(17) 0.0138(6) Uani d 1 . .
    H H37 0.3289 0.9451 -0.0003 0.017 Uiso calc 1 . .
    C C38 0.4531(2) 0.81004(11) 0.16173(16) 0.0111(6) Uani d 1 . .
    H H38A 0.5248 0.8054 0.1623 0.013 Uiso calc 1 . .
    H H38B 0.4546 0.8002 0.2160 0.013 Uiso calc 1 . .
    C C39 0.4238(2) 0.75692(11) 0.01009(17) 0.0116(6) Uani d 1 . .
    C C40 0.5075(2) 0.72272(12) 0.01472(18) 0.0161(6) Uani d 1 . .
    H H40 0.5374 0.6996 0.0602 0.019 Uiso calc 1 . .
    C C41 0.5475(2) 0.72216(12) -0.04627(18) 0.0184(7) Uani d 1 . .
    H H41 0.6040 0.6984 -0.0427 0.022 Uiso calc 1 . .
    C C42 0.5049(2) 0.75631(13) -0.11252(18) 0.0191(7) Uani d 1 . .
    H H42 0.5326 0.7563 -0.1541 0.023 Uiso calc 1 . .
    C C43 0.4223(2) 0.79031(13) -0.11797(18) 0.0194(7) Uani d 1 . .
    H H43 0.3936 0.8139 -0.1632 0.023 Uiso calc 1 . .
    C C44 0.3809(2) 0.79025(12) -0.05756(17) 0.0157(6) Uani d 1 . .
    H H44 0.3229 0.8131 -0.0624 0.019 Uiso calc 1 . .
    C C45 0.4101(2) 0.69546(11) 0.14349(16) 0.0124(6) Uani d 1 . .
    C C46 0.3359(2) 0.65358(12) 0.12815(18) 0.0157(6) Uani d 1 . .
    H H46 0.2661 0.6604 0.0934 0.019 Uiso calc 1 . .
    C C47 0.3633(3) 0.60202(12) 0.16316(19) 0.0214(7) Uani d 1 . .
    H H47 0.3122 0.5738 0.1521 0.026 Uiso calc 1 . .
    C C48 0.4646(3) 0.59159(13) 0.21408(19) 0.0241(7) Uani d 1 . .
    H H48 0.4834 0.5561 0.2371 0.029 Uiso calc 1 . .
    C C49 0.5384(3) 0.63302(13) 0.23138(19) 0.0245(7) Uani d 1 . .
    H H49 0.6077 0.6261 0.2671 0.029 Uiso calc 1 . .
    C C50 0.5114(2) 0.68490(12) 0.19664(18) 0.0185(7) Uani d 1 . .
    H H50 0.5624 0.7133 0.2092 0.022 Uiso calc 1 . .
    C C51 0.0488(2) 0.88435(12) -0.06356(16) 0.0137(6) Uani d 1 . .
    C C52 -0.1207(2) 0.86166(14) -0.16977(19) 0.0248(7) Uani d 1 . .
    H H52A -0.1557 0.8852 -0.1419 0.030 Uiso calc 1 . .
    H H52B -0.1606 0.8268 -0.1848 0.030 Uiso calc 1 . .
    C C53 -0.1221(3) 0.89034(17) -0.2447(2) 0.0373(9) Uani d 1 . .
    H H53 -0.0787 0.9217 -0.2384 0.045 Uiso calc 1 . .
    C C54 -0.1778(4) 0.8755(2) -0.3166(3) 0.0612(14) Uani d 1 . .
    H H54A -0.2222 0.8443 -0.3253 0.073 Uiso calc 1 . .
    H H54B -0.1745 0.8958 -0.3612 0.073 Uiso calc 1 . .
    C C55 0.1704(3) 0.32731(15) 0.0731(2) 0.0354(9) Uani d 1 . .
    H H55A 0.0970 0.3203 0.0645 0.053 Uiso calc 1 . .
    H H55B 0.1846 0.3155 0.0256 0.053 Uiso calc 1 . .
    H H55C 0.1849 0.3668 0.0819 0.053 Uiso calc 1 . .
    C C56 0.2369(3) 0.29660(16) 0.1434(2) 0.0316(8) Uani d 1 . .
    N N3 0.2868(3) 0.27258(16) 0.1977(2) 0.0492(9) Uani d 1 . .
    N N4 -0.0747(3) 0.95436(13) 0.43359(19) 0.0373(8) Uani d 1 . .
    C C58 0.0114(3) 0.94818(14) 0.4440(2) 0.0263(8) Uani d 1 . .
    C C57 0.1216(3) 0.94051(16) 0.4589(2) 0.0344(9) Uani d 1 . .
    H H57A 0.1633 0.9583 0.5098 0.052 Uiso calc 1 . .
    H H57B 0.1383 0.9570 0.4149 0.052 Uiso calc 1 . .
    H H57C 0.1376 0.9010 0.4621 0.052 Uiso calc 1 . .
    H H1A 0.064(2) 0.9555(14) -0.0224(18) 0.041 Uiso d 1 . .
    H H1B -0.0412(18) 0.9480(15) -0.082(2) 0.041 Uiso d 1 . .
    H H2A 0.012(3) 0.8176(10) -0.114(2) 0.041 Uiso d 1 . .
loop_
    _atom_site_aniso_label
    _atom_site_aniso_U_11
    _atom_site_aniso_U_22
    _atom_site_aniso_U_33
    _atom_site_aniso_U_12
    _atom_site_aniso_U_13
    _atom_site_aniso_U_23
    Cu1 0.01203(18) 0.01158(17) 0.01131(17) 0.00084(13) 0.00618(14) 0.00045(14)
    Cu2 0.01152(18) 0.01144(17) 0.01248(17) 0.00183(13) 0.00689(14) 0.00178(14)
    Br1 0.01909(16) 0.01499(15) 0.01340(14) -0.00064(12) 0.00622(12)
                                                                    -0.00410(12)
    Br2 0.01744(16) 0.01076(14) 0.02000(15) 0.00327(11) 0.00868(13) 0.00302(12)
    S1 0.0122(4) 0.0117(3) 0.0114(3) 0.0017(3) 0.0045(3) 0.0010(3)
    P1 0.0117(4) 0.0099(3) 0.0103(3) 0.0002(3) 0.0055(3) -0.0005(3)
    P2 0.0132(4) 0.0090(3) 0.0111(3) 0.0006(3) 0.0072(3) -0.0001(3)
    P3 0.0110(4) 0.0089(3) 0.0111(3) 0.0010(3) 0.0061(3) 0.0015(3)
    P4 0.0123(4) 0.0088(3) 0.0109(3) 0.0010(3) 0.0058(3) 0.0005(3)
    N1 0.0171(15) 0.0149(13) 0.0213(15) 0.0037(11) 0.0031(12) -0.0013(11)
    N2 0.0146(14) 0.0158(13) 0.0160(13) 0.0008(11) 0.0027(11) 0.0011(11)
    C1 0.0111(15) 0.0117(14) 0.0150(14) -0.0024(11) 0.0082(12) 0.0001(12)
    C2 0.0210(17) 0.0159(15) 0.0152(15) -0.0011(13) 0.0097(13) -0.0024(13)
    C3 0.0303(19) 0.0173(16) 0.0159(15) 0.0050(13) 0.0130(14) 0.0052(13)
    C4 0.033(2) 0.0113(15) 0.0261(17) 0.0003(13) 0.0186(16) 0.0030(13)
    C5 0.0316(19) 0.0121(15) 0.0242(17) -0.0049(13) 0.0130(15) -0.0064(14)
    C6 0.0220(17) 0.0159(15) 0.0137(15) 0.0000(13) 0.0068(13) 0.0010(13)
    C7 0.0127(15) 0.0090(14) 0.0176(15) -0.0008(11) 0.0068(12) -0.0034(12)
    C8 0.0231(19) 0.050(2) 0.0283(19) 0.0040(17) 0.0152(16) 0.0097(17)
    C9 0.0194(19) 0.047(2) 0.041(2) 0.0028(16) 0.0217(17) 0.0022(19)
    C10 0.0119(16) 0.0184(16) 0.042(2) -0.0023(13) 0.0079(15) -0.0130(15)
    C11 0.0218(19) 0.039(2) 0.031(2) 0.0106(16) 0.0054(16) 0.0025(17)
    C12 0.0218(18) 0.0294(18) 0.0235(17) 0.0045(14) 0.0109(15) 0.0035(15)
    C13 0.0144(15) 0.0110(14) 0.0122(14) -0.0005(11) 0.0068(12) -0.0014(12)
    C14 0.0146(15) 0.0078(13) 0.0157(14) -0.0026(11) 0.0070(12) -0.0034(12)
    C15 0.0176(17) 0.0299(18) 0.0190(16) 0.0009(14) 0.0111(14) 0.0073(14)
    C16 0.0223(19) 0.034(2) 0.0244(18) 0.0060(15) 0.0082(15) 0.0127(16)
    C17 0.0130(16) 0.0161(15) 0.0253(17) 0.0020(12) 0.0086(14) -0.0008(13)
    C18 0.0249(19) 0.037(2) 0.0252(18) 0.0073(15) 0.0190(15) 0.0055(16)
    C19 0.0241(18) 0.035(2) 0.0179(16) 0.0112(15) 0.0121(14) 0.0116(15)
    C20 0.0119(15) 0.0138(14) 0.0131(14) -0.0004(12) 0.0072(12) -0.0040(12)
    C21 0.0230(18) 0.0137(15) 0.0168(15) -0.0006(12) 0.0077(14) -0.0005(13)
    C22 0.0281(19) 0.0122(15) 0.0256(17) -0.0041(13) 0.0114(15) -0.0033(14)
    C23 0.0193(17) 0.0229(17) 0.0181(16) -0.0061(13) 0.0099(14) -0.0087(14)
    C24 0.0146(16) 0.0220(16) 0.0136(14) 0.0021(13) 0.0083(13) 0.0009(13)
    C25 0.0175(16) 0.0149(15) 0.0155(15) -0.0001(12) 0.0102(13) -0.0020(13)
    C26 0.0121(15) 0.0085(14) 0.0150(14) 0.0028(11) 0.0052(12) 0.0000(12)
    C27 0.0164(16) 0.0111(14) 0.0186(15) 0.0015(12) 0.0100(13) 0.0008(12)
    C28 0.0135(16) 0.0147(15) 0.0266(17) 0.0000(12) 0.0083(14) -0.0027(13)
    C29 0.0153(16) 0.0193(16) 0.0200(16) 0.0029(13) 0.0049(13) -0.0065(13)
    C30 0.0191(17) 0.0223(16) 0.0171(16) 0.0037(13) 0.0097(14) 0.0002(13)
    C31 0.0140(15) 0.0159(15) 0.0153(15) -0.0019(12) 0.0073(13) -0.0025(13)
    C32 0.0172(16) 0.0091(13) 0.0137(14) -0.0026(12) 0.0088(12) -0.0020(12)
    C33 0.0162(16) 0.0143(15) 0.0160(15) -0.0010(12) 0.0077(13) -0.0003(12)
    C34 0.0201(17) 0.0170(15) 0.0265(17) -0.0015(13) 0.0167(14) -0.0033(14)
    C35 0.0289(19) 0.0179(16) 0.0176(16) -0.0057(13) 0.0151(14) -0.0010(13)
    C36 0.0241(18) 0.0151(15) 0.0154(15) -0.0026(13) 0.0057(14) 0.0030(13)
    C37 0.0125(15) 0.0116(14) 0.0180(15) -0.0036(11) 0.0066(13) 0.0009(12)
    C38 0.0126(15) 0.0111(14) 0.0110(14) 0.0003(11) 0.0060(12) 0.0006(12)
    C39 0.0112(15) 0.0113(14) 0.0134(14) -0.0046(11) 0.0059(12) -0.0044(12)
    C40 0.0137(15) 0.0167(15) 0.0199(16) -0.0006(12) 0.0085(13) -0.0010(13)
    C41 0.0142(16) 0.0196(16) 0.0256(17) -0.0005(13) 0.0123(14) -0.0055(14)
    C42 0.0207(17) 0.0247(17) 0.0171(15) -0.0051(13) 0.0131(14) -0.0069(14)
    C43 0.0208(17) 0.0234(17) 0.0152(15) -0.0012(13) 0.0081(13) 0.0007(13)
    C44 0.0184(17) 0.0132(15) 0.0168(15) 0.0019(12) 0.0081(13) -0.0011(12)
    C45 0.0183(16) 0.0109(14) 0.0108(14) 0.0034(12) 0.0088(13) -0.0015(12)
    C46 0.0199(17) 0.0126(14) 0.0167(15) -0.0004(12) 0.0091(13) -0.0004(12)
    C47 0.0308(19) 0.0133(15) 0.0237(17) -0.0030(13) 0.0143(15) 0.0013(14)
    C48 0.040(2) 0.0106(15) 0.0235(17) 0.0026(14) 0.0132(16) 0.0049(13)
    C49 0.0267(19) 0.0216(17) 0.0223(17) 0.0063(14) 0.0053(15) 0.0052(14)
    C50 0.0236(18) 0.0127(15) 0.0199(16) 0.0010(13) 0.0087(14) 0.0008(13)
    C51 0.0176(16) 0.0156(15) 0.0100(14) 0.0015(12) 0.0076(12) 0.0042(12)
    C52 0.0163(17) 0.0271(18) 0.0244(17) 0.0004(14) -0.0004(14) -0.0026(15)
    C53 0.029(2) 0.048(2) 0.026(2) 0.0088(17) -0.0013(17) 0.0047(18)
    C54 0.063(3) 0.077(3) 0.033(2) 0.026(3) 0.004(2) 0.010(2)
    C55 0.026(2) 0.033(2) 0.047(2) -0.0025(16) 0.0120(18) 0.0049(18)
    C56 0.0210(19) 0.038(2) 0.039(2) -0.0014(16) 0.0146(18) -0.0081(18)
    N3 0.032(2) 0.073(3) 0.042(2) 0.0195(19) 0.0129(17) 0.009(2)
    N4 0.030(2) 0.0415(19) 0.0396(19) 0.0002(15) 0.0113(15) -0.0120(15)
    C58 0.028(2) 0.0248(18) 0.0266(18) 0.0004(15) 0.0112(16) -0.0045(15)
    C57 0.031(2) 0.035(2) 0.042(2) -0.0028(16) 0.0187(18) -0.0069(18)
_geom_special_details
;
All e.s.d.'s (except the e.s.d. in the dihedral angle between two l.s. planes)
are estimated using the full covariance matrix. The cell e.s.d.'s are taken
into account individually in the estimation of e.s.d.'s in distances, angles
and torsion angles; correlations between e.s.d.'s in cell parameters are only
used when they are defined by crystal symmetry. An approximate (isotropic)
treatment of cell e.s.d.'s is used for estimating e.s.d.'s involving l.s.
planes.
;
loop_
    _geom_bond_atom_site_label_1
    _geom_bond_atom_site_label_2
    _geom_bond_site_symmetry_2
    _geom_bond_distance
    _geom_bond_publ_flag
    Cu1 P1 . 2.2795(8) y
    Cu1 P4 . 2.2803(8) y
    Cu1 S1 . 2.3543(8) y
    Cu1 Br1 . 2.5126(4) y
    Cu2 P2 . 2.2604(8) y
    Cu2 P3 . 2.2730(8) y
    Cu2 S1 . 2.3520(8) y
    Cu2 Br2 . 2.5238(4) y
    S1 C51 . 1.731(3) ?
    P1 C7 . 1.828(3) ?
    P1 C1 . 1.836(3) ?
    P1 C13 . 1.844(3) ?
    P2 C14 . 1.835(3) ?
    P2 C20 . 1.837(3) ?
    P2 C13 . 1.850(3) ?
    P3 C32 . 1.830(3) ?
    P3 C26 . 1.831(3) ?
    P3 C38 . 1.853(3) ?
    P4 C45 . 1.827(3) ?
    P4 C39 . 1.841(3) ?
    P4 C38 . 1.848(3) ?
    N1 C51 . 1.329(4) ?
    N1 H1A . 0.842(18) ?
    N1 H1B . 0.849(18) ?
    N2 C51 . 1.317(4) ?
    N2 C52 . 1.464(4) ?
    N2 H2A . 0.853(18) ?
    C1 C2 . 1.393(4) ?
    C1 C6 . 1.399(4) ?
    C2 C3 . 1.391(4) ?
    C2 H2 . 0.9500 ?
    C3 C4 . 1.370(4) ?
    C3 H3 . 0.9500 ?
    C4 C5 . 1.387(4) ?
    C4 H4 . 0.9500 ?
    C5 C6 . 1.383(4) ?
    C5 H5 . 0.9500 ?
    C6 H6 . 0.9500 ?
    C7 C12 . 1.374(4) ?
    C7 C8 . 1.393(4) ?
    C8 C9 . 1.377(5) ?
    C8 H8 . 0.9500 ?
    C9 C10 . 1.368(5) ?
    C9 H9 . 0.9500 ?
    C10 C11 . 1.369(5) ?
    C10 H10 . 0.9500 ?
    C11 C12 . 1.396(5) ?
    C11 H11 . 0.9500 ?
    C12 H12 . 0.9500 ?
    C13 H13A . 0.9900 ?
    C13 H13B . 0.9900 ?
    C14 C15 . 1.376(4) ?
    C14 C19 . 1.387(4) ?
    C15 C16 . 1.391(4) ?
    C15 H15 . 0.9500 ?
    C16 C17 . 1.373(4) ?
    C16 H16 . 0.9500 ?
    C17 C18 . 1.371(4) ?
    C17 H17 . 0.9500 ?
    C18 C19 . 1.388(4) ?
    C18 H18 . 0.9500 ?
    C19 H19 . 0.9500 ?
    C20 C25 . 1.389(4) ?
    C20 C21 . 1.408(4) ?
    C21 C22 . 1.382(4) ?
    C21 H21 . 0.9500 ?
    C22 C23 . 1.387(4) ?
    C22 H22 . 0.9500 ?
    C23 C24 . 1.386(4) ?
    C23 H23 . 0.9500 ?
    C24 C25 . 1.389(4) ?
    C24 H24 . 0.9500 ?
    C25 H25 . 0.9500 ?
    C26 C27 . 1.396(4) ?
    C26 C31 . 1.399(4) ?
    C27 C28 . 1.383(4) ?
    C27 H27 . 0.9500 ?
    C28 C29 . 1.388(4) ?
    C28 H28 . 0.9500 ?
    C29 C30 . 1.382(4) ?
    C29 H29 . 0.9500 ?
    C30 C31 . 1.388(4) ?
    C30 H30 . 0.9500 ?
    C31 H31 . 0.9500 ?
    C32 C37 . 1.393(4) ?
    C32 C33 . 1.398(4) ?
    C33 C34 . 1.383(4) ?
    C33 H33 . 0.9500 ?
    C34 C35 . 1.386(4) ?
    C34 H34 . 0.9500 ?
    C35 C36 . 1.378(4) ?
    C35 H35 . 0.9500 ?
    C36 C37 . 1.394(4) ?
    C36 H36 . 0.9500 ?
    C37 H37 . 0.9500 ?
    C38 H38A . 0.9900 ?
    C38 H38B . 0.9900 ?
    C39 C44 . 1.394(4) ?
    C39 C40 . 1.397(4) ?
    C40 C41 . 1.387(4) ?
    C40 H40 . 0.9500 ?
    C41 C42 . 1.388(4) ?
    C41 H41 . 0.9500 ?
    C42 C43 . 1.379(4) ?
    C42 H42 . 0.9500 ?
    C43 C44 . 1.391(4) ?
    C43 H43 . 0.9500 ?
    C44 H44 . 0.9500 ?
    C45 C50 . 1.395(4) ?
    C45 C46 . 1.395(4) ?
    C46 C47 . 1.388(4) ?
    C46 H46 . 0.9500 ?
    C47 C48 . 1.383(5) ?
    C47 H47 . 0.9500 ?
    C48 C49 . 1.381(5) ?
    C48 H48 . 0.9500 ?
    C49 C50 . 1.393(4) ?
    C49 H49 . 0.9500 ?
    C50 H50 . 0.9500 ?
    C52 C53 . 1.502(5) ?
    C52 H52A . 0.9900 ?
    C52 H52B . 0.9900 ?
    C53 C54 . 1.284(5) ?
    C53 H53 . 0.9500 ?
    C54 H54A . 0.9500 ?
    C54 H54B . 0.9500 ?
    C55 C56 . 1.460(5) ?
    C55 H55A . 0.9800 ?
    C55 H55B . 0.9800 ?
    C55 H55C . 0.9800 ?
    C56 N3 . 1.127(5) ?
    N4 C58 . 1.140(4) ?
    C58 C57 . 1.453(5) ?
    C57 H57A . 0.9800 ?
    C57 H57B . 0.9800 ?
    C57 H57C . 0.9800 ?
loop_
    _geom_angle_atom_site_label_1
    _geom_angle_atom_site_label_2
    _geom_angle_atom_site_label_3
    _geom_angle_site_symmetry_1
    _geom_angle_site_symmetry_3
    _geom_angle
    _geom_angle_publ_flag
    P1 Cu1 P4 . . 116.49(3) ?
    P1 Cu1 S1 . . 114.94(3) ?
    P4 Cu1 S1 . . 102.27(3) ?
    P1 Cu1 Br1 . . 110.20(2) ?
    P4 Cu1 Br1 . . 110.80(2) ?
    S1 Cu1 Br1 . . 100.87(2) ?
    P2 Cu2 P3 . . 119.31(3) ?
    P2 Cu2 S1 . . 117.01(3) ?
    P3 Cu2 S1 . . 97.45(3) ?
    P2 Cu2 Br2 . . 107.86(2) ?
    P3 Cu2 Br2 . . 108.88(2) ?
    S1 Cu2 Br2 . . 105.21(2) ?
    C51 S1 Cu2 . . 116.91(10) ?
    C51 S1 Cu1 . . 116.25(10) ?
    Cu2 S1 Cu1 . . 91.74(3) ?
    C7 P1 C1 . . 99.56(13) ?
    C7 P1 C13 . . 103.87(13) ?
    C1 P1 C13 . . 103.55(13) ?
    C7 P1 Cu1 . . 118.18(10) ?
    C1 P1 Cu1 . . 115.38(9) ?
    C13 P1 Cu1 . . 114.19(9) ?
    C14 P2 C20 . . 101.87(12) ?
    C14 P2 C13 . . 103.65(13) ?
    C20 P2 C13 . . 102.91(13) ?
    C14 P2 Cu2 . . 118.58(9) ?
    C20 P2 Cu2 . . 111.27(9) ?
    C13 P2 Cu2 . . 116.49(9) ?
    C32 P3 C26 . . 104.69(13) ?
    C32 P3 C38 . . 104.10(13) ?
    C26 P3 C38 . . 98.03(12) ?
    C32 P3 Cu2 . . 115.68(10) ?
    C26 P3 Cu2 . . 117.19(9) ?
    C38 P3 Cu2 . . 114.89(9) ?
    C45 P4 C39 . . 103.19(13) ?
    C45 P4 C38 . . 101.10(13) ?
    C39 P4 C38 . . 103.25(12) ?
    C45 P4 Cu1 . . 113.34(10) ?
    C39 P4 Cu1 . . 117.09(9) ?
    C38 P4 Cu1 . . 116.76(9) ?
    C51 N1 H1A . . 116(3) ?
    C51 N1 H1B . . 123(3) ?
    H1A N1 H1B . . 120(4) ?
    C51 N2 C52 . . 125.7(3) ?
    C51 N2 H2A . . 114(3) ?
    C52 N2 H2A . . 121(3) ?
    C2 C1 C6 . . 118.7(3) ?
    C2 C1 P1 . . 124.8(2) ?
    C6 C1 P1 . . 116.6(2) ?
    C3 C2 C1 . . 120.3(3) ?
    C3 C2 H2 . . 119.9 ?
    C1 C2 H2 . . 119.9 ?
    C4 C3 C2 . . 120.5(3) ?
    C4 C3 H3 . . 119.7 ?
    C2 C3 H3 . . 119.7 ?
    C3 C4 C5 . . 119.9(3) ?
    C3 C4 H4 . . 120.1 ?
    C5 C4 H4 . . 120.1 ?
    C6 C5 C4 . . 120.2(3) ?
    C6 C5 H5 . . 119.9 ?
    C4 C5 H5 . . 119.9 ?
    C5 C6 C1 . . 120.4(3) ?
    C5 C6 H6 . . 119.8 ?
    C1 C6 H6 . . 119.8 ?
    C12 C7 C8 . . 118.5(3) ?
    C12 C7 P1 . . 119.4(2) ?
    C8 C7 P1 . . 122.0(2) ?
    C9 C8 C7 . . 120.5(3) ?
    C9 C8 H8 . . 119.7 ?
    C7 C8 H8 . . 119.7 ?
    C10 C9 C8 . . 120.4(3) ?
    C10 C9 H9 . . 119.8 ?
    C8 C9 H9 . . 119.8 ?
    C9 C10 C11 . . 120.0(3) ?
    C9 C10 H10 . . 120.0 ?
    C11 C10 H10 . . 120.0 ?
    C10 C11 C12 . . 119.8(3) ?
    C10 C11 H11 . . 120.1 ?
    C12 C11 H11 . . 120.1 ?
    C7 C12 C11 . . 120.6(3) ?
    C7 C12 H12 . . 119.7 ?
    C11 C12 H12 . . 119.7 ?
    P1 C13 P2 . . 112.99(15) ?
    P1 C13 H13A . . 109.0 ?
    P2 C13 H13A . . 109.0 ?
    P1 C13 H13B . . 109.0 ?
    P2 C13 H13B . . 109.0 ?
    H13A C13 H13B . . 107.8 ?
    C15 C14 C19 . . 119.0(3) ?
    C15 C14 P2 . . 118.9(2) ?
    C19 C14 P2 . . 122.1(2) ?
    C14 C15 C16 . . 120.7(3) ?
    C14 C15 H15 . . 119.7 ?
    C16 C15 H15 . . 119.7 ?
    C17 C16 C15 . . 120.2(3) ?
    C17 C16 H16 . . 119.9 ?
    C15 C16 H16 . . 119.9 ?
    C18 C17 C16 . . 119.5(3) ?
    C18 C17 H17 . . 120.3 ?
    C16 C17 H17 . . 120.3 ?
    C17 C18 C19 . . 120.8(3) ?
    C17 C18 H18 . . 119.6 ?
    C19 C18 H18 . . 119.6 ?
    C14 C19 C18 . . 120.0(3) ?
    C14 C19 H19 . . 120.0 ?
    C18 C19 H19 . . 120.0 ?
    C25 C20 C21 . . 119.0(3) ?
    C25 C20 P2 . . 125.2(2) ?
    C21 C20 P2 . . 115.8(2) ?
    C22 C21 C20 . . 120.4(3) ?
    C22 C21 H21 . . 119.8 ?
    C20 C21 H21 . . 119.8 ?
    C21 C22 C23 . . 120.3(3) ?
    C21 C22 H22 . . 119.9 ?
    C23 C22 H22 . . 119.9 ?
    C24 C23 C22 . . 119.5(3) ?
    C24 C23 H23 . . 120.2 ?
    C22 C23 H23 . . 120.2 ?
    C23 C24 C25 . . 120.8(3) ?
    C23 C24 H24 . . 119.6 ?
    C25 C24 H24 . . 119.6 ?
    C20 C25 C24 . . 120.0(3) ?
    C20 C25 H25 . . 120.0 ?
    C24 C25 H25 . . 120.0 ?
    C27 C26 C31 . . 118.4(3) ?
    C27 C26 P3 . . 123.8(2) ?
    C31 C26 P3 . . 117.7(2) ?
    C28 C27 C26 . . 120.8(3) ?
    C28 C27 H27 . . 119.6 ?
    C26 C27 H27 . . 119.6 ?
    C27 C28 C29 . . 120.2(3) ?
    C27 C28 H28 . . 119.9 ?
    C29 C28 H28 . . 119.9 ?
    C30 C29 C28 . . 119.5(3) ?
    C30 C29 H29 . . 120.2 ?
    C28 C29 H29 . . 120.2 ?
    C29 C30 C31 . . 120.6(3) ?
    C29 C30 H30 . . 119.7 ?
    C31 C30 H30 . . 119.7 ?
    C30 C31 C26 . . 120.4(3) ?
    C30 C31 H31 . . 119.8 ?
    C26 C31 H31 . . 119.8 ?
    C37 C32 C33 . . 118.8(3) ?
    C37 C32 P3 . . 118.0(2) ?
    C33 C32 P3 . . 123.2(2) ?
    C34 C33 C32 . . 120.6(3) ?
    C34 C33 H33 . . 119.7 ?
    C32 C33 H33 . . 119.7 ?
    C33 C34 C35 . . 120.1(3) ?
    C33 C34 H34 . . 119.9 ?
    C35 C34 H34 . . 119.9 ?
    C36 C35 C34 . . 119.9(3) ?
    C36 C35 H35 . . 120.0 ?
    C34 C35 H35 . . 120.0 ?
    C35 C36 C37 . . 120.4(3) ?
    C35 C36 H36 . . 119.8 ?
    C37 C36 H36 . . 119.8 ?
    C32 C37 C36 . . 120.1(3) ?
    C32 C37 H37 . . 119.9 ?
    C36 C37 H37 . . 119.9 ?
    P4 C38 P3 . . 117.00(15) ?
    P4 C38 H38A . . 108.0 ?
    P3 C38 H38A . . 108.0 ?
    P4 C38 H38B . . 108.0 ?
    P3 C38 H38B . . 108.0 ?
    H38A C38 H38B . . 107.3 ?
    C44 C39 C40 . . 118.5(3) ?
    C44 C39 P4 . . 118.4(2) ?
    C40 C39 P4 . . 123.1(2) ?
    C41 C40 C39 . . 120.9(3) ?
    C41 C40 H40 . . 119.6 ?
    C39 C40 H40 . . 119.6 ?
    C40 C41 C42 . . 119.9(3) ?
    C40 C41 H41 . . 120.1 ?
    C42 C41 H41 . . 120.1 ?
    C43 C42 C41 . . 120.0(3) ?
    C43 C42 H42 . . 120.0 ?
    C41 C42 H42 . . 120.0 ?
    C42 C43 C44 . . 120.3(3) ?
    C42 C43 H43 . . 119.9 ?
    C44 C43 H43 . . 119.9 ?
    C43 C44 C39 . . 120.6(3) ?
    C43 C44 H44 . . 119.7 ?
    C39 C44 H44 . . 119.7 ?
    C50 C45 C46 . . 118.6(3) ?
    C50 C45 P4 . . 124.5(2) ?
    C46 C45 P4 . . 116.9(2) ?
    C47 C46 C45 . . 120.6(3) ?
    C47 C46 H46 . . 119.7 ?
    C45 C46 H46 . . 119.7 ?
    C48 C47 C46 . . 120.3(3) ?
    C48 C47 H47 . . 119.8 ?
    C46 C47 H47 . . 119.8 ?
    C49 C48 C47 . . 119.8(3) ?
    C49 C48 H48 . . 120.1 ?
    C47 C48 H48 . . 120.1 ?
    C48 C49 C50 . . 120.2(3) ?
    C48 C49 H49 . . 119.9 ?
    C50 C49 H49 . . 119.9 ?
    C49 C50 C45 . . 120.5(3) ?
    C49 C50 H50 . . 119.8 ?
    C45 C50 H50 . . 119.8 ?
    N2 C51 N1 . . 121.4(3) ?
    N2 C51 S1 . . 119.8(2) ?
    N1 C51 S1 . . 118.7(2) ?
    N2 C52 C53 . . 112.4(3) ?
    N2 C52 H52A . . 109.1 ?
    C53 C52 H52A . . 109.1 ?
    N2 C52 H52B . . 109.1 ?
    C53 C52 H52B . . 109.1 ?
    H52A C52 H52B . . 107.9 ?
    C54 C53 C52 . . 124.8(4) ?
    C54 C53 H53 . . 117.6 ?
    C52 C53 H53 . . 117.6 ?
    C53 C54 H54A . . 120.0 ?
    C53 C54 H54B . . 120.0 ?
    H54A C54 H54B . . 120.0 ?
    C56 C55 H55A . . 109.5 ?
    C56 C55 H55B . . 109.5 ?
    H55A C55 H55B . . 109.5 ?
    C56 C55 H55C . . 109.5 ?
    H55A C55 H55C . . 109.5 ?
    H55B C55 H55C . . 109.5 ?
    N3 C56 C55 . . 178.8(4) ?
    N4 C58 C57 . . 178.9(4) ?
    C58 C57 H57A . . 109.5 ?
    C58 C57 H57B . . 109.5 ?
    H57A C57 H57B . . 109.5 ?
    C58 C57 H57C . . 109.5 ?
    H57A C57 H57C . . 109.5 ?
    H57B C57 H57C . . 109.5 ?
loop_
    _geom_torsion_atom_site_label_1
    _geom_torsion_atom_site_label_2
    _geom_torsion_atom_site_label_3
    _geom_torsion_atom_site_label_4
    _geom_torsion_site_symmetry_1
    _geom_torsion_site_symmetry_2
    _geom_torsion_site_symmetry_3
    _geom_torsion_site_symmetry_4
    _geom_torsion
    _geom_torsion_publ_flag
    C7 P1 C1 C2 . . . . -106.2(3) ?
    C13 P1 C1 C2 . . . . 0.7(3) ?
    Cu1 P1 C1 C2 . . . . 126.2(2) ?
    C7 P1 C1 C6 . . . . 73.1(2) ?
    C13 P1 C1 C6 . . . . -180.0(2) ?
    Cu1 P1 C1 C6 . . . . -54.5(2) ?
    C6 C1 C2 C3 . . . . 1.1(4) ?
    P1 C1 C2 C3 . . . . -179.5(2) ?
    C1 C2 C3 C4 . . . . -1.3(5) ?
    C2 C3 C4 C5 . . . . 0.2(5) ?
    C3 C4 C5 C6 . . . . 1.1(5) ?
    C4 C5 C6 C1 . . . . -1.2(5) ?
    C2 C1 C6 C5 . . . . 0.1(4) ?
    P1 C1 C6 C5 . . . . -179.3(2) ?
    C1 P1 C7 C12 . . . . -126.0(3) ?
    C13 P1 C7 C12 . . . . 127.4(2) ?
    Cu1 P1 C7 C12 . . . . -0.3(3) ?
    C1 P1 C7 C8 . . . . 52.1(3) ?
    C13 P1 C7 C8 . . . . -54.6(3) ?
    Cu1 P1 C7 C8 . . . . 177.7(2) ?
    C12 C7 C8 C9 . . . . 0.4(5) ?
    P1 C7 C8 C9 . . . . -177.7(3) ?
    C7 C8 C9 C10 . . . . 0.2(6) ?
    C8 C9 C10 C11 . . . . -0.4(5) ?
    C9 C10 C11 C12 . . . . 0.0(5) ?
    C8 C7 C12 C11 . . . . -0.8(5) ?
    P1 C7 C12 C11 . . . . 177.3(3) ?
    C10 C11 C12 C7 . . . . 0.6(5) ?
    C7 P1 C13 P2 . . . . -74.17(17) ?
    C1 P1 C13 P2 . . . . -177.80(15) ?
    Cu1 P1 C13 P2 . . . . 55.94(17) ?
    C14 P2 C13 P1 . . . . 79.86(17) ?
    C20 P2 C13 P1 . . . . -174.31(14) ?
    Cu2 P2 C13 P1 . . . . -52.29(17) ?
    C20 P2 C14 C15 . . . . 130.5(2) ?
    C13 P2 C14 C15 . . . . -122.8(2) ?
    Cu2 P2 C14 C15 . . . . 8.1(3) ?
    C20 P2 C14 C19 . . . . -51.2(3) ?
    C13 P2 C14 C19 . . . . 55.5(3) ?
    Cu2 P2 C14 C19 . . . . -173.6(2) ?
    C19 C14 C15 C16 . . . . 0.2(5) ?
    P2 C14 C15 C16 . . . . 178.6(3) ?
    C14 C15 C16 C17 . . . . 0.1(5) ?
    C15 C16 C17 C18 . . . . -0.7(5) ?
    C16 C17 C18 C19 . . . . 1.1(5) ?
    C15 C14 C19 C18 . . . . 0.1(5) ?
    P2 C14 C19 C18 . . . . -178.2(3) ?
    C17 C18 C19 C14 . . . . -0.8(5) ?
    C14 P2 C20 C25 . . . . 108.9(3) ?
    C13 P2 C20 C25 . . . . 1.7(3) ?
    Cu2 P2 C20 C25 . . . . -123.8(2) ?
    C14 P2 C20 C21 . . . . -74.1(2) ?
    C13 P2 C20 C21 . . . . 178.7(2) ?
    Cu2 P2 C20 C21 . . . . 53.2(2) ?
    C25 C20 C21 C22 . . . . -0.2(4) ?
    P2 C20 C21 C22 . . . . -177.3(2) ?
    C20 C21 C22 C23 . . . . 0.0(5) ?
    C21 C22 C23 C24 . . . . 0.3(5) ?
    C22 C23 C24 C25 . . . . -0.4(4) ?
    C21 C20 C25 C24 . . . . 0.1(4) ?
    P2 C20 C25 C24 . . . . 177.0(2) ?
    C23 C24 C25 C20 . . . . 0.2(4) ?
    C32 P3 C26 C27 . . . . 4.6(3) ?
    C38 P3 C26 C27 . . . . 111.5(2) ?
    Cu2 P3 C26 C27 . . . . -125.1(2) ?
    C32 P3 C26 C31 . . . . -175.2(2) ?
    C38 P3 C26 C31 . . . . -68.3(2) ?
    Cu2 P3 C26 C31 . . . . 55.1(2) ?
    C31 C26 C27 C28 . . . . 2.4(4) ?
    P3 C26 C27 C28 . . . . -177.5(2) ?
    C26 C27 C28 C29 . . . . -2.2(4) ?
    C27 C28 C29 C30 . . . . 0.5(4) ?
    C28 C29 C30 C31 . . . . 0.9(4) ?
    C29 C30 C31 C26 . . . . -0.7(4) ?
    C27 C26 C31 C30 . . . . -0.9(4) ?
    P3 C26 C31 C30 . . . . 178.9(2) ?
    C26 P3 C32 C37 . . . . -123.4(2) ?
    C38 P3 C32 C37 . . . . 134.2(2) ?
    Cu2 P3 C32 C37 . . . . 7.2(3) ?
    C26 P3 C32 C33 . . . . 57.3(3) ?
    C38 P3 C32 C33 . . . . -45.1(3) ?
    Cu2 P3 C32 C33 . . . . -172.1(2) ?
    C37 C32 C33 C34 . . . . 0.8(4) ?
    P3 C32 C33 C34 . . . . -179.9(2) ?
    C32 C33 C34 C35 . . . . -1.8(4) ?
    C33 C34 C35 C36 . . . . 1.0(4) ?
    C34 C35 C36 C37 . . . . 0.7(4) ?
    C33 C32 C37 C36 . . . . 0.9(4) ?
    P3 C32 C37 C36 . . . . -178.5(2) ?
    C35 C36 C37 C32 . . . . -1.7(4) ?
    C45 P4 C38 P3 . . . . -165.82(15) ?
    C39 P4 C38 P3 . . . . 87.62(17) ?
    Cu1 P4 C38 P3 . . . . -42.37(18) ?
    C32 P3 C38 P4 . . . . -77.63(18) ?
    C26 P3 C38 P4 . . . . 174.93(16) ?
    Cu2 P3 C38 P4 . . . . 49.89(17) ?
    C45 P4 C39 C44 . . . . 159.7(2) ?
    C38 P4 C39 C44 . . . . -95.3(2) ?
    Cu1 P4 C39 C44 . . . . 34.5(2) ?
    C45 P4 C39 C40 . . . . -20.4(3) ?
    C38 P4 C39 C40 . . . . 84.5(3) ?
    Cu1 P4 C39 C40 . . . . -145.7(2) ?
    C44 C39 C40 C41 . . . . 0.4(4) ?
    P4 C39 C40 C41 . . . . -179.4(2) ?
    C39 C40 C41 C42 . . . . 0.7(4) ?
    C40 C41 C42 C43 . . . . -0.6(4) ?
    C41 C42 C43 C44 . . . . -0.5(5) ?
    C42 C43 C44 C39 . . . . 1.6(4) ?
    C40 C39 C44 C43 . . . . -1.5(4) ?
    P4 C39 C44 C43 . . . . 178.3(2) ?
    C39 P4 C45 C50 . . . . 74.9(3) ?
    C38 P4 C45 C50 . . . . -31.7(3) ?
    Cu1 P4 C45 C50 . . . . -157.4(2) ?
    C39 P4 C45 C46 . . . . -103.0(2) ?
    C38 P4 C45 C46 . . . . 150.4(2) ?
    Cu1 P4 C45 C46 . . . . 24.6(2) ?
    C50 C45 C46 C47 . . . . -2.0(4) ?
    P4 C45 C46 C47 . . . . 176.1(2) ?
    C45 C46 C47 C48 . . . . 0.3(4) ?
    C46 C47 C48 C49 . . . . 1.3(5) ?
    C47 C48 C49 C50 . . . . -1.1(5) ?
    C48 C49 C50 C45 . . . . -0.6(5) ?
    C46 C45 C50 C49 . . . . 2.1(4) ?
    P4 C45 C50 C49 . . . . -175.8(2) ?
    C52 N2 C51 N1 . . . . 0.2(5) ?
    C52 N2 C51 S1 . . . . -177.1(2) ?
    Cu2 S1 C51 N2 . . . . -148.1(2) ?
    Cu1 S1 C51 N2 . . . . -41.3(3) ?
    Cu2 S1 C51 N1 . . . . 34.5(3) ?
    Cu1 S1 C51 N1 . . . . 141.3(2) ?
    C51 N2 C52 C53 . . . . 81.3(4) ?
    N2 C52 C53 C54 . . . . 129.7(4) ?
loop_
    _geom_hbond_atom_site_label_D
    _geom_hbond_atom_site_label_H
    _geom_hbond_atom_site_label_A
    _geom_hbond_site_symmetry_A
    _geom_hbond_distance_DH
    _geom_hbond_distance_HA
    _geom_hbond_distance_DA
    _geom_hbond_angle_DHA
    C12 H12 N2 . 0.95 2.56 3.438(4) 154
    C44 H44 S1 . 0.95 2.87 3.751(3) 154
    C50 H50 N3 2_655 0.95 2.57 3.462(5) 156
    C55 H55C N4 2_545 0.98 2.57 3.338(5) 136
    N1 H1A Br2 . 0.842(18) 2.74(2) 3.580(3) 172(4)
    N1 H1B Br2 3_575 0.849(18) 2.61(2) 3.415(3) 158(3)
    N2 H2A Br1 . 0.853(18) 2.63(2) 3.468(3) 166(3)
    C31 H31 Cg6 . 0.95 2.97 3.476(3) 115
_shelx_hkl_file
;
   2   0   0    2.17    0.31
   2   0   0    2.79    0.30
  -2   0   0    2.23    0.29
  -2   0   0    2.37    0.29
   3   0   0  468.82   11.41
  -3   0   0  474.54   11.41
   3   0   0  482.88   11.43
  -3   0   0  480.31   11.43
   4   0   0    8.24    0.87
  -4   0   0    9.02    0.77
  -4   0   0    9.98    0.84
  -5   0   0   94.94    2.86
   5   0   0   96.53    2.86
  -5   0   0   94.49    2.89
   6   0   0   21.12    1.17
   6   0   0   19.68    1.28
  -6   0   0   20.05    1.33
  -6   0   0   19.65    1.16
   7   0   0   38.63    1.85
  -7   0   0   35.87    1.85
  -7   0   0   39.00    1.71
   7   0   0   38.05    1.67
  -8   0   0    1.39    0.57
   8   0   0    2.12    0.79
  -8   0   0    1.75    0.88
   8   0   0    1.99    0.51
   9   0   0   21.54    1.78
  -9   0   0   20.58    1.53
   9   0   0   21.33    1.45
  -9   0   0   21.64    1.90
 -10   0   0   46.33    2.70
 -10   0   0   47.40    2.31
  10   0   0   47.62    2.60
  10   0   0   44.22    2.18
  11   0   0   24.63    2.38
 -11   0   0   24.01    2.56
  11   0   0   20.75    1.71
 -11   0   0   25.03    1.91
 -12   0   0   33.11    3.13
  12   0   0   28.91    2.77
 -12   0   0   30.20    2.26
  12   0   0   30.82    2.08
 -13   0   0   13.29    2.45
  13   0   0   10.65    1.31
  13   0   0   11.65    2.00
 -13   0   0   10.27    1.54
  14   0   0   17.51    2.44
 -14   0   0   16.77    2.70
 -14   0   0   18.27    2.11
  14   0   0   19.17    2.11
  15   0   0    8.79    2.52
 -15   0   0   13.33    2.04
 -15   0   0   13.88    3.20
  15   0   0   15.93    1.95
  -2  -1   0   32.46    1.00
   2  -1   0   31.75    1.03
  -2  -1   0   32.41    1.04
   2  -1   0   31.37    1.01
   2   1   0   31.76    1.02
   2   1   0   32.19    0.99
  -2   1   0   32.38    1.01
  -3  -1   0   78.53    2.23
   3  -1   0   82.01    2.23
  -3  -1   0   76.92    2.19
   3  -1   0   75.22    2.21
  -3   1   0   75.32    2.20
  -3   1   0   78.87    2.21
   3   1   0   76.85    2.18
   3   1   0   77.95    2.22
  -4  -1   0   14.88    0.88
  -4  -1   0   14.47    0.96
   4  -1   0   14.08    0.87
  -4   1   0   18.34    0.95
   4   1   0   15.60    0.99
  -4   1   0   13.26    0.93
  -5  -1   0   30.55    1.42
   5  -1   0   31.76    1.36
  -5  -1   0   31.97    1.37
  -5   1   0   33.22    1.38
   5   1   0   31.23    1.30
  -5   1   0   29.31    1.41
   5   1   0   29.04    1.42
   6  -1   0   14.31    1.01
  -6  -1   0   14.09    1.02
   6  -1   0   14.78    1.18
  -6  -1   0   14.28    1.20
  -6   1   0   15.16    1.21
   6   1   0   14.48    1.18
   6   1   0   13.64    0.98
  -6   1   0   15.10    1.03
  -7  -1   0   27.84    1.66
   7  -1   0   28.49    1.60
   7  -1   0   28.37    1.45
  -7  -1   0   28.30    1.49
   7   1   0   29.55    1.63
   7   1   0   30.02    1.45
  -7   1   0   27.83    1.45
  -8  -1   0    3.70    0.75
   8  -1   0    2.40    0.77
  -8  -1   0    1.86    0.77
   8  -1   0    3.12    0.65
  -8   1   0    4.14    1.02
   8   1   0    4.01    0.94
   8   1   0    2.94    0.61
  -8   1   0    4.25    0.81
  -9  -1   0   27.46    1.68
   9  -1   0   27.39    1.59
   9   1   0   26.51    1.58
  -9   1   0   29.06    2.10
   9   1   0   28.02    1.96
  -9   1   0   28.34    1.69
  10  -1   0    7.37    1.21
  10  -1   0    7.72    1.00
 -10  -1   0   12.53    1.44
 -10  -1   0    9.07    1.31
 -10   1   0    8.40    1.10
 -10   1   0    6.45    1.15
  10   1   0   10.84    1.23
  10   1   0    7.52    1.17
 -11  -1   0    1.86    1.34
 -11  -1   0    2.01    0.92
  11  -1   0    0.41    1.05
  11  -1   0    1.21    0.77
  11   1   0    0.93    1.11
 -11   1   0    0.60    1.22
  11   1   0    1.04    0.74
 -11   1   0    1.72    0.90
  12  -1   0   67.82    3.00
  12  -1   0   64.52    3.52
 -12  -1   0   69.51    3.72
 -12  -1   0   68.35    3.16
 -12   1   0   71.78    3.17
  12   1   0   67.93    3.04
 -12   1   0   68.98    3.90
  12   1   0   66.87    3.47
  13  -1   0   11.05    1.99
 -13  -1   0   10.95    2.14
  13  -1   0   10.58    1.55
 -13  -1   0   10.91    1.61
 -13   1   0    8.81    1.49
  13   1   0    7.78    1.85
  13   1   0    9.74    1.39
 -13   1   0    7.93    2.08
 -14  -1   0    1.18    2.27
  14  -1   0    2.75    1.09
 -14  -1   0    2.34    1.34
  14  -1   0   -0.72    1.96
 -14   1   0    2.53    4.32
 -14   1   0    2.41    1.54
  14   1   0    2.39    1.17
  14   1   0    1.09    1.86
 -15  -1   0   22.99    2.68
  15  -1   0   12.83    2.58
 -15  -1   0   19.32    3.25
  15  -1   0   17.13    2.11
  15   1   0   18.07    2.79
 -15   1   0   20.39    3.33
 -15   1   0   19.37    2.37
  15   1   0   18.39    2.10
   2  -2   0   30.78    1.02
   2  -2   0   31.89    1.00
  -2  -2   0   32.64    0.99
  -2  -2   0   32.15    1.01
  -2   2   0   31.21    1.02
   2   2   0   33.24    0.97
  -2   2   0   30.63    1.00
  -3  -2   0  145.35    3.78
   3  -2   0  146.06    3.82
   3  -2   0  145.11    3.81
  -3  -2   0  147.16    3.81
  -3   2   0  142.94    3.81
  -3   2   0  150.18    3.82
   3   2   0  154.04    3.80
   3   2   0  151.93    3.82
  -4  -2   0  100.80    2.89
   4  -2   0  102.68    2.94
  -4  -2   0   98.92    2.92
   4  -2   0  105.19    2.93
  -4   2   0  108.21    2.95
   4   2   0  108.08    2.91
   4   2   0  107.32    2.96
  -4   2   0  100.00    2.93
  -5  -2   0   13.40    1.07
  -5  -2   0   14.94    0.96
   5  -2   0   13.25    1.09
   5  -2   0   15.46    0.96
   5   2   0   15.37    1.11
  -5   2   0   14.63    1.01
   5   2   0   13.78    0.88
  -5   2   0   13.43    1.06
  -6  -2   0    4.68    0.74
   6  -2   0    4.18    0.62
  -6  -2   0    5.84    0.69
   6  -2   0    6.69    0.75
   6   2   0    4.15    0.50
  -6   2   0    4.21    0.58
  -6   2   0    4.37    0.77
   6   2   0    3.82    0.62
  -7  -2   0    1.78    0.57
   7  -2   0    1.61    0.47
   7  -2   0    1.76    0.75
  -7  -2   0    2.42    0.72
  -7   2   0    1.65    0.46
  -7   2   0    2.09    0.76
   7   2   0    0.95    0.38
   7   2   0    1.40    0.61
  -8  -2   0   18.39    1.31
   8  -2   0   16.28    1.26
  -8  -2   0   17.55    1.59
   8  -2   0   16.16    1.52
  -8   2   0   16.80    1.62
  -8   2   0   16.82    1.30
   8   2   0   16.46    1.50
   8   2   0   16.58    1.21
   9  -2   0    8.83    1.11
  -9  -2   0   11.60    1.31
  -9  -2   0   10.10    1.22
   9  -2   0   10.21    1.23
  -9   2   0   14.96    1.56
  -9   2   0   11.03    1.32
   9   2   0   10.60    1.19
   9   2   0   10.91    1.24
  10  -2   0   38.68    2.43
 -10  -2   0   37.96    2.46
 -10  -2   0   37.06    2.09
  10  -2   0   39.60    2.04
 -10   2   0   40.11    2.13
  10   2   0   39.91    1.99
 -10   2   0   40.59    2.64
  10   2   0   38.89    2.43
  11  -2   0   95.79    3.88
  11  -2   0  100.68    3.64
 -11  -2   0   96.66    3.96
 -11  -2   0   99.67    3.69
  11   2   0   97.77    3.57
  11   2   0   97.03    3.89
 -11   2   0   93.87    4.07
 -11   2   0  100.24    3.71
 -12  -2   0    1.01    0.99
 -12  -2   0    0.86    1.51
  12  -2   0   -0.01    1.27
  12  -2   0    0.67    0.93
 -12   2   0   -0.95    1.61
  12   2   0    0.14    1.29
 -12   2   0   -0.13    1.08
  12   2   0    0.69    0.93
  13  -2   0   22.97    2.31
 -13  -2   0   27.47    2.47
 -13  -2   0   17.51    4.02
  13   2   0   21.81    2.25
  13   2   0   28.36    2.28
 -13   2   0   25.69    2.37
 -13   2   0   29.91    3.51
 -14  -2   0    9.11    2.42
 -14  -2   0    7.78    1.65
  14  -2   0    8.19    1.68
  14  -2   0    7.93    2.19
  14   2   0   11.86    1.62
 -14   2   0    7.27    2.81
  14   2   0    8.12    2.16
 -14   2   0    8.07    2.53
  15  -2   0    6.71    1.61
  15  -2   0    7.54    2.53
 -15  -2   0    4.72    2.95
 -15  -2   0    4.65    1.73
 -15   2   0    9.53    1.85
  15   2   0    6.07    2.46
 -15   2   0    5.13    2.98
  15   2   0    2.54    1.42
  -1   3   0    1.42    0.19
  -2  -3   0   31.67    1.00
  -2  -3   0   33.31    1.01
   2  -3   0   31.06    1.01
   2  -3   0   31.38    1.04
  -2   3   0   31.49    1.03
  -2   3   0   32.35    1.02
   2   3   0   33.15    0.99
  -3  -3   0  205.03    5.17
  -3  -3   0  205.03    5.17
   3  -3   0  206.63    5.20
   3  -3   0  209.36    5.20
  -3   3   0  211.93    5.21
  -3   3   0  202.93    5.19
   3   3   0  206.85    5.19
   3   3   0  213.83    5.16
  -4  -3   0    9.42    0.69
  -4  -3   0    8.79    0.76
   4  -3   0    9.47    0.81
   4   3   0    8.62    0.76
   4   3   0    9.73    0.66
   5  -3   0  133.45    3.81
  -5  -3   0  136.75    3.81
   5  -3   0  137.41    3.79
  -5  -3   0  132.57    3.74
   5   3   0  135.98    3.81
   5   3   0  136.45    3.74
  -5   3   0  137.05    3.80
  -5   3   0  137.34    3.83
   6  -3   0    7.70    0.85
  -6  -3   0    6.73    0.79
  -6  -3   0    8.39    0.84
   6  -3   0    6.12    0.70
  -6   3   0    9.03    0.90
  -6   3   0    8.15    0.94
   6   3   0    9.26    1.07
   6   3   0    7.83    0.77
   7  -3   0    8.92    0.96
  -7  -3   0    8.42    1.05
  -7  -3   0   10.49    0.98
   7  -3   0    6.93    0.90
  -7   3   0    8.61    0.92
   7   3   0    7.96    1.00
  -7   3   0    8.37    1.08
   7   3   0    8.62    0.88
   8  -3   0   61.71    2.41
  -8  -3   0   65.58    2.60
   8  -3   0   61.07    2.55
  -8  -3   0   63.22    2.40
   8   3   0   60.53    2.51
  -8   3   0   59.61    2.40
  -8   3   0   59.93    2.61
  -9  -3   0   54.17    2.57
   9  -3   0   57.29    2.39
   9  -3   0   52.22    2.54
  -9  -3   0   55.75    2.35
  -9   3   0   54.10    2.34
   9   3   0   52.06    2.25
  -9   3   0   56.82    2.68
   9   3   0   55.02    2.50
  10  -3   0    1.85    1.06
 -10  -3   0    2.59    0.88
  10  -3   0    2.06    0.75
 -10  -3   0    2.16    1.11
 -10   3   0    1.86    1.29
  10   3   0    2.18    1.07
 -10   3   0    1.75    0.92
  10   3   0    1.93    0.67
  11  -3   0   60.85    3.14
 -11  -3   0   61.51    2.88
 -11  -3   0   58.17    3.18
  11  -3   0   67.51    2.85
  11   3   0   65.79    3.15
 -11   3   0   65.50    3.40
 -11   3   0   68.83    2.97
  11   3   0   67.27    2.79
 -12  -3   0   15.87    1.71
 -12  -3   0   14.63    2.02
  12  -3   0   12.61    1.80
  12  -3   0   17.04    1.90
 -12   3   0   15.94    2.10
  12   3   0   15.18    1.96
  12   3   0   16.38    1.78
 -12   3   0   14.04    1.52
  13  -3   0    5.85    1.82
  13  -3   0    6.43    1.35
 -13  -3   0    3.33    1.30
 -13  -3   0    4.15    2.13
  13   3   0    6.39    1.24
 -13   3   0    4.30    2.19
  13   3   0    5.63    1.84
 -13   3   0    5.76    1.33
 -14  -3   0    2.76    2.05
 -14  -3   0    1.29    1.38
  14  -3   0    0.02    1.26
  14  -3   0    1.72    2.00
  14   3   0    2.42    1.20
 -14   3   0    4.01    1.46
 -14   3   0   -0.87    2.19
  14   3   0   -0.88    1.88
  15  -3   0    4.08    1.55
 -15  -3   0    3.58    1.64
 -15  -3   0    2.74    2.63
  15  -3   0    5.57    2.48
 -15   3   0    5.03    2.91
  15   3   0    4.72    1.47
 -15   3   0   -0.46    1.68
  15   3   0    2.76    2.40
   0  -4   0    1.45    0.21
   0  -4   0    1.84    0.22
   0   4   0    1.76    0.19
  -1  -4   0    5.75    0.38
  -1  -4   0    4.35    0.42
   1  -4   0    5.64    0.39
   1   4   0    5.05    0.32
  -1   4   0    5.78    0.34
  -2  -4   0   39.03    1.33
   2  -4   0   42.63    1.29
  -2  -4   0   41.12    1.24
   2   4   0   43.78    1.23
  -2   4   0   42.51    1.27
  -3  -4   0    0.63    0.27
   3  -4   0    0.49    0.29
   3  -4   0    0.79    0.37
  -3  -4   0    0.59    0.25
   3   4   0    0.69    0.25
  -3   4   0    0.72    0.36
  -3   4   0    0.47    0.29
   4  -4   0    5.83    0.60
  -4  -4   0    5.75    0.61
   4  -4   0    4.87    0.62
  -4  -4   0    5.28    0.57
  -4   4   0    4.75    0.53
   4   4   0    5.18    0.56
  -4   4   0    4.14    0.52
   4   4   0    5.21    0.52
  -5  -4   0    0.89    0.36
   5  -4   0    1.64    0.57
   5  -4   0    0.70    0.37
  -5  -4   0    1.51    0.51
   5   4   0    1.43    0.38
  -5   4   0    1.16    0.37
   5   4   0    0.59    0.41
  -5   4   0    0.71    0.49
   6  -4   0   12.19    0.97
  -6  -4   0   12.17    0.96
  -6  -4   0   11.21    1.11
   6  -4   0   11.83    1.14
  -6   4   0   11.32    0.96
   6   4   0   12.45    1.15
  -6   4   0   11.79    1.19
   6   4   0   12.86    0.88
   7  -4   0  128.29    3.85
   7  -4   0  125.12    3.88
  -7  -4   0  127.98    3.80
  -7  -4   0  126.66    3.90
   7   4   0  122.49    3.73
   7   4   0  127.58    3.86
  -7   4   0  128.51    3.94
  -7   4   0  131.92    3.88
  -8  -4   0    0.22    0.75
   8  -4   0    1.44    0.79
  -8  -4   0    0.55    0.53
   8  -4   0    0.24    0.51
  -8   4   0    0.40    0.89
  -8   4   0    1.71    0.57
   8   4   0    1.09    0.47
   8   4   0    1.54    0.68
  -9  -4   0   57.47    2.43
  -9  -4   0   58.65    2.70
   9  -4   0   53.93    2.39
   9  -4   0   58.00    2.66
   9   4   0   58.47    2.33
  -9   4   0   62.62    2.51
   9   4   0   58.66    2.63
 -10  -4   0   65.41    3.08
  10  -4   0   63.37    2.73
  10  -4   0   66.77    3.06
 -10  -4   0   65.85    2.77
  10   4   0   61.03    2.88
 -10   4   0   63.95    3.17
 -10   4   0   61.33    2.69
  10   4   0   66.28    2.64
 -11  -4   0   -0.75    1.19
 -11  -4   0    0.53    0.90
  11  -4   0    1.44    1.23
  11  -4   0    2.96    1.27
  11   4   0   -0.44    1.21
 -11   4   0    0.70    1.39
 -11   4   0    0.78    0.81
  11   4   0    0.29    0.67
  12  -4   0   54.95    3.42
 -12  -4   0   56.49    2.95
  12  -4   0   58.85    2.82
 -12  -4   0   55.55    3.44
  12   4   0   56.21    2.69
  12   4   0   57.43    3.30
 -12   4   0   56.49    3.72
 -12   4   0   58.99    2.93
 -13  -4   0    2.51    1.99
  13  -4   0    2.00    1.16
  13  -4   0    0.90    1.67
 -13  -4   0   -0.65    1.23
 -13   4   0    1.00    2.02
  13   4   0    1.48    1.70
 -13   4   0   -1.07    1.28
 -14  -4   0   16.09    2.52
 -14  -4   0   16.05    1.77
  14  -4   0   20.57    2.17
  14  -4   0   21.97    2.71
  14   4   0   24.52    2.37
 -14   4   0   27.24    2.75
 -14   4   0   24.66    3.13
  14   4   0   15.88    2.47
 -15  -4   0    2.36    2.71
  15  -4   0   -0.81    1.46
  15  -4   0   -1.99    4.21
 -15  -4   0    0.08    1.58
  15   4   0   -0.40    2.17
 -15   4   0   -1.86    3.61
  15   4   0   -0.84    1.37
 -15   4   0    2.99    1.84
   0  -5   0   -0.52    0.18
   0  -5   0   -0.20    0.18
   0   5   0   -0.39    0.06
   1  -5   0    1.13    0.25
  -1  -5   0    1.05    0.23
  -1  -5   0    1.20    0.24
  -1   5   0    0.89    0.22
   1   5   0    1.22    0.22
  -2  -5   0    4.66    0.47
   2  -5   0    4.10    0.44
   2  -5   0    3.94    0.41
   2   5   0    3.92    0.40
  -2   5   0    4.62    0.44
   3  -5   0   30.85    1.10
  -3  -5   0   28.06    1.07
   3  -5   0   27.57    1.15
  -3  -5   0   27.75    1.07
  -3   5   0   30.37    1.11
  -3   5   0   30.02    1.15
   3   5   0   28.99    1.03
   4  -5   0    0.27    0.36
   4  -5   0    0.04    0.25
  -4  -5   0    0.10    0.28
  -4  -5   0    0.24    0.36
  -4   5   0    0.46    0.42
  -4   5   0    0.06    0.31
   4   5   0    0.13    0.22
  -5  -5   0    3.58    0.59
   5  -5   0    2.90    0.46
   5  -5   0    4.13    0.77
   5   5   0    2.89    0.43
  -5   5   0    2.76    0.46
  -5   5   0    3.84    0.68
   6  -5   0    0.00    0.34
  -6  -5   0    0.28    0.49
  -6  -5   0   -0.26    0.38
   6  -5   0    0.76    0.59
   6   5   0    0.44    0.28
   6   5   0   -0.17    0.47
  -6   5   0    0.94    0.58
  -6   5   0    0.74    0.34
  -7  -5   0   57.33    2.32
  -7  -5   0   58.06    2.20
   7  -5   0   60.13    2.37
   7  -5   0   59.51    2.22
   7   5   0   57.19    2.09
  -7   5   0   59.22    2.41
  -7   5   0   60.27    2.26
   7   5   0   58.82    2.32
   8  -5   0    8.08    1.16
   8  -5   0    8.85    1.06
  -8  -5   0    8.46    1.04
  -8  -5   0    7.00    1.05
   8   5   0    8.25    0.90
  -8   5   0    8.33    1.16
   8   5   0    8.74    1.10
  -8   5   0    8.40    1.06
  -9  -5   0    3.31    0.81
   9  -5   0    6.87    1.04
   9  -5   0    4.75    1.16
  -9  -5   0    7.01    1.24
   9   5   0    4.22    0.93
   9   5   0    5.09    0.78
  -9   5   0    4.38    0.85
  -9   5   0    4.46    1.23
  10  -5   0    2.13    0.74
  10  -5   0    1.92    1.12
 -10  -5   0    1.50    1.12
 -10  -5   0    2.18    0.86
 -10   5   0    0.69    1.20
  10   5   0    1.26    0.95
 -10   5   0   -0.94    0.66
  10   5   0    1.80    0.52
 -11  -5   0   32.00    2.18
 -11  -5   0   31.35    2.61
  11  -5   0   29.26    2.59
  11  -5   0   30.41    2.04
 -11   5   0   35.77    2.89
  11   5   0   32.00    2.57
  11   5   0   33.41    2.07
 -11   5   0   34.74    2.20
  12  -5   0   31.34    2.24
 -12  -5   0   22.43    3.80
  12  -5   0   28.35    2.85
 -12  -5   0   29.11    2.23
  12   5   0   30.48    2.00
 -12   5   0   25.51    2.29
 -12   5   0   32.93    3.41
  12   5   0   28.86    2.78
  13  -5   0    4.45    1.88
 -13  -5   0    4.86    1.99
  13  -5   0    6.09    1.28
 -13  -5   0    3.84    1.25
  13   5   0    3.92    1.17
  13   5   0    5.24    1.81
 -13   5   0    7.43    1.50
 -13   5   0    5.23    2.20
 -14  -5   0    0.34    2.23
 -14  -5   0   -1.59    1.32
  14  -5   0   -1.69    2.00
  14  -5   0   -0.16    1.28
  14   5   0   -0.22    1.18
 -14   5   0    0.99    1.48
  14   5   0    0.65    1.95
 -14   5   0    0.63    2.44
 -15  -5   0    0.95    2.65
  15  -5   0    2.78    2.38
 -15  -5   0    0.82    1.78
  15  -5   0    1.78    1.45
  15   5   0    1.57    1.34
 -15   5   0    6.80    1.93
  15   5   0    1.37    2.33
 -15   5   0    3.26    3.16
   0  -6   0  782.55   18.69
   0  -6   0  795.76   18.61
  -1  -6   0    4.50    0.44
   1  -6   0    3.90    0.44
   1  -6   0    4.66    0.46
  -1  -6   0    4.95    0.47
   1   6   0    4.68    0.38
  -1   6   0    4.72    0.40
  -2  -6   0  136.21    3.63
   2  -6   0  138.36    3.66
  -2  -6   0  145.21    3.64
   2  -6   0  145.09    3.68
  -2   6   0  146.69    3.67
   2   6   0  150.69    3.62
   3  -6   0    0.10    0.31
   3  -6   0    0.01    0.23
  -3  -6   0    0.06    0.28
  -3   6   0    0.16    0.22
  -3   6   0    0.23    0.33
   3   6   0   -0.28    0.20
  -4  -6   0   12.88    0.85
   4  -6   0   11.84    0.79
  -4  -6   0   13.11    0.81
  -4   6   0   15.63    0.86
  -4   6   0   12.27    0.91
   4   6   0   13.11    0.73
   5  -6   0   19.98    1.09
  -5  -6   0   21.36    1.15
   5  -6   0   20.54    1.22
  -5  -6   0   19.69    1.07
  -5   6   0   20.12    1.23
   5   6   0   23.15    1.20
  -5   6   0   22.93    1.09
   5   6   0   21.92    1.00
   6  -6   0   27.10    1.33
  -6  -6   0   26.33    1.41
   6  -6   0   27.24    1.49
  -6  -6   0   28.31    1.33
   6   6   0   28.02    1.45
  -6   6   0   28.96    1.55
   6   6   0   29.41    1.27
   7  -6   0    5.89    0.93
  -7  -6   0    5.11    0.80
   7  -6   0    6.49    0.96
  -7  -6   0    3.81    0.59
  -7   6   0    4.27    0.64
   7   6   0    5.03    0.86
   7   6   0    6.24    0.75
  -7   6   0    5.11    0.94
   8  -6   0   37.81    2.15
   8  -6   0   40.90    1.94
  -8  -6   0   40.76    2.08
  -8  -6   0   41.10    1.89
  -8   6   0   41.34    2.27
   8   6   0   40.85    1.79
  -8   6   0   42.32    1.97
   8   6   0   39.28    2.07
   9  -6   0    5.54    0.94
   9  -6   0    5.53    1.17
  -9  -6   0    5.22    1.12
  -9  -6   0    3.35    0.73
   9   6   0    4.15    0.97
  -9   6   0    4.08    1.17
  -9   6   0    4.91    0.82
   9   6   0    5.91    0.86
  10  -6   0    0.36    1.06
 -10  -6   0    0.37    1.12
  10  -6   0   -0.17    0.74
 -10  -6   0    0.19    0.73
  10   6   0   -1.14    0.56
  10   6   0    0.36    1.07
 -10   6   0    0.60    0.70
 -10   6   0   -0.26    1.21
 -11  -6   0   20.82    2.52
 -11  -6   0   22.17    1.86
  11  -6   0   18.90    1.84
  11  -6   0   23.46    2.53
  11   6   0   21.18    1.66
  11   6   0   22.71    2.31
 -11   6   0   17.45    1.93
 -11   6   0   18.49    1.84
  12  -6   0    6.04    1.68
  12  -6   0    7.62    1.31
 -12  -6   0    7.36    1.34
 -12  -6   0    7.21    1.87
  12   6   0    4.31    0.99
 -12   6   0    4.18    1.26
 -12   6   0    6.39    1.92
  12   6   0    6.99    1.73
 -13  -6   0   23.02    2.61
 -13  -6   0   18.60    2.04
  13  -6   0   25.63    2.36
  13  -6   0   21.12    2.43
  13   6   0   22.69    2.32
 -13   6   0   19.08    2.66
  13   6   0   22.01    2.05
 -13   6   0   22.27    2.46
 -14  -6   0   11.42    2.03
 -14  -6   0   13.13    2.63
  14  -6   0   12.77    1.85
  14   6   0   10.28    2.35
  14   6   0   11.03    1.63
 -14   6   0   14.39    2.01
 -14   6   0   10.52    2.74
 -15  -6   0    3.21    2.86
 -15  -6   0   -1.87    1.69
  15  -6   0   -1.31    2.41
  15  -6   0   -1.40    1.54
 -15   6   0    0.29    2.79
  15   6   0   -1.68    2.29
 -15   6   0    4.59    1.94
  15   6   0   -1.65    1.42
   0  -7   0    0.00    0.24
   0  -7   0   -0.02    0.23
   0   7   0    0.08    0.13
   0   7   0   -0.22    0.18
  -1  -7   0  308.87    7.35
  -1  -7   0  307.38    7.35
   1  -7   0  304.34    7.38
   1  -7   0  307.84    7.37
   1   7   0  311.93    7.34
   1   7   0  285.74    7.31
  -1   7   0  311.75    7.37
  -2  -7   0   21.07    0.86
   2  -7   0   19.19    0.88
   2  -7   0   19.53    0.88
  -2  -7   0   21.01    0.87
  -2   7   0   20.41    0.83
   2   7   0   21.72    0.80
  -3  -7   0   17.14    0.86
   3  -7   0   18.62    0.93
   3  -7   0   18.10    0.87
  -3   7   0   18.86    0.86
   3   7   0   18.71    0.79
   4  -7   0    3.45    0.54
  -4  -7   0    3.08    0.47
   4  -7   0    2.52    0.42
  -4  -7   0    3.36    0.48
  -4   7   0    2.32    0.36
  -4   7   0    2.65    0.52
   4   7   0    3.75    0.44
  -5  -7   0    3.43    0.54
   5  -7   0    3.37    0.57
   5  -7   0    3.18    0.46
  -5  -7   0    3.81    0.51
   5   7   0    3.03    0.40
  -5   7   0    4.76    0.58
  -5   7   0    4.17    0.65
  -6  -7   0   41.87    1.67
  -6  -7   0   41.41    1.76
   6  -7   0   43.23    1.71
   6  -7   0   40.55    1.81
  -6   7   0   42.23    1.88
  -6   7   0   39.70    1.68
   6   7   0   43.80    1.61
   6   7   0   41.24    1.77
   7  -7   0    7.26    1.28
  -7  -7   0    4.62    0.79
  -7  -7   0    6.39    0.80
   7  -7   0    6.72    0.85
  -7   7   0    7.12    1.03
   7   7   0    6.28    0.88
   7   7   0    6.67    0.74
  -7   7   0    8.67    0.97
   8  -7   0    9.02    1.10
  -8  -7   0    9.85    1.02
  -8  -7   0    6.85    0.97
   8  -7   0   10.79    1.15
   8   7   0   11.96    1.01
  -8   7   0    9.08    1.21
  -8   7   0   12.50    1.22
   8   7   0    8.33    1.01
   9  -7   0    0.81    0.61
  -9  -7   0    0.45    0.98
   9  -7   0    0.10    0.90
  -9  -7   0   -0.04    0.61
  -9   7   0    0.54    0.72
   9   7   0    0.60    0.88
  -9   7   0    0.86    1.06
   9   7   0    0.59    0.45
  10  -7   0    0.87    0.71
 -10  -7   0   -0.85    0.78
 -10  -7   0   -0.20    1.15
  10  -7   0    1.12    1.13
  10   7   0    0.47    0.73
  10   7   0    0.77    0.98
 -10   7   0    0.94    0.76
 -10   7   0   -0.01    1.18
  11  -7   0    3.79    1.45
 -11  -7   0    3.47    1.00
 -11  -7   0    4.22    1.80
  11  -7   0    4.42    1.01
  11   7   0    4.15    1.40
 -11   7   0    3.21    0.95
 -11   7   0    2.97    1.64
  11   7   0    5.66    1.05
  12  -7   0    1.22    0.98
 -12  -7   0    3.63    1.71
 -12  -7   0    0.70    1.18
  12  -7   0    1.57    1.48
  12   7   0    4.33    1.65
 -12   7   0    1.71    1.88
 -12   7   0    4.10    1.34
  12   7   0    3.65    0.94
  13  -7   0    4.68    1.94
 -13  -7   0    3.74    1.90
  13  -7   0    7.18    1.56
 -13  -7   0    3.38    1.32
 -13   7   0    4.39    2.17
  13   7   0    6.63    1.91
 -13   7   0    4.46    1.44
  13   7   0    6.89    1.33
 -14  -7   0   -0.54    2.23
  14  -7   0    1.26    2.00
  14  -7   0    2.18    2.05
 -14  -7   0   -1.80    1.41
 -14   7   0   -2.40    2.53
 -14   7   0   -2.07    1.44
  14   7   0    2.85    1.16
  14   7   0    1.46    2.05
  15  -7   0    9.58    1.95
  15   7   0   12.03    1.68
   0  -8   0  107.67    2.90
   0  -8   0  112.34    2.91
   0   8   0  111.52    2.87
   0   8   0  114.50    2.89
   1  -8   0    2.28    0.38
  -1  -8   0    2.16    0.37
  -1  -8   0    2.47    0.36
  -1   8   0    2.52    0.33
   1   8   0    2.77    0.32
   1   8   0    2.78    0.32
  -2  -8   0  108.43    2.88
  -2  -8   0  107.64    2.88
   2  -8   0  103.16    2.90
   2   8   0  110.22    2.84
   2   8   0  109.45    2.84
  -2   8   0  109.52    2.90
   3  -8   0   36.72    1.34
  -3  -8   0   38.24    1.34
   3  -8   0   36.65    1.39
  -3  -8   0   34.46    1.33
  -3   8   0   38.65    1.35
   3   8   0   38.95    1.26
  -4  -8   0    2.30    0.44
   4  -8   0    1.86    0.42
   4  -8   0    3.00    0.50
  -4   8   0    2.55    0.37
   4   8   0    3.42    0.42
  -4   8   0    2.42    0.53
  -5  -8   0   39.03    1.50
  -5  -8   0   38.15    1.56
   5  -8   0   40.15    1.65
   5  -8   0   37.22    1.54
  -5   8   0   37.28    1.51
  -5   8   0   38.78    1.69
   5   8   0   38.86    1.42
  -6  -8   0    0.09    0.52
  -6  -8   0   -0.26    0.41
   6  -8   0    0.18    0.52
   6  -8   0   -0.04    0.34
  -6   8   0    0.46    0.36
  -6   8   0   -0.15    0.62
   6   8   0   -0.17    0.28
   7  -8   0   30.56    1.55
   7  -8   0   31.19    1.76
  -7  -8   0   28.63    1.64
  -7  -8   0   32.67    1.58
  -7   8   0   29.58    1.79
   7   8   0   28.19    1.64
  -7   8   0   30.39    1.55
   7   8   0   31.91    1.42
   8  -8   0    7.61    1.05
   8  -8   0   10.12    1.12
  -8  -8   0    7.84    1.01
  -8  -8   0   10.44    1.12
  -8   8   0    8.48    1.16
   8   8   0    8.28    1.06
  -8   8   0    9.90    1.07
   8   8   0    8.18    0.89
   9  -8   0    4.12    1.12
  -9  -8   0    4.49    0.90
  -9  -8   0    6.61    1.24
   9  -8   0    4.23    0.91
  -9   8   0    5.96    0.94
   9   8   0    4.56    1.05
   9   8   0    5.49    0.74
  -9   8   0    5.11    1.25
  10  -8   0    0.25    0.76
 -10  -8   0    2.08    0.84
 -10  -8   0    2.05    1.29
  10  -8   0    2.20    1.27
  10   8   0    1.79    1.07
 -10   8   0    2.61    1.20
 -10   8   0    1.49    0.84
  10   8   0    1.42    0.61
  11  -8   0   -1.96    1.20
 -11  -8   0    0.69    1.37
  11  -8   0    0.45    0.82
 -11  -8   0   -0.63    0.92
 -11   8   0   -0.15    0.89
  11   8   0    1.31    0.66
 -11   8   0   -0.54    1.31
  11   8   0   -0.06    1.18
  12  -8   0    2.96    1.73
 -12  -8   0    3.48    1.30
 -12  -8   0    4.92    1.82
  12  -8   0    5.87    1.36
  12   8   0    3.95    1.47
 -12   8   0    2.23    1.15
  12   8   0    4.49    0.98
 -12   8   0    1.85    1.82
  13  -8   0    5.42    1.35
  13  -8   0    3.10    2.16
 -13  -8   0    3.47    2.03
 -13  -8   0    5.17    1.51
  13   8   0    4.97    1.07
 -13   8   0    3.67    2.21
  13   8   0    5.73    1.89
 -13   8   0    2.44    1.43
  14  -8   0    4.26    1.55
  14  -8   0    3.29    2.13
 -14  -8   0    2.29    2.45
 -14  -8   0    2.68    1.64
  14   8   0    3.48    1.28
 -14   8   0    3.20    1.69
 -14   8   0    3.06    2.33
  14   8   0    3.15    2.13
   0  -9   0   -0.18    0.29
   0  -9   0   -0.16    0.25
   0   9   0   -0.17    0.21
   0   9   0   -0.16    0.21
  -1  -9   0    0.33    0.29
   1  -9   0    0.77    0.31
  -1  -9   0    0.29    0.32
   1  -9   0    0.23    0.32
  -1   9   0    0.21    0.22
   1   9   0    0.13    0.21
   1   9   0    0.30    0.24
  -1   9   0    0.35    0.19
  -2  -9   0   -0.31    0.28
  -2  -9   0    0.22    0.34
  -2   9   0   -0.43    0.23
   2   9   0    0.37    0.25
  -2   9   0    0.17    0.15
   2   9   0    0.20    0.22
   3  -9   0   10.98    0.74
  -3  -9   0   13.03    0.86
   3  -9   0   10.87    0.87
  -3  -9   0   12.68    0.81
  -3   9   0   12.13    0.77
   3   9   0   12.12    0.67
   3   9   0   11.35    0.64
   4  -9   0    9.86    0.89
  -4  -9   0   10.98    0.84
   4  -9   0   10.40    0.81
   4   9   0    9.59    0.65
  -4   9   0    9.98    0.71
  -4   9   0    8.67    0.95
  -5  -9   0   61.28    2.10
   5  -9   0   62.65    2.12
   5  -9   0   62.34    2.18
  -5  -9   0   65.45    2.09
   5   9   0   60.87    1.97
  -5   9   0   63.92    2.11
  -5   9   0   58.55    2.18
  -6  -9   0    1.41    0.53
   6  -9   0    1.32    0.42
  -6  -9   0    2.19    0.49
   6  -9   0    2.16    0.65
  -6   9   0    1.69    0.73
   6   9   0    1.67    0.38
  -6   9   0    2.68    0.49
   7  -9   0   20.33    1.32
   7  -9   0   23.21    1.64
  -7  -9   0   21.53    1.34
  -7  -9   0   20.08    1.47
  -7   9   0   22.04    1.36
   7   9   0   20.23    1.14
  -7   9   0   23.28    1.66
   7   9   0   21.31    1.90
  -8  -9   0    5.44    0.91
   8  -9   0    9.38    1.23
  -8  -9   0    6.35    0.88
   8  -9   0    8.21    0.99
   8   9   0    6.36    1.05
   8   9   0    8.49    0.91
  -8   9   0    9.22    1.11
  -8   9   0    8.39    1.18
  -9  -9   0   19.48    1.57
  -9  -9   0   21.00    1.96
   9  -9   0   18.63    1.97
   9  -9   0   17.58    1.58
  -9   9   0   19.69    2.08
   9   9   0   20.03    1.91
   9   9   0   18.18    1.31
  -9   9   0   19.35    1.58
 -10  -9   0    7.19    1.08
 -10  -9   0    9.21    1.55
  10  -9   0   12.09    1.61
  10  -9   0   14.07    1.61
  10   9   0   10.46    1.22
  10   9   0   12.63    1.59
 -10   9   0   12.83    1.35
 -10   9   0    8.11    1.46
 -11  -9   0    0.95    0.90
  11  -9   0    0.40    1.27
 -11  -9   0    1.09    1.41
  11  -9   0    2.37    0.92
 -11   9   0    0.98    1.43
  11   9   0    2.02    0.84
  11   9   0    1.59    1.33
 -11   9   0    1.99    0.88
  12  -9   0    5.31    1.86
 -12  -9   0    5.69    1.85
 -12  -9   0    6.22    1.42
  12  -9   0    7.46    1.49
 -12   9   0    4.49    1.20
 -12   9   0    2.98    1.71
  12   9   0    4.43    1.06
  12   9   0    5.85    1.52
  13  -9   0   -0.70    1.18
 -13  -9   0    0.07    1.98
  13  -9   0   -0.12    1.74
 -13  -9   0   -3.11    1.28
 -13   9   0   -2.25    1.25
  13   9   0    0.46    0.90
  13   9   0   -0.16    1.69
 -13   9   0   -1.58    1.98
  14  -9   0    2.28    2.33
  14  -9   0    3.18    1.63
 -14  -9   0   -0.49    1.49
 -14  -9   0    1.14    2.24
 -14   9   0    0.90    1.69
  14   9   0   -0.89    1.21
  14   9   0    2.29    2.12
 -14   9   0    2.14    2.22
   0 -10   0  226.53    5.69
   0 -10   0  225.62    5.68
   0  10   0  230.78    5.65
   0  10   0  230.76    5.66
  -1 -10   0    5.51    0.61
   1 -10   0    5.53    0.57
   1 -10   0    5.73    0.55
  -1 -10   0    5.74    0.66
   1  10   0    6.01    0.49
  -1  10   0    6.22    0.52
   1  10   0    5.81    0.52
  -1  10   0    5.44    0.51
  -2 -10   0   66.01    1.96
  -2 -10   0   64.84    1.97
   2 -10   0   62.85    2.01
   2 -10   0   65.58    2.00
   2  10   0   63.06    1.88
   2  10   0   63.81    1.87
  -2  10   0   62.94    1.93
  -3 -10   0   62.22    2.00
   3 -10   0   69.57    2.06
   3 -10   0   61.44    2.02
  -3 -10   0   65.72    2.01
  -3  10   0   62.33    1.97
   3  10   0   61.87    1.92
   3  10   0   65.36    1.91
   4 -10   0  106.39    3.13
  -4 -10   0  104.64    3.08
   4 -10   0  106.92    3.12
  -4 -10   0  108.59    3.08
   4  10   0  113.63    3.01
   4  10   0  104.37    3.00
  -4  10   0  108.26    3.09
   5 -10   0   11.50    1.08
   5 -10   0   11.16    0.94
  -5 -10   0   13.48    1.01
   5  10   0   11.25    0.72
  -5  10   0   11.16    0.82
  -5  10   0   11.00    1.18
   6 -10   0  112.54    3.44
   6 -10   0  116.92    3.50
  -6 -10   0  110.19    3.39
  -6 -10   0  114.22    3.39
  -6  10   0  110.50    3.50
  -6  10   0  115.76    3.45
   6  10   0  105.00    3.37
   6  10   0  116.30    3.28
   7 -10   0   28.33    1.55
   7 -10   0   27.75    1.74
  -7 -10   0   29.08    1.50
  -7 -10   0   29.04    1.67
  -7  10   0   29.33    1.87
   7  10   0   28.00    1.32
  -7  10   0   29.55    1.55
  -8 -10   0    2.14    0.59
   8 -10   0    1.73    0.99
  -8 -10   0    2.36    0.87
   8 -10   0    0.60    0.61
   8  10   0    2.15    0.53
  -8  10   0    1.73    0.96
  -8  10   0    1.73    0.62
   8  10   0    1.82    0.91
   9 -10   0   17.56    1.52
  -9 -10   0   17.88    1.92
  -9 -10   0   19.80    1.59
   9 -10   0   17.96    2.06
   9  10   0   16.36    1.27
  -9  10   0   18.33    2.16
  -9  10   0   16.65    1.56
   9  10   0   18.84    1.88
  10 -10   0    2.81    1.37
 -10 -10   0    2.54    1.11
 -10 -10   0    3.13    0.92
  10 -10   0    2.22    0.86
  10  10   0    2.42    0.68
  10  10   0    1.94    1.18
 -10  10   0    1.45    1.41
 -10  10   0    2.22    1.31
  11 -10   0   10.54    1.86
  11 -10   0   10.15    1.46
 -11 -10   0   10.06    1.47
 -11 -10   0    8.08    1.61
 -11  10   0   16.11    1.77
 -11  10   0   10.38    2.03
  11  10   0    8.49    1.55
  11  10   0    7.02    0.98
 -12 -10   0    4.57    1.81
  12 -10   0    5.42    1.29
  12 -10   0    6.03    1.90
 -12 -10   0    4.30    1.27
  12  10   0    4.19    1.60
 -12  10   0    4.65    1.38
  12  10   0    4.10    1.02
 -12  10   0    4.26    2.13
 -13 -10   0    2.25    2.12
  13 -10   0    1.61    1.22
  13 -10   0    2.38    2.05
 -13 -10   0    7.14    1.67
 -13  10   0    3.82    2.05
  13  10   0    2.90    1.87
  13  10   0    4.25    1.11
 -13  10   0    2.05    1.64
 -14 -10   0    2.97    1.70
 -14 -10   0   -0.26    2.25
  14 -10   0   -1.15    2.10
  14 -10   0   -0.51    1.62
 -14  10   0   -0.96    2.39
 -14  10   0   -0.56    1.73
  14  10   0   -1.07    1.35
  14  10   0    2.69    2.10
   0 -11   0   -0.18    0.31
   0 -11   0   -0.05    0.36
   0  11   0   -0.10    0.22
   0  11   0    0.17    0.25
  -1 -11   0   12.11    0.78
  -1 -11   0   11.34    0.82
   1 -11   0   10.58    0.83
   1 -11   0   12.38    0.79
  -1  11   0   11.16    0.65
   1  11   0   11.62    0.65
  -1  11   0   12.35    0.72
   1  11   0   11.50    0.67
  -2 -11   0    1.01    0.39
  -2 -11   0    0.54    0.40
   2 -11   0    0.76    0.43
   2 -11   0    1.06    0.39
   2  11   0    0.92    0.24
  -2  11   0    0.20    0.22
  -2  11   0    0.36    0.25
   2  11   0    0.81    0.31
   3 -11   0   12.95    0.92
  -3 -11   0   12.05    0.93
  -3 -11   0   14.16    0.89
   3  11   0   13.22    0.78
   3  11   0   11.81    0.71
  -3  11   0   13.34    0.76
  -4 -11   0    2.16    0.55
   4 -11   0    1.76    0.45
   4 -11   0    2.81    0.52
  -4 -11   0    1.94    0.48
   4  11   0    2.23    0.41
  -4  11   0    2.41    0.42
   4  11   0    2.67    0.35
   5 -11   0    3.96    0.70
  -5 -11   0    1.71    0.56
  -5 -11   0    1.85    0.76
   5 -11   0    2.42    0.55
  -5  11   0    1.79    0.69
   5  11   0    2.06    0.40
  -5  11   0    2.26    0.46
   5  11   0    2.60    0.42
  -6 -11   0    0.68    0.63
   6 -11   0    0.06    0.41
  -6 -11   0    1.17    0.48
   6 -11   0    0.48    0.66
   6  11   0    0.79    0.29
  -6  11   0    0.70    0.41
   6  11   0    0.08    0.28
  -6  11   0    0.33    0.66
  -7 -11   0    0.18    0.55
   7 -11   0    0.58    0.68
  -7 -11   0    0.46    0.63
   7 -11   0    0.50    0.47
  -7  11   0   -0.17    0.44
   7  11   0    0.93    0.51
  -7  11   0    1.17    0.83
   7  11   0    1.59    0.40
  -8 -11   0   11.52    1.25
   8 -11   0   10.89    1.21
  -8 -11   0    8.16    0.99
   8 -11   0    9.93    1.20
   8  11   0    9.74    0.97
  -8  11   0    9.15    1.23
  -8  11   0   10.58    1.21
  -9 -11   0   13.76    1.61
   9 -11   0   14.16    1.42
  -9 -11   0   12.64    1.42
   9 -11   0   14.50    1.64
  -9  11   0    9.50    1.39
  -9  11   0    9.67    1.09
   9  11   0   10.55    1.07
   9  11   0   10.01    1.38
 -10 -11   0   11.29    1.31
 -10 -11   0   11.51    1.66
  10 -11   0   12.06    1.67
  10 -11   0   13.10    1.48
 -10  11   0    7.36    1.09
  10  11   0    9.40    1.36
 -10  11   0    9.53    1.71
  10  11   0    8.72    0.97
  11 -11   0    3.68    1.09
 -11 -11   0    4.56    1.66
  11 -11   0    3.02    3.14
 -11 -11   0    2.89    1.03
 -11  11   0    4.52    1.18
  11  11   0    5.29    0.97
  11  11   0    3.53    1.29
 -11  11   0    3.23    1.70
 -12 -11   0    4.68    1.83
  12 -11   0    4.27    1.26
  12 -11   0    3.90    1.63
 -12 -11   0    5.52    1.22
 -12  11   0    4.34    2.00
  12  11   0    4.53    0.92
 -12  11   0    4.08    1.16
  12  11   0    3.96    1.48
  13 -11   0   22.01    2.69
 -13 -11   0   24.45    2.65
  13 -11   0   24.64    2.67
 -13 -11   0   21.81    2.63
 -13  11   0   21.68    2.64
  13  11   0   24.01    2.64
 -13  11   0   15.64    2.54
  13  11   0   24.79    2.14
  14 -11   0   -0.02    1.57
 -14 -11   0   -0.81    1.72
  14 -11   0   -0.17    2.14
 -14 -11   0    0.82    2.33
  14  11   0    2.27    1.26
 -14  11   0   -1.79    1.63
  14  11   0    2.63    2.16
 -14  11   0    3.50    2.82
   0 -12   0   28.11    1.23
   0 -12   0   26.00    1.14
   0  12   0   28.06    1.05
   0  12   0   26.80    1.08
   1 -12   0    7.92    0.83
  -1 -12   0    9.89    0.79
   1 -12   0    8.84    0.76
  -1 -12   0    8.75    0.83
   1  12   0   10.05    0.60
   1  12   0    9.40    0.65
  -1  12   0    8.78    0.62
  -1  12   0    9.30    0.68
  -2 -12   0   10.12    0.87
  -2 -12   0    9.92    0.80
   2 -12   0   11.15    0.93
  -2  12   0   10.68    0.68
  -2  12   0   11.11    0.77
   2  12   0    9.73    0.68
   2  12   0   11.01    0.65
  -3 -12   0    2.78    0.54
   3 -12   0    3.18    0.56
  -3 -12   0    2.99    0.50
  -3  12   0    3.32    0.41
   3  12   0    2.58    0.36
   3  12   0    3.25    0.46
  -4 -12   0   64.28    2.14
   4 -12   0   62.11    2.19
  -4 -12   0   63.10    2.16
   4 -12   0   63.77    2.17
  -4  12   0   66.34    2.12
   4  12   0   64.93    2.04
   4  12   0   63.68    1.99
   5 -12   0    0.73    0.44
  -5 -12   0    0.91    0.53
  -5 -12   0    0.51    0.58
   5 -12   0    0.65    0.55
  -5  12   0    0.07    0.33
   5  12   0    1.40    0.28
   5  12   0    1.02    0.40
   6 -12   0    2.57    0.58
  -6 -12   0    2.16    0.59
   6 -12   0    2.84    0.81
  -6  12   0    1.91    0.47
  -6  12   0    3.09    0.85
   6  12   0    1.91    0.39
   6  12   0    2.06    0.50
   7 -12   0   13.30    1.52
  -7 -12   0   13.81    1.41
   7 -12   0   13.98    1.22
  -7 -12   0   12.55    1.15
  -7  12   0   15.29    1.67
   7  12   0   13.79    0.92
  -7  12   0   12.94    1.11
  -8 -12   0   75.89    2.99
   8 -12   0   77.33    2.90
   8 -12   0   77.20    3.11
  -8 -12   0   77.49    2.82
  -8  12   0   76.89    2.87
  -8  12   0   73.83    3.08
   8  12   0   80.03    2.65
   8  12   0   70.80    2.81
  -9 -12   0   14.19    1.41
   9 -12   0   14.53    1.59
  -9 -12   0   13.27    1.50
   9 -12   0   12.68    1.40
  -9  12   0   16.62    1.82
   9  12   0   13.38    1.15
  -9  12   0   16.22    1.54
  10 -12   0   21.59    2.13
 -10 -12   0   21.22    1.88
  10 -12   0   19.84    1.91
 -10 -12   0   19.33    2.34
 -10  12   0   18.64    1.84
  10  12   0   22.64    2.63
  10  12   0   20.41    1.48
 -10  12   0   24.02    2.76
  11 -12   0   26.09    2.85
 -11 -12   0   30.87    2.27
 -11 -12   0   30.19    2.93
  11 -12   0   32.15    2.39
 -11  12   0   23.93    2.18
 -11  12   0   35.02    3.45
  11  12   0   28.29    2.67
  11  12   0   28.20    1.86
 -12 -12   0   10.09    1.53
  12 -12   0   13.09    1.73
 -12 -12   0   13.12    2.32
  12 -12   0   14.34    2.32
  12  12   0   14.04    1.97
  12  12   0   11.54    1.29
 -12  12   0   13.36    2.46
 -12  12   0   13.59    1.73
  13 -12   0    2.12    1.92
  13 -12   0    7.96    1.73
 -13 -12   0    4.36    2.17
 -13 -12   0    5.76    1.67
 -13  12   0    4.52    2.55
  13  12   0    4.52    1.94
 -13  12   0    1.23    1.37
  13  12   0    5.62    1.30
 -14 -12   0   13.75    2.86
  14 -12   0   13.39    2.27
  14 -12   0    9.52    2.61
 -14 -12   0   12.11    2.01
 -14  12   0   15.25    3.43
  14  12   0   11.57    1.61
 -14  12   0   11.10    2.04
   0 -13   0    0.24    0.37
   0 -13   0   -0.44    0.40
   0  13   0   -0.19    0.22
   0  13   0   -0.20    0.29
  -1 -13   0    0.35    0.39
   1 -13   0    0.07    0.44
   1 -13   0    0.44    0.35
  -1 -13   0    0.63    0.44
   1  13   0    0.22    0.24
  -1  13   0    0.07    0.32
   1  13   0    0.72    0.29
  -1  13   0   -0.13    0.23
   2 -13   0   56.16    1.89
  -2 -13   0   53.46    1.82
   2 -13   0   55.00    1.92
  -2 -13   0   51.11    1.85
   2  13   0   52.96    1.71
  -2  13   0   54.46    1.80
   2  13   0   54.11    1.74
  -2  13   0   54.79    1.76
  -3 -13   0    9.99    1.00
   3 -13   0    9.49    1.07
   3 -13   0    9.93    0.92
  -3 -13   0   11.20    0.90
  -3  13   0   11.37    0.72
   3  13   0   11.69    0.71
   3  13   0   10.75    0.75
   4 -13   0   23.03    1.21
  -4 -13   0   21.49    1.31
  -4 -13   0   21.40    1.21
   4 -13   0   21.86    1.29
   4  13   0   21.98    1.00
  -4  13   0   22.25    1.07
   4  13   0   22.40    1.06
   5 -13   0   14.21    1.21
   5 -13   0   13.62    1.10
  -5 -13   0   15.73    1.18
  -5 -13   0   14.07    1.26
  -5  13   0   15.11    0.94
   5  13   0   14.64    0.99
   5  13   0   15.78    0.84
   6 -13   0    4.80    0.79
  -6 -13   0    4.21    0.75
  -6 -13   0    5.54    0.98
   6 -13   0    6.47    0.83
   6  13   0    5.89    0.63
   6  13   0    5.37    0.69
  -6  13   0    5.03    0.88
  -6  13   0    5.09    0.68
  -7 -13   0   10.86    1.15
   7 -13   0   12.70    1.21
  -7 -13   0   11.56    1.17
   7 -13   0   13.70    1.56
   7  13   0   10.95    1.04
  -7  13   0   12.11    1.12
  -7  13   0   12.09    1.34
   8 -13   0    1.32    0.66
   8 -13   0    1.89    0.99
  -8 -13   0    1.94    0.75
   8  13   0    0.04    0.38
   8  13   0    1.11    0.47
  -8  13   0    1.31    1.12
  -9 -13   0  114.53    4.10
   9 -13   0  119.27    4.07
  -9 -13   0  115.34    3.93
   9 -13   0  118.03    4.29
  -9  13   0  118.37    4.32
  -9  13   0  117.90    4.03
   9  13   0  119.42    4.00
   9  13   0  120.08    3.74
  10 -13   0    1.85    1.24
 -10 -13   0    4.33    1.39
  10 -13   0    2.11    0.90
 -10 -13   0    1.28    0.98
 -10  13   0    1.87    0.90
  10  13   0    2.53    0.71
 -10  13   0   -1.14    1.43
 -11 -13   0   16.08    1.76
  11 -13   0   19.43    2.11
 -11 -13   0   17.81    2.13
  11 -13   0   16.79    2.10
 -11  13   0   17.96    2.32
  11  13   0   15.86    1.51
 -11  13   0   13.59    1.50
 -12 -13   0    7.77    2.18
  12 -13   0    6.01    1.48
 -12 -13   0    5.23    1.51
  12 -13   0    4.08    1.90
  12  13   0    7.31    1.86
  12  13   0    5.06    1.07
 -12  13   0    6.62    1.45
 -12  13   0    3.13    2.18
 -13 -13   0    4.77    2.32
  13 -13   0    3.10    1.56
  13 -13   0    6.52    2.42
 -13 -13   0    2.56    1.74
  13  13   0    2.94    1.24
  13  13   0    3.81    2.01
 -13  13   0    5.78    1.66
 -13  13   0    5.49    2.76
   0 -14   0   28.60    1.36
   0 -14   0   29.95    1.30
   0  14   0   30.39    1.20
   0  14   0   30.59    1.16
   1 -14   0   84.88    2.57
  -1 -14   0   80.87    2.52
  -1 -14   0   81.45    2.56
   1 -14   0   81.80    2.58
   1  14   0   87.53    2.47
  -1  14   0   87.31    2.48
  -1  14   0   84.84    2.49
   2 -14   0    6.56    0.69
  -2 -14   0    6.64    0.74
   2 -14   0    6.53    0.73
  -2 -14   0    6.85    0.80
  -2  14   0    6.79    0.74
   2  14   0    7.42    0.70
   2  14   0    7.18    0.59
  -2  14   0    6.94    0.61
  -3 -14   0   33.82    1.45
  -3 -14   0   33.51    1.54
   3 -14   0   36.00    1.61
   3 -14   0   33.84    1.50
   3  14   0   32.53    1.26
  -3  14   0   33.67    1.42
  -3  14   0   34.61    1.34
   3  14   0   32.00    1.32
  -4 -14   0    0.07    0.54
   4 -14   0    0.66    0.52
  -4 -14   0    0.40    0.47
   4 -14   0    0.57    0.51
  -4  14   0    0.12    0.30
   4  14   0   -0.06    0.32
   4  14   0   -0.01    0.25
  -4  14   0    1.05    0.33
   5 -14   0    6.30    0.88
   5 -14   0    4.71    0.68
  -5 -14   0    6.09    0.91
  -5 -14   0    5.79    0.77
   5  14   0    6.27    0.62
  -5  14   0    6.69    0.70
   5  14   0    5.91    0.68
   6 -14   0    0.46    0.56
  -6 -14   0   -0.22    0.70
   6 -14   0    0.08    0.64
  -6 -14   0    0.79    0.58
  -6  14   0   -0.54    0.40
   6  14   0   -0.01    0.41
   6  14   0    0.21    0.30
   7 -14   0   27.41    1.92
   7 -14   0   24.58    1.57
  -7 -14   0   26.71    1.73
   7  14   0   24.68    1.45
   7  14   0   25.48    1.25
  -7  14   0   23.62    1.79
  -7  14   0   27.58    1.99
   8 -14   0   15.42    1.59
  -8 -14   0   13.75    1.49
   8 -14   0   14.43    1.44
  -8 -14   0   14.17    1.43
  -8  14   0   12.28    1.35
  -8  14   0   11.71    1.39
   8  14   0   13.04    1.25
   8  14   0   12.92    1.02
  -9 -14   0   23.98    2.10
   9 -14   0   28.00    2.37
  -9 -14   0   29.48    1.92
   9 -14   0   26.47    1.89
  -9  14   0   30.32    2.65
  -9  14   0   28.55    1.92
   9  14   0   26.01    1.49
  10 -14   0   53.68    2.69
 -10 -14   0   55.40    3.14
  10 -14   0   50.27    3.16
 -10 -14   0   50.97    2.64
  10  14   0   49.89    2.25
 -10  14   0   52.15    2.71
 -10  14   0   52.97    3.40
  11 -14   0    1.00    1.06
 -11 -14   0    0.86    1.65
 -11 -14   0    1.33    1.11
  11 -14   0    3.00    1.66
  11  14   0    4.63    0.87
 -11  14   0    3.30    1.13
 -11  14   0    2.84    1.95
 -12 -14   0    0.09    1.91
 -12 -14   0    1.97    1.31
  12 -14   0    0.96    1.33
  12 -14   0   -1.01    1.79
  12  14   0    2.37    0.95
 -12  14   0    3.56    1.37
 -12  14   0   -0.73    2.04
 -13 -14   0    7.05    2.52
  13 -14   0    2.37    2.21
 -13 -14   0    5.15    1.55
  13 -14   0    3.91    1.71
  13  14   0    4.59    1.23
 -13  14   0    3.49    2.68
  13  14   0    4.10    2.17
 -13  14   0    2.65    1.50
   0 -15   0   -0.66    0.49
   0 -15   0   -0.15    0.39
   0  15   0    0.28    0.28
   0  15   0    0.00    0.33
   1 -15   0   -0.31    0.50
   1 -15   0    0.48    0.47
  -1 -15   0   -0.14    0.52
  -1 -15   0    0.04    0.44
  -1  15   0    0.23    0.25
  -1  15   0    0.14    0.36
   1  15   0    0.42    0.33
   1  15   0    0.48    0.28
   2 -15   0   27.11    1.46
  -2 -15   0   28.27    1.43
   2 -15   0   28.97    1.38
  -2 -15   0   28.96    1.32
  -2  15   0   28.74    1.21
   2  15   0   28.19    1.14
  -2  15   0   29.63    1.29
   2  15   0   28.77    1.22
  -3 -15   0    0.13    0.57
   3 -15   0    0.07    0.60
  -3 -15   0    0.74    0.52
  -3  15   0    0.67    0.34
  -3  15   0    0.85    0.46
   3  15   0    1.38    0.35
   3  15   0    0.73    0.40
  -4 -15   0   33.80    1.65
  -4 -15   0   32.79    1.56
   4 -15   0   33.44    1.62
  -4  15   0   34.70    1.42
   4  15   0   31.80    1.38
   4  15   0   31.82    1.30
   5 -15   0    4.10    0.81
  -5 -15   0    2.73    0.76
  -5 -15   0    3.63    0.72
   5 -15   0    2.97    0.67
   5  15   0    3.23    0.54
  -5  15   0    1.78    0.53
   5  15   0    2.47    0.43
  -5  15   0    3.08    0.50
  -6 -15   0    9.92    1.15
  -6 -15   0   10.38    1.11
   6 -15   0   11.44    1.20
   6 -15   0   12.03    1.18
   6  15   0   10.10    0.76
  -6  15   0    9.48    1.13
   6  15   0   10.52    1.03
  -7 -15   0    4.79    1.02
   7 -15   0    3.48    0.89
   7 -15   0    4.83    0.88
  -7 -15   0    5.21    0.99
   7  15   0    6.06    0.70
   7  15   0    4.81    0.77
  -7  15   0    3.98    0.71
  -7  15   0    3.95    1.06
  -8 -15   0   32.91    2.14
   8 -15   0   31.10    2.28
   8 -15   0   31.19    1.92
  -8  15   0   29.11    1.81
  -8  15   0   30.88    2.38
   8  15   0   29.59    1.71
   8  15   0   34.53    1.54
   9 -15   0    5.90    1.26
   9 -15   0    8.84    1.28
  -9 -15   0    6.45    1.36
  -9 -15   0    5.54    1.04
  -9  15   0    7.50    1.08
   9  15   0    6.70    1.04
   9  15   0    6.68    0.81
  -9  15   0    6.44    1.56
  10 -15   0   20.44    2.05
  10 -15   0   19.32    1.99
 -10 -15   0   20.06    2.00
 -10 -15   0   15.39    1.79
  10  15   0   21.17    1.47
 -10  15   0   23.50    2.09
 -10  15   0   18.48    2.10
  11 -15   0   -1.35    1.05
  11 -15   0    1.08    1.52
 -11 -15   0    0.65    1.07
 -11 -15   0   -0.54    1.61
 -11  15   0    1.77    1.16
 -11  15   0    0.17    1.82
  11  15   0   -0.19    0.73
  11  15   0    0.27    0.83
 -12 -15   0    3.21    1.97
 -12 -15   0    5.54    1.55
  12 -15   0    5.43    1.63
  12 -15   0    6.74    2.20
 -12  15   0    7.03    1.43
 -12  15   0    7.66    2.59
  12  15   0    6.58    1.07
  12  15   0    4.16    1.32
 -13 -15   0   12.18    3.76
  13 -15   0   16.79    2.31
 -13 -15   0    9.00    1.84
  13 -15   0   12.47    2.78
 -13  15   0    7.28    2.76
 -13  15   0    9.80    1.81
   0 -16   0   14.45    1.04
   0 -16   0   11.95    1.15
   0  16   0   13.77    0.92
   0  16   0   12.95    0.79
  -1 -16   0   10.87    1.12
   1 -16   0   11.60    1.02
   1 -16   0   12.08    1.16
  -1 -16   0   11.01    0.98
   1  16   0    9.94    0.81
  -1  16   0   12.46    0.87
   1  16   0   11.57    0.75
  -1  16   0   10.99    0.76
  -2 -16   0   -0.88    0.42
   2 -16   0   -0.28    0.45
   2 -16   0    0.23    0.55
  -2 -16   0    0.45    0.62
   2  16   0    0.15    0.27
  -2  16   0    0.08    0.28
   2  16   0    0.13    0.34
  -2  16   0   -0.11    0.39
  -3 -16   0    8.49    0.95
   3 -16   0    7.50    0.91
   3 -16   0    9.40    1.07
  -3 -16   0    8.44    0.95
  -3  16   0    9.36    0.93
   3  16   0    9.34    0.81
  -3  16   0    9.02    0.71
   3  16   0    8.11    0.66
   4 -16   0    2.82    0.96
  -4 -16   0    4.16    0.74
   4 -16   0    3.57    0.71
  -4 -16   0    4.19    0.83
   4  16   0    3.40    0.43
   4  16   0    3.73    0.58
  -4  16   0    3.12    0.62
  -4  16   0    3.59    0.54
   5 -16   0   69.69    2.45
   5 -16   0   66.55    2.51
  -5 -16   0   65.87    2.51
  -5 -16   0   66.22    2.42
   5  16   0   64.47    2.22
   5  16   0   62.54    2.12
  -5  16   0   52.38    2.85
  -6 -16   0   40.50    2.17
  -6 -16   0   41.32    2.05
   6 -16   0   43.21    2.14
   6 -16   0   40.27    1.94
  -6  16   0   42.03    1.83
   6  16   0   41.25    1.61
   6  16   0   44.89    1.81
  -6  16   0   34.78    2.38
   7 -16   0    9.43    1.25
   7 -16   0    9.07    1.06
  -7 -16   0    8.55    1.17
  -7 -16   0   11.07    1.27
   7  16   0   10.05    1.05
   7  16   0    9.68    0.84
  -7  16   0    8.86    0.90
  -8 -16   0    4.08    1.08
   8 -16   0    6.08    1.32
  -8 -16   0    3.32    1.37
   8 -16   0    5.31    0.91
  -8  16   0    5.07    1.28
  -8  16   0    4.76    0.91
   8  16   0    7.58    0.82
   8  16   0    4.55    0.86
   9 -16   0   -0.21    0.82
   9 -16   0    0.27    1.28
  -9 -16   0    1.09    1.25
  -9 -16   0   -0.65    0.94
   9  16   0    0.66    0.68
  -9  16   0   -0.47    0.82
  -9  16   0    0.10    1.40
   9  16   0    1.39    0.58
  10 -16   0    0.64    1.03
  10 -16   0    0.89    1.36
 -10 -16   0    0.45    0.99
 -10 -16   0    0.25    1.38
  10  16   0   -0.28    0.62
 -10  16   0   -2.31    0.97
 -10  16   0    0.47    1.58
  10  16   0   -0.42    0.83
  11 -16   0   33.11    2.57
 -11 -16   0   29.95    3.21
 -11 -16   0   32.41    2.61
  11 -16   0   29.93    3.32
  11  16   0   29.67    2.19
  11  16   0   31.93    1.96
 -11  16   0   33.09    2.42
 -11  16   0   29.78    2.77
 -12 -16   0   13.22    2.39
  12 -16   0   15.58    2.08
 -12 -16   0   18.10    2.05
  12 -16   0   15.87    2.36
 -12  16   0   12.57    2.65
  12  16   0   12.11    1.35
 -12  16   0   14.10    1.75
   0 -17   0    0.03    0.58
   0 -17   0    0.42    0.47
   0  17   0    0.29    0.29
   0  17   0   -0.36    0.34
  -1 -17   0   52.51    2.07
   1 -17   0   53.05    2.12
  -1 -17   0   56.14    2.01
   1 -17   0   55.84    2.01
  -1  17   0   53.77    1.91
   1  17   0   55.48    1.87
  -1  17   0   53.65    1.85
   1  17   0   53.67    1.81
  -2 -17   0   25.20    1.49
   2 -17   0   24.47    1.51
   2 -17   0   24.76    1.38
  -2 -17   0   22.80    1.29
  -2  17   0   22.91    1.10
  -2  17   0   23.64    1.23
   2  17   0   24.68    1.18
   2  17   0   23.57    1.06
  -3 -17   0    9.12    0.96
  -3 -17   0    7.22    0.79
   3 -17   0    9.46    1.09
   3 -17   0    7.56    0.94
  -3  17   0    9.91    0.97
   3  17   0    9.90    0.74
  -3  17   0    9.48    0.73
   3  17   0    9.05    0.84
  -4 -17   0   -0.06    0.58
   4 -17   0   -0.34    0.58
  -4 -17   0    0.55    0.73
   4 -17   0   -0.26    0.71
  -4  17   0    0.06    0.45
   4  17   0   -0.24    0.28
  -4  17   0   -0.19    0.45
   4  17   0   -0.26    0.40
  -5 -17   0   43.98    2.11
  -5 -17   0   46.85    2.18
   5 -17   0   45.95    2.14
   5 -17   0   48.26    2.13
   5  17   0   48.17    1.88
  -5  17   0   49.29    2.02
   5  17   0   48.77    1.75
  -5  17   0   49.21    1.90
  -6 -17   0    9.17    1.18
   6 -17   0   13.67    1.36
  -6 -17   0   11.92    1.23
   6 -17   0   12.29    1.27
  -6  17   0    8.27    0.99
   6  17   0   10.78    1.08
   6  17   0    8.98    0.83
  -7 -17   0   33.87    2.03
   7 -17   0   34.46    1.97
  -7 -17   0   32.03    2.24
   7 -17   0   32.58    2.09
   7  17   0   30.97    1.43
  -7  17   0   33.14    1.75
   7  17   0   34.98    1.76
   8 -17   0   50.56    2.74
  -8 -17   0   48.67    2.58
  -8 -17   0   45.31    2.71
   8 -17   0   48.09    2.43
  -8  17   0   45.55    2.22
   8  17   0   47.40    2.17
   8  17   0   43.93    1.83
  -8  17   0   47.51    2.88
   9 -17   0    0.36    0.94
  -9 -17   0    0.86    1.19
   9 -17   0    0.67    1.26
   9  17   0    0.59    0.69
  -9  17   0    1.43    1.48
  -9  17   0    0.48    0.84
   9  17   0   -0.32    0.53
 -10 -17   0    0.41    1.11
  10 -17   0   -0.55    1.52
 -10 -17   0    0.22    1.42
  10 -17   0    1.51    1.04
  10  17   0    0.06    0.90
 -10  17   0   -0.71    1.60
  10  17   0   -0.15    0.64
 -10  17   0   -0.27    0.91
  11 -17   0    2.60    1.85
  11 -17   0    1.51    1.30
 -11 -17   0    1.48    1.79
 -11 -17   0   -0.10    1.23
  11  17   0    0.73    0.99
  11  17   0    0.76    0.82
 -11  17   0    3.16    2.11
 -11  17   0   -0.09    1.13
  12 -17   0    2.42    2.15
  12 -17   0   -1.08    1.36
 -12 -17   0    0.33    2.45
 -12 -17   0    0.17    1.44
 -12  17   0    2.40    2.56
  12  17   0    1.68    1.00
 -12  17   0    1.71    1.57
  12  17   0    0.89    1.22
   0 -18   0  124.99    3.60
   0 -18   0  118.93    3.65
   0  18   0  129.70    3.51
   0  18   0  111.48    3.65
   1 -18   0   27.49    1.62
  -1 -18   0   25.54    1.42
  -1 -18   0   28.29    1.62
   1 -18   0   25.71    1.40
  -1  18   0   21.08    1.59
  -1  18   0   26.29    1.29
   1  18   0   25.56    1.24
   2 -18   0    2.87    0.67
  -2 -18   0    1.61    0.58
  -2 -18   0    1.48    0.76
   2 -18   0    1.95    0.70
   2  18   0    2.32    0.50
  -2  18   0    2.03    0.49
  -2  18   0    2.62    0.57
  -3 -18   0    4.42    0.85
   3 -18   0    6.21    0.97
   3 -18   0    6.57    0.90
  -3 -18   0    6.05    0.90
  -3  18   0    6.60    0.70
   3  18   0    7.15    0.85
  -3  18   0    7.76    0.82
   3  18   0    6.38    0.67
  -4 -18   0    0.20    0.61
  -4 -18   0    0.81    0.76
   4 -18   0    0.90    0.80
  -4  18   0    0.09    0.40
   4  18   0    1.20    0.35
  -4  18   0    1.27    0.60
   4  18   0    0.21    0.48
   5 -18   0   12.56    1.43
  -5 -18   0    9.50    1.04
  -5 -18   0   11.92    1.26
   5  18   0   12.98    1.09
  -5  18   0   12.15    0.98
   5  18   0   11.18    0.87
  -5  18   0   10.34    1.06
  -6 -18   0    6.23    1.17
   6 -18   0    8.07    1.14
  -6 -18   0    9.78    1.21
   6 -18   0    6.53    0.93
  -6  18   0    8.85    0.90
   6  18   0    9.35    1.10
   6  18   0    8.10    0.80
  -7 -18   0   20.00    1.83
   7 -18   0   21.59    1.99
   7 -18   0   21.97    1.73
  -7 -18   0   22.59    2.15
  -7  18   0   17.19    1.73
   7  18   0   19.41    1.14
  -7  18   0   18.59    1.41
   7  18   0   18.98    1.45
  -8 -18   0    8.13    1.30
   8 -18   0    9.12    1.54
  -8 -18   0    8.19    1.50
   8 -18   0   10.48    1.37
   8  18   0    8.09    1.04
   8  18   0    8.01    0.91
  -8  18   0   11.24    1.27
  -9 -18   0   19.63    1.94
  -9 -18   0   16.42    1.95
   9 -18   0   20.90    2.00
   9 -18   0   15.00    1.74
  -9  18   0   17.36    1.79
  -9  18   0   14.47    1.92
   9  18   0   20.81    1.28
   9  18   0   19.78    1.63
  10 -18   0   31.66    3.08
 -10 -18   0   26.20    3.13
 -10 -18   0   29.28    2.87
  10 -18   0   30.80    2.53
 -10  18   0   36.32    3.56
  10  18   0   31.72    2.27
 -10  18   0   31.45    2.38
  10  18   0   33.18    1.76
 -11 -18   0    2.72    1.79
  11 -18   0   -0.47    1.80
 -11 -18   0   -2.15    1.24
  11 -18   0    1.20    1.28
 -11  18   0    0.13    1.39
 -11  18   0   -0.97    2.24
  11  18   0    2.55    0.85
  11  18   0   -1.19    1.00
 -12 -18   0   -1.69    1.63
  12 -18   0   -0.63    1.54
 -12 -18   0    0.02    2.25
  12 -18   0    1.09    2.28
 -12  18   0   -1.32    1.60
   0 -19   0    0.22    0.75
   0  19   0    0.14    0.43
   0  19   0    0.27    0.33
  -1 -19   0    1.23    0.78
   1 -19   0    1.50    0.75
   1  19   0    1.24    0.48
  -1  19   0    1.25    0.40
  -1  19   0    0.95    0.49
   1  19   0    0.91    0.35
   2 -19   0   16.51    1.53
  -2 -19   0   14.35    1.23
  -2 -19   0   14.53    1.43
   2 -19   0   14.51    1.50
  -2  19   0   16.15    1.16
   2  19   0   15.62    0.93
  -2  19   0   15.77    0.96
   2  19   0   14.96    1.04
   3 -19   0   35.86    2.05
   3 -19   0   34.75    1.81
  -3 -19   0   34.31    1.72
  -3 -19   0   38.93    1.99
   3  19   0   39.02    1.60
  -3  19   0   36.68    1.53
  -3  19   0   37.49    1.69
   3  19   0   37.38    1.47
   4 -19   0    1.98    0.80
   4 -19   0    1.56    0.89
  -4 -19   0    1.23    0.70
  -4 -19   0    1.33    0.88
   4  19   0    1.11    0.53
  -4  19   0    2.41    0.64
   4  19   0    1.60    0.40
  -4  19   0    0.49    0.43
  -5 -19   0   19.05    1.55
   5 -19   0   16.53    1.91
  -5 -19   0   19.07    1.85
   5 -19   0   17.25    1.60
  -5  19   0   17.04    1.10
   5  19   0   20.31    1.29
  -5  19   0   19.37    1.47
   5  19   0   17.83    1.04
   6 -19   0    0.13    0.63
  -6 -19   0    0.28    1.02
   6 -19   0    0.85    0.83
  -6 -19   0   -0.11    0.84
   6  19   0    1.05    0.44
  -6  19   0   -0.59    0.53
   6  19   0    1.62    0.60
  -6  19   0    0.26    0.75
   7 -19   0   12.99    1.56
   7 -19   0    8.73    1.28
  -7 -19   0    9.58    1.46
  -7 -19   0    6.42    1.11
   7  19   0    9.40    0.88
  -7  19   0    8.91    0.94
   7  19   0    8.56    1.04
  -8 -19   0   -1.57    1.00
  -8 -19   0   -0.63    1.31
   8 -19   0    0.37    1.13
   8 -19   0    0.64    0.93
  -8  19   0   -0.45    0.76
   8  19   0    0.52    0.49
   8  19   0    0.05    0.74
   9 -19   0   84.31    3.92
  -9 -19   0   88.39    3.83
   9 -19   0   82.84    3.56
  -9 -19   0   82.46    3.95
   9  19   0   85.70    3.22
  -9  19   0   84.51    3.41
  -9  19   0   86.41    4.62
   9  19   0   83.12    2.89
  10 -19   0    0.88    1.71
 -10 -19   0    1.74    2.16
 -10 -19   0    0.11    1.42
  10 -19   0    2.72    1.19
 -10  19   0   -2.20    1.16
 -10  19   0    0.85    1.85
  10  19   0    1.49    1.04
  10  19   0    1.91    0.72
 -11 -19   0    8.53    1.98
 -11 -19   0    9.21    1.74
  11 -19   0   10.22    2.29
  11 -19   0    8.19    1.61
 -11  19   0    9.81    1.79
  11  19   0    7.24    0.93
 -11  19   0    9.21    2.41
  11  19   0    7.08    1.46
   0 -20   0    5.56    0.83
   0 -20   0    5.52    1.00
   0  20   0    5.01    0.71
   0  20   0    6.03    0.69
  -1 -20   0   19.93    1.68
   1 -20   0   22.18    1.72
  -1 -20   0   18.07    1.35
   1 -20   0   17.70    1.35
  -1  20   0   19.81    1.21
   1  20   0   20.74    1.20
  -1  20   0   20.06    1.10
   1  20   0   20.18    1.06
  -2 -20   0    4.13    0.93
   2 -20   0    4.39    0.93
  -2 -20   0    2.77    0.71
   2 -20   0    3.80    0.81
  -2  20   0    4.15    0.69
  -2  20   0    3.52    0.55
   2  20   0    3.86    0.63
   2  20   0    3.44    0.52
  -3 -20   0   25.71    1.82
  -3 -20   0   22.45    1.50
   3 -20   0   25.38    1.67
   3 -20   0   28.14    1.97
  -3  20   0   24.01    1.26
   3  20   0   24.50    1.19
   3  20   0   24.74    1.33
  -3  20   0   27.29    1.46
   4 -20   0   27.37    2.02
  -4 -20   0   27.45    1.72
   4 -20   0   25.91    1.80
  -4 -20   0   28.40    1.96
  -4  20   0   27.53    1.62
   4  20   0   25.73    1.41
  -4  20   0   24.21    1.31
   4  20   0   26.70    1.27
   5 -20   0   -0.97    0.98
  -5 -20   0   -0.22    0.99
  -5 -20   0   -0.03    0.77
   5  20   0    1.04    0.41
   5  20   0    0.93    0.57
  -5  20   0    0.80    0.71
  -5  20   0    0.67    0.46
  -6 -20   0   33.45    2.32
  -6 -20   0   33.28    2.10
   6 -20   0   32.30    2.00
   6 -20   0   31.19    2.17
  -6  20   0   34.80    1.73
   6  20   0   32.35    1.72
  -6  20   0   31.42    1.94
   6  20   0   32.08    1.50
  -7 -20   0    6.24    1.22
   7 -20   0   10.38    1.50
   7 -20   0    6.44    1.01
  -7 -20   0    6.84    1.39
  -7  20   0    7.26    1.00
   7  20   0    9.51    1.10
   7  20   0    7.09    0.79
  -7  20   0    7.88    1.13
   8 -20   0   49.21    2.98
   8 -20   0   46.38    2.57
  -8 -20   0   48.98    2.76
  -8 -20   0   49.50    3.14
   8  20   0   45.63    2.30
   8  20   0   45.79    1.90
  -8  20   0   46.30    2.34
   9 -20   0   13.52    1.70
   9 -20   0   16.27    1.99
  -9 -20   0   11.90    1.94
  -9 -20   0   11.38    1.74
   9  20   0   14.17    1.24
   9  20   0   14.33    1.63
  -9  20   0    9.91    1.28
  10 -20   0   27.25    3.29
  10 -20   0   27.31    2.57
 -10 -20   0   25.44    2.69
 -10  20   0   33.89    3.77
  10  20   0   26.37    1.62
 -10  20   0   25.06    2.40
  10  20   0   26.55    2.27
  11 -20   0   38.70    3.61
  11 -20   0   30.26    2.95
 -11 -20   0   32.91    3.74
 -11  20   0   30.29    2.90
  11  20   0   28.02    3.05
   0 -21   0    0.29    0.82
   0 -21   0    0.81    0.69
   0  21   0    0.40    0.35
   0  21   0   -0.21    0.50
   1 -21   0   42.30    2.23
  -1 -21   0   43.54    1.97
   1 -21   0   43.67    1.99
  -1 -21   0   41.13    2.18
   1  21   0   45.47    1.79
  -1  21   0   43.46    1.80
  -1  21   0   43.59    1.68
   1  21   0   45.49    1.69
  -2 -21   0   73.46    2.86
   2 -21   0   72.34    2.71
   2 -21   0   79.38    2.97
  -2 -21   0   75.20    2.72
   2  21   0   73.09    2.50
  -2  21   0   75.43    2.50
   2  21   0   73.92    2.41
  -2  21   0   77.85    2.62
  -3 -21   0   19.10    1.49
   3 -21   0   22.52    1.68
   3 -21   0   22.50    1.95
  -3 -21   0   18.86    1.83
  -3  21   0   22.02    1.42
  -3  21   0   21.17    1.17
   3  21   0   19.66    1.28
   4 -21   0   23.27    1.73
  -4 -21   0   21.00    1.94
  -4 -21   0   21.71    1.67
   4 -21   0   21.78    2.01
  -4  21   0   21.84    1.23
  -4  21   0   19.19    1.53
   4  21   0   19.37    1.31
   4  21   0   23.97    1.18
   5 -21   0    0.54    0.90
  -5 -21   0    0.71    1.13
  -5 -21   0    0.53    0.84
   5 -21   0    0.54    1.07
  -5  21   0    0.23    0.49
   5  21   0    0.43    0.55
  -5  21   0    1.69    0.78
   5  21   0   -0.20    0.44
  -6 -21   0    4.57    1.34
  -6 -21   0    7.15    1.23
  -6  21   0    6.18    0.99
  -6  21   0    5.25    0.73
   6  21   0    7.37    0.94
   6  21   0    7.44    0.72
  -7 -21   0   -0.36    0.97
   7 -21   0    0.95    0.89
   7 -21   0    0.07    1.09
  -7 -21   0   -0.49    1.38
  -7  21   0   -2.02    0.67
  -7  21   0   -0.20    0.89
   7  21   0   -0.93    0.50
   7  21   0    0.59    0.75
   8 -21   0   12.89    1.45
  -8 -21   0   12.27    1.86
   8 -21   0   12.24    1.63
  -8 -21   0   12.97    1.67
  -8  21   0   12.32    1.27
   8  21   0   11.48    1.32
   8  21   0   12.15    1.15
  -9 -21   0   13.87    2.10
  -9 -21   0   12.06    1.76
   9 -21   0   11.40    1.58
   9 -21   0   13.79    1.88
   9  21   0   13.64    1.39
  -9  21   0   10.65    1.43
  -9  21   0   13.36    1.61
   9  21   0   14.11    1.29
  10 -21   0    2.61    1.88
  10 -21   0    4.02    1.43
 -10 -21   0    3.46    2.17
 -10 -21   0    1.68    1.69
 -10  21   0    0.83    1.35
  10  21   0    0.73    0.78
  10  21   0    4.57    1.25
   0 -22   0   85.23    3.28
   0 -22   0   98.08    3.19
   0  22   0   91.51    2.92
   0  22   0   91.18    2.86
   1 -22   0    9.69    1.25
   1 -22   0    8.49    1.05
  -1 -22   0    8.87    1.18
  -1 -22   0    7.58    0.93
   1  22   0    8.80    0.83
   1  22   0   10.35    1.07
  -1  22   0   10.04    0.98
  -1  22   0   11.17    0.87
  -2 -22   0   34.55    2.18
   2 -22   0   32.53    2.16
   2 -22   0   30.19    1.85
  -2 -22   0   34.03    1.86
   2  22   0   33.74    1.60
  -2  22   0   35.72    1.71
   2  22   0   32.51    1.40
  -2  22   0   33.41    1.50
   3 -22   0   32.49    1.96
  -3 -22   0   34.80    1.89
  -3 -22   0   35.12    2.19
   3 -22   0   34.85    2.28
  -3  22   0   36.71    1.58
   3  22   0   35.27    1.67
  -3  22   0   35.73    1.81
   3  22   0   33.26    1.48
   4 -22   0   10.15    1.23
  -4 -22   0   12.50    1.46
  -4 -22   0   13.20    1.33
   4 -22   0   12.87    1.50
  -4  22   0   15.79    1.43
  -4  22   0   12.51    1.03
   4  22   0   13.10    1.17
   4  22   0   14.47    1.00
  -5 -22   0    1.16    1.18
   5 -22   0    0.12    0.90
   5 -22   0   -1.03    1.20
  -5 -22   0    0.05    0.89
   5  22   0    0.18    0.44
   5  22   0    1.00    0.63
  -5  22   0    0.15    0.75
  -5  22   0    0.85    0.51
   6 -22   0   -0.63    1.20
  -6 -22   0    0.41    1.25
  -6 -22   0    0.57    0.96
   6  22   0    0.81    0.71
  -6  22   0    0.88    0.83
  -6  22   0   -0.74    0.64
   6  22   0    0.12    0.49
   7 -22   0   23.66    2.46
  -7 -22   0   25.53    2.19
  -7 -22   0   26.48    2.72
   7 -22   0   27.19    2.10
  -7  22   0   25.32    2.05
   7  22   0   24.48    1.38
   7  22   0   25.36    1.77
  -7  22   0   24.93    1.69
  -8 -22   0    1.54    1.67
   8 -22   0    1.24    1.38
   8 -22   0    0.11    1.03
  -8 -22   0    0.16    1.30
   8  22   0    0.83    0.64
  -8  22   0    0.05    1.13
   8  22   0   -2.02    0.78
  -8  22   0   -1.39    0.92
  -9 -22   0    1.22    1.88
   9 -22   0    0.85    1.26
   9 -22   0    3.00    1.63
  -9 -22   0    1.97    1.57
  -9  22   0    3.66    1.15
   9  22   0    2.72    0.95
  -9  22   0    3.59    1.16
   9  22   0    1.42    0.75
  10 -22   0    3.86    1.41
 -10 -22   0    3.32    2.29
 -10 -22   0    1.03    1.78
  10 -22   0    1.73    1.73
  10  22   0    0.75    1.33
 -10  22   0   -1.37    1.40
   0 -23   0    0.77    0.79
   0 -23   0    0.19    1.05
   0  23   0   -0.04    0.42
   0  23   0   -0.51    0.55
   1 -23   0    3.68    0.91
  -1 -23   0    4.15    0.87
   1 -23   0    4.91    1.14
  -1 -23   0    4.07    1.17
  -1  23   0    3.89    0.72
  -1  23   0    3.03    0.61
   1  23   0    3.76    0.55
   1  23   0    4.63    0.75
  -2 -23   0    8.43    1.32
   2 -23   0    6.95    1.25
  -2 -23   0    8.70    1.12
   2 -23   0    6.78    1.02
   2  23   0    7.88    0.84
   2  23   0    9.39    1.06
  -2  23   0    9.05    0.89
  -2  23   0    7.66    0.96
   3 -23   0    3.49    1.15
  -3 -23   0    2.80    1.19
   3 -23   0    4.42    1.04
  -3 -23   0    4.91    0.98
  -3  23   0    3.63    0.56
  -3  23   0    4.95    0.83
   3  23   0    3.10    0.78
   3  23   0    4.35    0.60
   4 -23   0    1.71    1.18
  -4 -23   0    1.42    0.86
   4 -23   0    1.73    0.99
  -4 -23   0    1.98    1.19
  -4  23   0    1.97    0.81
  -4  23   0    2.77    0.57
   4  23   0    1.62    0.63
   5 -23   0   -0.47    0.91
  -5 -23   0   -0.25    0.89
  -5 -23   0    0.37    1.22
   5 -23   0    0.50    1.32
  -5  23   0    0.42    0.56
   5  23   0    0.88    0.65
  -5  23   0   -0.88    0.83
   5  23   0    0.53    0.46
   6 -23   0    0.50    1.33
   6 -23   0    1.36    1.06
  -6 -23   0    1.19    1.49
  -6 -23   0    0.25    1.02
   6  23   0    0.59    0.77
   6  23   0    0.93    0.55
  -6  23   0   -1.84    0.68
  -6  23   0    1.21    0.88
   7 -23   0   -0.70    1.31
  -7 -23   0    0.04    1.13
  -7 -23   0   -1.20    1.52
  -7  23   0    0.67    1.02
   7  23   0    1.80    0.61
  -7  23   0   -0.11    0.77
   7  23   0    0.37    0.82
   8 -23   0    0.94    1.15
  -8 -23   0    1.61    1.86
   8 -23   0    2.30    1.56
  -8 -23   0    1.98    1.43
  -8  23   0   -0.51    0.98
  -8  23   0    0.41    1.16
   8  23   0    1.68    0.68
   8  23   0    1.36    0.92
   9 -23   0    3.26    1.46
   9 -23   0    4.45    1.87
  -9 -23   0    5.72    1.79
  -9 -23   0    5.96    2.20
  -9  23   0    4.09    1.61
  -9  23   0    4.28    1.20
   9  23   0    5.56    1.21
   0 -24   0    2.62    1.14
   0 -24   0    1.69    0.87
   0  24   0    2.62    0.70
   0  24   0    2.02    0.50
   1 -24   0    0.86    0.84
  -1 -24   0    2.46    1.23
  -1 -24   0    1.73    0.83
   1 -24   0    2.36    1.13
  -1  24   0    0.45    0.48
  -1  24   0    1.40    0.68
   1  24   0    1.86    0.47
   1  24   0    3.50    0.74
   2 -24   0    5.73    1.28
  -2 -24   0    8.36    1.13
  -2 -24   0    6.94    1.36
   2 -24   0    6.64    1.12
  -2  24   0    7.85    0.93
   2  24   0    7.09    0.73
  -2  24   0    8.02    0.92
   2  24   0    7.39    0.86
  -3 -24   0   -0.61    1.13
  -3 -24   0    0.13    0.77
   3 -24   0   -0.64    0.82
  -3  24   0    0.98    0.56
   3  24   0   -0.93    0.45
   3  24   0   -0.29    0.62
  -3  24   0    0.34    0.75
   4 -24   0    0.67    1.04
   4 -24   0   -0.54    1.23
  -4 -24   0   -0.26    0.92
  -4 -24   0   -0.59    1.22
  -4  24   0    0.72    0.58
   4  24   0    0.45    0.58
   4  24   0    0.50    0.49
  -4  24   0   -0.61    0.76
   5 -24   0   -0.18    1.12
  -5 -24   0    0.93    1.05
  -5 -24   0    3.97    1.42
   5 -24   0    1.12    1.44
   5  24   0    2.58    0.77
  -5  24   0    2.60    0.96
   5  24   0    1.22    0.53
  -5  24   0    2.23    0.64
  -6 -24   0    2.63    1.55
  -6 -24   0    2.84    1.18
   6 -24   0    1.49    1.24
   6 -24   0    1.09    1.61
  -6  24   0    1.44    1.04
  -6  24   0   -1.38    0.74
   6  24   0    0.71    0.61
   6  24   0    2.18    0.84
   7 -24   0   -2.27    2.56
  -7 -24   0   -0.66    1.26
   7 -24   0    0.70    1.37
  -7 -24   0    0.49    1.70
  -7  24   0   -1.33    0.84
   7  24   0   -0.09    0.64
   7  24   0    0.08    0.88
  -7  24   0    0.38    1.08
  -8 -24   0    2.52    1.49
  -8 -24   0    3.02    1.92
   8 -24   0    2.34    1.43
  -8  24   0    2.41    1.25
   8  24   0    2.06    0.80
   8  24   0    0.38    1.01
  -8  24   0   -0.40    1.08
   0 -25   0   -1.17    0.81
   0 -25   0    0.10    1.20
   0  25   0    0.20    0.47
   0  25   0    0.21    0.65
   1 -25   0    6.07    1.34
  -1 -25   0    5.75    1.39
   1 -25   0    7.14    1.19
  -1 -25   0    5.96    1.07
  -1  25   0    7.24    0.95
  -1  25   0    4.95    0.70
   1  25   0    7.51    0.94
   1  25   0    7.54    0.86
  -2 -25   0   -0.51    1.23
   2 -25   0    1.80    1.00
   2 -25   0   -0.27    1.22
  -2 -25   0    1.33    0.90
   2  25   0    2.07    0.66
  -2  25   0    1.08    0.78
  -2  25   0    1.47    0.51
   2  25   0    1.47    0.52
  -3 -25   0    2.79    1.42
  -3 -25   0    2.52    0.98
   3 -25   0    0.62    1.31
   3 -25   0    0.26    0.95
  -3  25   0   -0.74    0.61
   3  25   0    0.96    0.66
  -3  25   0    1.35    0.82
  -4 -25   0    7.11    1.26
   4 -25   0    8.77    1.38
   4 -25   0    6.38    1.67
  -4 -25   0    5.74    1.52
  -4  25   0    5.66    0.79
   4  25   0    6.66    0.68
   4  25   0    6.24    0.89
  -4  25   0    7.32    1.09
  -5 -25   0   -0.10    1.10
  -5 -25   0    0.67    1.48
   5 -25   0   -0.46    1.57
   5 -25   0   -0.77    1.09
  -5  25   0    0.39    0.69
  -5  25   0   -1.94    0.89
   5  25   0    0.88    0.73
   6 -25   0   10.15    1.88
  -6 -25   0    9.93    1.44
  -6 -25   0   10.37    1.91
  -6  25   0    8.02    0.97
   6  25   0   13.30    1.15
  -6  25   0   10.47    1.49
   6  25   0   11.08    1.24
  -7 -25   0    2.19    1.82
   7 -25   0   -2.18    1.80
  -7 -25   0    0.48    1.25
   7 -25   0    0.06    1.44
  -7  25   0    1.33    0.94
   7  25   0    1.61    0.70
   7  25   0    0.78    0.93
  -7  25   0    1.49    1.19
   8 -25   0    6.71    1.82
  -8 -25   0    6.98    1.73
   8  25   0    8.79    1.36
   0 -26   0    0.03    0.91
   0 -26   0   -1.01    1.30
   0  26   0   -0.18    0.52
   0  26   0    0.44    0.70
   1 -26   0    1.28    1.01
  -1 -26   0    0.90    0.93
   1 -26   0   -0.11    1.21
  -1 -26   0    0.52    1.33
  -1  26   0    0.13    0.68
  -1  26   0   -0.65    0.53
   1  26   0    0.13    0.68
   1  26   0    0.81    0.49
  -2 -26   0    1.13    1.33
  -2 -26   0    0.44    0.89
   2 -26   0   -0.24    1.29
   2 -26   0    1.92    0.99
   2  26   0    0.68    0.55
   2  26   0    0.88    0.75
  -2  26   0    0.60    0.80
  -2  26   0   -0.86    0.62
   3 -26   0    1.31    1.46
   3 -26   0   -1.07    0.98
  -3 -26   0    0.26    1.43
  -3 -26   0    0.67    1.03
   3  26   0   -0.11    0.71
  -3  26   0   -0.48    0.89
  -3  26   0    0.60    0.66
   3  26   0    0.37    0.53
   4 -26   0   -0.46    1.50
  -4 -26   0   -1.12    1.41
   4 -26   0    1.01    1.21
   4  26   0   -0.72    0.58
  -4  26   0    2.00    0.97
  -4  26   0    0.63    0.68
   4  26   0    0.28    0.75
  -5 -26   0   10.53    1.47
   5 -26   0   12.03    1.69
  -5 -26   0   11.56    1.90
   5 -26   0   12.35    2.05
  -5  26   0   15.13    1.53
   5  26   0   13.73    1.59
   5  26   0   13.21    1.19
  -5  26   0    9.82    0.99
   6 -26   0    4.53    1.90
  -6 -26   0    5.18    1.87
  -6 -26   0    5.14    1.40
   6 -26   0    4.86    1.61
  -6  26   0    3.12    0.94
   6  26   0    3.89    1.07
  -6  26   0    3.99    1.22
   6  26   0    5.39    0.78
   7 -26   0   -1.69    2.35
  -7 -26   0    0.88    1.35
   7 -26   0   -2.44    1.48
  -7 -26   0   -1.50    1.88
   7  26   0   -1.86    1.03
   0 -27   0   -0.01    1.41
   0  27   0    1.31    0.82
   0  27   0    0.47    0.59
  -1 -27   0    3.59    1.54
   1 -27   0    3.29    1.53
   1  27   0    3.11    0.61
  -1  27   0    4.62    0.66
   1  27   0    2.73    0.83
  -1  27   0    4.06    0.95
  -2 -27   0   -0.25    1.04
   2 -27   0    0.35    1.29
   2 -27   0    1.71    1.49
  -2 -27   0    0.74    1.57
   2  27   0    0.22    0.56
  -2  27   0    0.54    0.64
   2  27   0    0.73    0.77
  -2  27   0    1.17    0.86
   3 -27   0    7.35    1.78
   3 -27   0    6.58    1.32
  -3 -27   0    6.63    1.27
  -3 -27   0    5.13    1.74
  -3  27   0    6.39    1.12
   3  27   0    6.91    0.73
   3  27   0    7.22    1.02
  -3  27   0    5.58    0.81
   4 -27   0    1.86    1.66
  -4 -27   0    2.81    1.19
  -4 -27   0    5.56    1.79
   4 -27   0    3.40    1.33
   4  27   0    4.06    0.62
  -4  27   0    2.93    1.06
  -4  27   0    3.78    0.79
   4  27   0    3.38    0.91
  -5 -27   0    8.43    1.46
   5 -27   0   11.45    1.69
   5 -27   0   12.74    2.20
  -5 -27   0   10.74    1.98
  -5  27   0   15.32    1.60
   5  27   0   14.03    1.38
   0 -28   0   -0.55    1.45
   0 -28   0    1.32    1.02
   0  28   0   -0.16    0.61
   0  28   0    2.88    0.96
  -1 -28   0    1.00    1.04
   1 -28   0    0.98    1.18
   1 -28   0    1.99    1.60
  -1 -28   0    3.93    1.69
   1  28   0   -0.05    0.79
  -1  28   0    2.93    0.63
   1  28   0    1.78    0.62
  -1  28   0    1.68    0.90
   2 -28   0    2.16    1.67
  -2 -28   0   -1.45    1.02
  -2 -28   0    1.96    1.64
   2 -28   0    0.03    1.20
  -2  28   0    1.32    0.94
  -2  28   0    1.91    0.75
   2  28   0    0.22    0.83
   2  28   0   -0.60    0.60
  -3 -28   0    1.26    1.16
  -3 -28   0   -1.71    1.65
   3 -28   0    1.52    1.71
   3 -28   0    0.68    1.22
   3  28   0    1.11    0.95
   3  28   0   -1.08    0.81
  -3  28   0   -1.00    0.94
  -4 -28   0    2.09    1.85
  -4 -28   0    0.00    1.24
   4 -28   0    0.34    1.84
   4 -28   0   -0.75    1.24
   4  28   0    0.18    0.89
  -4  28   0    0.56    1.12
   0 -29   0   -0.49    1.67
   0 -29   0   -1.80    1.09
   0  29   0   -0.15    0.91
  -1 -29   0   20.83    2.35
   1 -29   0   21.06    2.28
   1 -29   0   20.31    2.28
  -1 -29   0   17.16    1.76
   1  29   0   22.75    1.74
  -1  29   0   19.50    1.88
   2 -29   0    1.18    1.44
  -2 -29   0   -2.02    1.26
 -15   0   1    1.31    1.77
  15   0  -1   -0.91    1.33
  15   0  -1    0.73    2.10
 -15   0   1   -0.35    2.65
 -14   0   1   -1.29    2.26
  14   0  -1    2.31    1.01
  14   0  -1    0.56    1.82
 -14   0   1    0.47    1.38
  13   0  -1   -1.07    0.82
 -13   0   1    0.79    1.18
  13   0  -1    1.20    1.61
 -13   0   1   -1.65    1.78
  12   0  -1   -0.61    0.76
 -12   0   1   -0.92    1.45
 -12   0   1   -0.47    0.92
  12   0  -1    0.02    1.36
 -11   0   1    0.48    0.83
 -11   0   1   -0.17    1.19
  11   0  -1    0.03    1.10
  11   0  -1    0.03    0.70
 -10   0   1   -0.61    1.03
  10   0  -1    0.59    0.58
 -10   0   1   -0.74    0.60
  10   0  -1    0.97    0.89
  -9   0   1   -0.20    0.88
   9   0  -1    0.77    0.53
   9   0  -1   -0.25    0.80
  -9   0   1    0.00    0.54
  -8   0   1    0.22    0.75
   8   0  -1   -0.04    0.51
  -8   0   1   -0.16    0.48
   8   0  -1    0.16    0.63
   7   0  -1   -0.18    0.52
  -7   0   1    0.08    0.99
  -7   0   1    0.59    0.39
   7   0  -1    0.29    0.37
  -6   0   1   -0.14    0.36
   6   0  -1    0.17    0.39
   6   0  -1   -0.06    0.50
  -6   0   1    0.57    0.48
   5   0  -1    0.09    0.31
  -5   0   1   -0.20    0.66
  -5   0   1    0.03    0.36
   5   0  -1   -0.05    0.39
   4   0  -1   -0.03    0.38
  -4   0   1    0.02    0.30
   4   0  -1   -0.02    0.38
  -4   0   1    0.52    0.34
   3   0  -1   -0.28    0.23
  -3   0   1   -0.05    0.29
   3   0  -1   -0.25    0.26
  -3   0   1   -0.19    0.24
   2   0  -1   -0.30    0.16
  -2   0   1   -0.17    0.15
  -2   0  -1    0.12    0.21
   2   0   1    0.05    0.22
   2   0   1   -0.16    0.21
  -2   0  -1    0.19    0.28
   3   0   1    0.05    0.23
   3   0   1   -0.18    0.34
  -3   0  -1   -0.18    0.36
  -3   0  -1   -0.34    0.26
   4   0   1   -0.31    0.28
   4   0   1   -0.18    0.37
  -4   0  -1   -0.14    0.32
  -4   0  -1   -0.10    0.41
  -5   0  -1   -0.01    0.50
   5   0   1    0.10    0.34
   5   0   1    0.61    0.47
  -5   0  -1    0.43    0.58
   6   0   1    0.57    0.58
  -6   0  -1    0.21    0.63
   6   0   1    0.50    0.58
  -6   0  -1    0.45    0.40
   7   0   1   -0.35    0.59
  -7   0  -1    0.63    0.65
   7   0   1    0.20    0.39
  -7   0  -1    0.07    0.47
  -8   0  -1   -0.31    0.73
  -8   0  -1   -0.25    0.50
   8   0   1   -0.51    0.49
   8   0   1    0.49    0.81
  -9   0  -1    0.67    0.70
  -9   0  -1   -1.03    0.85
   9   0   1   -0.53    0.47
   9   0   1   -0.49    0.83
  10   0   1   -0.28    0.64
  10   0   1    0.56    1.00
 -10   0  -1   -0.28    0.76
 -10   0  -1    1.24    1.05
 -11   0  -1   -1.22    0.78
  11   0   1    0.73    0.74
  11   0   1    0.07    1.17
 -11   0  -1   -0.67    1.20
  12   0   1    0.96    0.91
  12   0   1   -0.47    1.46
 -12   0  -1   -0.05    1.65
 -12   0  -1   -0.02    1.03
 -13   0  -1    2.15    2.11
 -13   0  -1    1.70    1.10
  13   0   1   -0.77    1.69
  13   0   1   -0.90    0.99
 -14   0  -1    2.93    2.62
  14   0   1    0.25    1.29
 -14   0  -1   -0.86    2.05
  14   0   1   -1.19    1.95
  15   0   1    0.23    1.54
  15   0   1    0.93    2.41
 -15   0  -1   -0.65    2.91
 -15   0  -1   -0.06    1.86
  15  -1  -1    3.56    2.12
 -15  -1   1    6.33    1.77
  15  -1  -1    8.01    1.57
 -15  -1   1    2.70    2.75
  15   1  -1    6.60    2.47
  15   1  -1    5.24    1.50
 -15   1   1    5.37    2.13
 -15   1   1    6.46    2.88
  14  -1  -1    1.68    1.81
 -14  -1   1    0.52    2.18
 -14  -1   1    0.76    1.41
  14  -1  -1   -1.24    1.10
  14   1  -1   -2.08    1.14
 -14   1   1    2.12    3.06
  14   1  -1    1.12    1.84
 -14   1   1    2.73    1.42
 -13  -1   1    0.98    1.21
  13  -1  -1    1.19    0.96
 -13  -1   1   -0.88    1.89
  13  -1  -1    0.56    1.45
  13   1  -1   -0.38    1.41
  13   1  -1    1.52    0.84
 -13   1   1    1.48    1.91
 -13   1   1    0.84    1.13
  12  -1  -1    0.03    1.37
 -12  -1   1    1.12    1.01
 -12  -1   1    1.18    1.59
  12  -1  -1    2.16    0.88
 -12   1   1    0.47    0.93
  12   1  -1   -0.20    1.25
  12   1  -1   -0.45    0.85
 -12   1   1   -0.24    1.50
  11  -1  -1   11.43    1.49
 -11  -1   1    7.84    1.39
  11  -1  -1   12.92    1.46
 -11  -1   1   11.73    1.43
  11   1  -1   14.00    1.69
 -11   1   1   13.07    1.43
 -11   1   1   10.41    1.75
  11   1  -1    9.77    1.09
  10  -1  -1    2.14    1.01
  10  -1  -1    1.91    0.69
 -10  -1   1    0.57    0.69
 -10  -1   1    1.44    1.06
  10   1  -1    1.75    0.70
 -10   1   1    1.43    0.81
 -10   1   1    1.56    1.04
  10   1  -1    2.11    1.03
   9  -1  -1   10.76    1.16
   9  -1  -1    9.86    1.19
  -9  -1   1   11.75    1.37
  -9  -1   1   10.97    1.24
   9   1  -1   10.59    1.12
  -9   1   1    9.74    1.19
  -9   1   1   10.58    1.22
   9   1  -1   12.29    1.36
   8  -1  -1    2.45    0.64
  -8  -1   1    1.70    0.83
  -8  -1   1    2.74    0.63
   8  -1  -1    2.27    0.82
  -8   1   1    1.99    0.51
  -8   1   1    2.20    0.68
   8   1  -1    1.91    0.47
   8   1  -1    2.24    0.76
   7  -1  -1    5.76    0.78
  -7  -1   1    7.04    0.79
  -7  -1   1    8.20    0.98
   7  -1  -1    8.87    0.87
  -7   1   1    5.75    0.70
   7   1  -1    8.65    0.87
  -7   1   1    7.06    0.92
   7   1  -1    7.82    0.88
  -6  -1   1   -0.17    0.38
  -6  -1   1   -0.02    0.54
   6  -1  -1    0.51    0.40
   6  -1  -1   -0.46    0.50
  -6   1   1    0.03    0.44
  -6   1   1   -0.43    0.33
   6   1  -1   -0.33    0.47
   6   1  -1    0.26    0.33
  -5  -1   1  408.09   10.13
   5  -1  -1  425.74   10.17
  -5  -1   1  406.23   10.15
  -5   1   1  409.99   10.16
  -5   1   1  412.41   10.14
   5   1  -1  430.72   10.18
   5   1  -1  394.80   10.11
  -4  -1   1   27.19    1.15
   4  -1  -1   26.71    1.17
   4  -1  -1   28.62    1.11
  -4  -1   1   27.51    1.17
   4   1  -1   26.96    1.17
  -4   1   1   31.51    1.17
   3  -1  -1  479.66   11.30
  -3  -1   1  461.13   11.30
   3  -1  -1  477.30   11.30
   3   1  -1  462.72   11.29
  -3   1   1  484.70   11.30
   3   1  -1  478.42   11.31
  -2  -1   1    3.08    0.36
  -2  -1   1    2.87    0.30
   2  -1  -1    2.97    0.37
   2  -1  -1    2.19    0.27
  -2   1   1    3.65    0.36
  -2   1   1    3.99    0.41
  -2  -1  -1   37.39    1.14
  -2  -1  -1   35.80    1.15
   2  -1   1   37.42    1.19
   2  -1   1   35.24    1.16
  -2   1  -1   36.19    1.19
   2   1   1   34.93    1.13
  -2   1  -1   36.02    1.15
   2   1   1   35.30    1.12
  -3  -1  -1    7.32    0.60
   3  -1   1    6.76    0.61
   3  -1   1    7.06    0.70
  -3  -1  -1    6.88    0.68
   3   1   1   11.06    0.98
  -3   1  -1    7.33    0.71
  -3   1  -1    6.70    0.59
  -4  -1  -1  199.41    5.25
  -4  -1  -1  208.22    5.32
   4  -1   1  205.89    5.31
   4   1   1  203.07    5.28
  -4   1  -1  205.78    5.29
  -4   1  -1  200.27    5.31
   4   1   1  208.99    5.29
  -5  -1  -1   27.77    1.39
   5  -1   1   26.33    1.26
  -5  -1  -1   27.21    1.24
   5   1   1   25.99    1.38
  -5   1  -1   25.36    1.23
  -5   1  -1   25.80    1.38
   5   1   1   24.70    1.20
  -6  -1  -1   45.56    1.95
   6  -1   1   45.57    1.80
   6  -1   1   43.76    1.90
  -6  -1  -1   45.18    1.79
   6   1   1   44.64    1.78
  -6   1  -1   45.71    1.80
   7  -1   1    2.23    0.65
   7  -1   1    3.59    0.62
  -7  -1  -1    3.55    0.85
  -7  -1  -1    3.33    0.61
  -7   1  -1    2.73    0.60
  -7   1  -1    2.71    0.85
   7   1   1    3.04    0.65
   7   1   1    3.88    0.85
   8  -1   1    2.34    0.86
   8  -1   1    2.49    0.64
  -8  -1  -1    2.78    0.78
  -8  -1  -1    2.44    0.94
  -8   1  -1    3.11    0.69
  -8   1  -1    2.10    0.91
   8   1   1    3.22    0.98
   8   1   1    2.85    0.66
   9  -1   1    0.99    0.95
  -9  -1  -1    1.16    0.98
   9  -1   1   -0.10    0.51
  -9  -1  -1   -0.18    0.67
  -9   1  -1    0.53    0.65
   9   1   1    1.31    0.60
  -9   1  -1    0.67    0.97
   9   1   1    0.29    0.79
 -10  -1  -1    3.76    0.92
 -10  -1  -1    5.72    1.44
  10  -1   1    4.67    1.15
  10  -1   1    5.40    1.00
 -10   1  -1    6.26    1.43
  10   1   1    6.54    1.34
  10   1   1    5.39    0.90
 -10   1  -1    6.51    1.00
 -11  -1  -1    6.12    1.54
  11  -1   1    7.28    1.44
  11  -1   1    7.14    1.24
 -11  -1  -1    8.05    1.24
  11   1   1    8.91    1.55
 -11   1  -1    7.41    1.11
 -11   1  -1    7.54    2.33
  11   1   1    4.98    0.95
  12  -1   1    0.28    1.40
  12  -1   1   -0.78    0.73
 -12  -1  -1    0.74    2.33
 -12  -1  -1    1.82    0.96
  12   1   1    0.55    1.39
  12   1   1    0.04    0.83
 -12   1  -1   -0.77    0.97
 -12   1  -1    0.11    1.71
 -13  -1  -1   -1.00    1.80
 -13  -1  -1    1.10    1.34
  13  -1   1    1.25    1.08
  13  -1   1    0.44    1.64
 -13   1  -1   -1.12    1.25
  13   1   1    0.06    1.04
  13   1   1   -0.63    1.61
 -13   1  -1   -1.50    1.92
 -14  -1  -1    0.03    1.52
  14  -1   1    0.89    2.02
  14  -1   1   -0.10    1.24
 -14  -1  -1    0.79    2.28
  14   1   1   -0.06    1.30
 -14   1  -1    2.66    1.56
  14   1   1    0.70    1.97
 -14   1  -1   -2.33    2.63
  15  -1   1   -0.08    2.55
 -15  -1  -1   -0.63    2.94
  15  -1   1    1.30    1.60
 -15  -1  -1    3.16    1.78
 -15   1  -1   -1.04    1.74
  15   1   1    0.09    2.22
 -15   1  -1   -0.41    3.00
  15   1   1    2.57    1.53
 -15  -2   1    3.06    2.67
  15  -2  -1    6.20    2.47
  15  -2  -1    2.25    1.33
 -15  -2   1    5.18    1.62
  15   2  -1    7.28    2.46
  15   2  -1    7.94    1.60
 -15   2   1    7.28    2.88
 -15   2   1    4.53    1.89
 -14  -2   1    0.74    1.49
 -14  -2   1   -0.56    2.02
  14  -2  -1    0.92    1.87
  14  -2  -1    1.33    1.03
  14   2  -1    1.86    1.70
 -14   2   1    2.93    1.53
  14   2  -1    1.08    1.21
 -14   2   1    1.03    2.25
  13  -2  -1   17.95    2.15
  13  -2  -1   16.82    2.15
 -13  -2   1   16.65    1.76
 -13  -2   1   17.42    3.96
 -13   2   1   14.73    2.25
 -13   2   1   18.40    2.15
  13   2  -1   15.96    1.90
  13   2  -1   16.66    2.14
 -12  -2   1   18.27    2.06
  12  -2  -1   19.61    1.80
  12  -2  -1   19.27    2.03
 -12  -2   1   23.07    1.99
  12   2  -1   16.89    1.84
 -12   2   1   18.29    2.00
  12   2  -1   22.18    1.85
 -12   2   1   18.52    2.12
  11  -2  -1   24.82    1.80
 -11  -2   1   23.64    2.46
  11  -2  -1   23.67    2.38
 -11  -2   1   25.60    1.89
 -11   2   1   21.19    2.49
  11   2  -1   24.29    2.23
  11   2  -1   24.82    1.72
 -11   2   1   20.34    1.84
 -10  -2   1    4.01    1.20
  10  -2  -1    5.59    1.27
  10  -2  -1    4.00    1.03
 -10  -2   1    4.04    0.83
  10   2  -1    3.24    1.12
  10   2  -1    3.31    0.64
 -10   2   1    2.09    1.20
 -10   2   1    3.26    0.75
  -9  -2   1    1.09    0.93
   9  -2  -1    1.65    0.90
   9  -2  -1    1.90    0.88
  -9  -2   1    0.59    0.59
  -9   2   1    0.32    0.48
   9   2  -1    1.22    0.71
  -9   2   1    0.44    0.86
   9   2  -1    0.98    0.49
   8  -2  -1   19.09    1.53
   8  -2  -1   17.37    1.20
  -8  -2   1   17.03    1.49
  -8  -2   1   16.22    1.25
  -8   2   1   16.53    1.24
   8   2  -1   17.52    1.51
  -8   2   1   14.94    1.58
   8   2  -1   17.94    1.16
  -7  -2   1    6.26    0.83
   7  -2  -1    7.10    0.88
   7  -2  -1    7.86    0.90
  -7  -2   1    7.66    0.92
   7   2  -1    8.02    0.94
   7   2  -1    8.96    0.85
  -7   2   1    7.03    0.97
  -7   2   1    4.95    0.63
   6  -2  -1   69.57    2.28
  -6  -2   1   67.57    2.26
   6  -2  -1   65.66    2.31
  -6  -2   1   68.94    2.34
   6   2  -1   63.69    2.28
   6   2  -1   70.33    2.25
  -6   2   1   66.77    2.37
  -6   2   1   69.39    2.29
  -5  -2   1    0.16    0.34
  -5  -2   1    0.40    0.42
   5  -2  -1    0.84    0.38
   5  -2  -1    0.20    0.39
   5   2  -1    0.87    0.36
  -5   2   1    0.42    0.39
   5   2  -1    0.52    0.37
  -5   2   1    0.29    0.40
  -4  -2   1  322.91    8.02
   4  -2  -1  332.64    8.01
   4  -2  -1  330.98    8.03
  -4  -2   1  330.04    8.02
  -4   2   1  335.98    8.04
   4   2  -1  313.92    7.99
  -4   2   1  324.61    8.01
   4   2  -1  316.34    7.98
   3  -2  -1   62.53    1.81
  -3  -2   1   61.87    1.83
   3  -2  -1   62.86    1.83
  -3  -2   1   61.35    1.80
  -3   2   1   62.92    1.81
   3   2  -1   65.61    1.80
  -3   2   1   62.37    1.83
   2  -2  -1   18.91    0.70
   2  -2  -1   18.22    0.67
  -2  -2   1   19.08    0.68
   2   2  -1   18.91    0.64
  -2   2   1   17.84    0.70
  -2   2   1   18.81    0.67
  -2  -2  -1   36.26    1.13
  -2  -2  -1   35.14    1.14
   2  -2   1   36.32    1.16
   2  -2   1   34.65    1.17
   2   2   1   37.52    1.13
  -2   2  -1   34.98    1.16
   2   2   1   35.89    1.14
   3  -2   1   24.80    1.02
  -3  -2  -1   23.46    1.00
  -3  -2  -1   24.04    0.97
   3  -2   1   23.93    1.06
  -3   2  -1   23.05    0.99
   3   2   1   25.73    0.96
   3   2   1   23.72    1.01
  -3   2  -1   22.59    1.03
   4  -2   1   10.30    0.88
  -4  -2  -1   10.97    0.87
  -4  -2  -1   11.56    0.77
  -4   2  -1   11.32    0.91
   4   2   1   11.05    0.75
   4   2   1   10.96    0.86
   5  -2   1   33.85    1.44
  -5  -2  -1   34.66    1.42
  -5   2  -1   33.63    1.53
  -5   2  -1   34.58    1.46
   5   2   1   34.05    1.50
   5   2   1   31.94    1.37
   6  -2   1    1.12    0.45
  -6  -2  -1    0.91    0.67
  -6  -2  -1    0.66    0.43
   6  -2   1    1.65    0.95
  -6   2  -1    0.28    0.44
   6   2   1    0.23    0.38
  -6   2  -1    0.73    0.66
   6   2   1    0.69    0.58
  -7  -2  -1   15.19    1.46
   7  -2   1   16.13    1.43
   7  -2   1   16.96    1.20
  -7  -2  -1   15.94    1.17
  -7   2  -1   17.19    1.21
   7   2   1   15.55    1.44
   7   2   1   15.32    1.12
  -7   2  -1   16.38    1.47
  -8  -2  -1   18.17    1.36
   8  -2   1   16.16    1.58
   8  -2   1   16.26    1.26
  -8  -2  -1   16.67    1.66
  -8   2  -1   15.63    1.67
   8   2   1   13.88    1.21
   8   2   1   13.83    1.51
  -8   2  -1   15.57    1.34
  -9  -2  -1    1.02    0.67
  -9  -2  -1    0.69    1.06
   9  -2   1    1.85    1.01
   9  -2   1    1.06    0.59
   9   2   1    0.37    0.59
  -9   2  -1    0.82    1.09
   9   2   1    1.04    0.91
  -9   2  -1    0.96    0.69
 -10  -2  -1    2.61    0.87
 -10  -2  -1    1.99    1.25
  10  -2   1    1.97    1.12
  10  -2   1    2.10    0.73
  10   2   1    1.56    1.10
 -10   2  -1    1.01    0.90
  10   2   1    1.55    0.76
 -10   2  -1    1.25    1.17
  11  -2   1    5.24    1.11
 -11  -2  -1    5.47    1.12
 -11  -2  -1    5.06    1.45
  11  -2   1    4.59    1.26
  11   2   1    4.41    1.33
 -11   2  -1    6.27    1.62
  11   2   1    6.14    1.16
 -11   2  -1    6.98    1.19
 -12  -2  -1   19.44    2.19
  12  -2   1   19.57    2.19
  12  -2   1   17.35    1.91
 -12  -2  -1   19.98    2.31
 -12   2  -1   20.33    2.11
  12   2   1   21.16    2.17
 -12   2  -1   18.00    2.37
  12   2   1   18.00    2.03
 -13  -2  -1    2.47    1.35
  13  -2   1    0.77    1.70
 -13  -2  -1    2.81    2.33
  13   2   1    1.97    1.17
 -13   2  -1   -0.87    2.05
  13   2   1    0.87    1.80
 -13   2  -1    1.52    1.33
 -14  -2  -1   12.09    2.34
  14  -2   1   17.90    1.98
  14  -2   1   16.05    2.59
 -14  -2  -1   17.54    2.10
  14   2   1   21.42    2.34
  14   2   1    9.89    2.24
 -14   2  -1   16.85    2.92
 -14   2  -1   14.69    1.86
  15  -2   1   15.31    2.22
 -15  -2  -1   16.40    2.27
 -15  -2  -1   16.90    3.33
  15  -2   1   16.63    2.97
  15   2   1   15.21    1.85
  15   2   1    9.58    2.53
 -15   2  -1   13.65    3.20
 -15   2  -1   21.14    2.44
  15  -3  -1   -0.74    1.26
  15  -3  -1   -1.98    2.15
 -15  -3   1   -1.69    2.58
 -15  -3   1    1.00    1.72
 -15   3   1    3.88    1.84
 -15   3   1    1.00    2.62
  15   3  -1    2.49    1.46
  15   3  -1    1.46    2.35
  14  -3  -1   18.59    1.99
 -14  -3   1   19.14    2.16
  14  -3  -1   14.48    2.21
 -14  -3   1   16.41    2.35
  14   3  -1   12.88    2.10
  14   3  -1   18.25    1.92
 -14   3   1   16.51    2.74
 -14   3   1   13.71    1.84
  13  -3  -1   -0.98    1.57
  13  -3  -1   -0.19    1.02
 -13  -3   1   -2.66    1.60
 -13  -3   1    0.33    1.15
 -13   3   1   -0.07    1.22
 -13   3   1    1.00    1.82
  13   3  -1    0.18    0.96
  13   3  -1   -0.55    1.51
  12  -3  -1   25.60    2.73
 -12  -3   1   28.40    2.91
  12  -3  -1   28.32    2.01
 -12  -3   1   23.69    2.10
  12   3  -1   27.51    1.95
 -12   3   1   26.99    3.01
 -12   3   1   27.89    2.19
  12   3  -1   23.11    2.57
 -11  -3   1   12.87    1.55
  11  -3  -1   14.06    1.51
  11  -3  -1   13.28    1.67
 -11  -3   1   16.55    1.67
  11   3  -1   11.40    1.47
 -11   3   1   15.43    1.63
  11   3  -1   16.87    1.50
 -11   3   1   10.21    1.60
 -10  -3   1   20.58    1.63
  10  -3  -1   19.60    1.56
 -10  -3   1   18.62    1.98
  10  -3  -1   19.23    2.01
 -10   3   1   18.54    1.83
 -10   3   1   18.66    1.58
  10   3  -1   17.78    1.39
  10   3  -1   16.45    1.87
  -9  -3   1   41.86    1.97
   9  -3  -1   40.21    2.23
   9  -3  -1   39.61    1.94
  -9  -3   1   40.61    2.21
  -9   3   1   38.26    2.30
   9   3  -1   40.29    1.87
   9   3  -1   41.38    2.17
  -9   3   1   43.14    1.98
   8  -3  -1    4.26    0.95
  -8  -3   1    1.76    0.78
   8  -3  -1    3.38    0.65
  -8  -3   1    3.05    0.64
  -8   3   1    1.95    0.82
   8   3  -1    3.92    0.85
   8   3  -1    2.91    0.58
  -8   3   1    2.65    0.70
   7  -3  -1   33.35    1.75
  -7  -3   1   38.38    1.79
   7  -3  -1   36.19    1.61
  -7  -3   1   36.74    1.62
  -7   3   1   35.54    1.82
   7   3  -1   34.90    1.55
   7   3  -1   35.37    1.71
  -7   3   1   37.14    1.65
  -6  -3   1    2.29    0.45
  -6  -3   1    1.75    0.57
   6  -3  -1    2.31    0.64
   6  -3  -1    3.01    0.50
   6   3  -1    2.96    0.50
  -6   3   1    2.73    0.66
   6   3  -1    1.88    0.61
  -6   3   1    2.41    0.48
  -5  -3   1   23.69    1.20
  -5  -3   1   19.65    1.06
   5  -3  -1   22.79    1.07
   5  -3  -1   21.69    1.21
   5   3  -1   22.98    1.04
   5   3  -1   24.22    1.20
  -5   3   1   21.27    1.10
  -4  -3   1    6.16    0.65
   4  -3  -1    7.00    0.76
  -4  -3   1    7.27    0.73
  -4   3   1    9.84    0.91
  -4   3   1    6.71    0.76
   4   3  -1    6.38    0.56
  -3  -3   1   62.84    1.79
   3  -3  -1   61.33    1.81
  -3  -3   1   59.29    1.80
   3  -3  -1   63.95    1.81
   3   3  -1   63.16    1.75
  -3   3   1   63.01    1.80
  -3   3   1   59.74    1.81
   2  -3  -1    1.16    0.24
  -2  -3   1    1.29    0.23
   2  -3  -1    0.95    0.20
  -2  -3   1    1.10    0.22
  -2   3   1    0.62    0.22
   2   3  -1    1.35    0.18
  -2   3   1    0.86    0.19
  -1  -3   1    0.73    0.14
   1  -3  -1    0.62    0.15
  -1  -3   1    0.74    0.12
   1   3  -1    0.70    0.16
  -1   3   1    0.36    0.13
  -1  -3  -1    0.91    0.18
  -1  -3  -1    1.24    0.24
   1  -3   1    1.49    0.23
   1   3   1    0.89    0.20
  -1   3  -1    1.29    0.20
   1   3   1    1.18    0.19
  -2  -3  -1    0.34    0.23
   2  -3   1    0.37    0.26
  -2  -3  -1    0.32    0.22
   2  -3   1    0.08    0.22
   2   3   1    0.32    0.27
  -2   3  -1   -0.11    0.22
   2   3   1    0.15    0.21
  -3  -3  -1   14.13    0.75
   3  -3   1   14.13    0.84
  -3  -3  -1   13.87    0.78
   3  -3   1   14.27    0.76
   3   3   1   14.14    0.78
   3   3   1   14.42    0.72
  -3   3  -1   12.74    0.78
   4  -3   1    2.15    0.51
  -4  -3  -1    2.59    0.45
  -4  -3  -1    2.15    0.47
   4  -3   1    2.47    0.50
   4   3   1    2.89    0.44
  -4   3  -1    2.32    0.53
   4   3   1    2.94    0.52
  -4   3  -1    1.50    0.38
  -5  -3  -1   39.05    1.56
   5  -3   1   37.40    1.57
   5  -3   1   38.59    1.67
  -5  -3  -1   39.24    1.63
  -5   3  -1   39.74    1.69
  -5   3  -1   42.25    1.61
   5   3   1   41.29    1.52
   5   3   1   37.51    1.62
   6  -3   1   87.69    2.83
  -6  -3  -1   85.79    2.77
  -6  -3  -1   87.16    2.87
   6   3   1   85.90    2.85
   6   3   1   84.47    2.72
  -6   3  -1   90.48    2.83
  -6   3  -1   84.84    2.88
  -7  -3  -1    9.60    1.01
   7  -3   1   16.06    1.55
   7  -3   1   10.75    1.08
  -7  -3  -1    7.56    0.96
  -7   3  -1   10.44    1.17
   7   3   1   10.40    1.10
   7   3   1   10.40    0.94
  -7   3  -1   10.54    1.02
  -8  -3  -1   25.71    1.87
  -8  -3  -1   22.09    1.51
   8  -3   1   24.82    1.52
   8  -3   1   23.87    1.79
  -8   3  -1   25.11    1.58
   8   3   1   23.05    1.76
   8   3   1   24.81    1.44
  -8   3  -1   23.62    1.87
   9  -3   1   20.10    1.45
  -9  -3  -1   17.52    1.95
  -9  -3  -1   19.60    1.50
   9  -3   1   17.11    1.79
   9   3   1   17.16    1.40
   9   3   1   16.93    1.82
  -9   3  -1   17.98    1.95
  -9   3  -1   17.98    1.48
  10  -3   1    0.08    1.06
  10  -3   1    0.43    0.67
 -10  -3  -1   -0.63    1.05
 -10  -3  -1    0.47    0.84
  10   3   1    0.00    1.03
 -10   3  -1    0.29    1.14
  10   3   1    1.78    0.80
 -10   3  -1   -0.07    0.80
  11  -3   1    8.02    1.19
  11  -3   1    9.27    1.69
 -11  -3  -1    9.22    1.30
 -11  -3  -1    6.52    1.50
 -11   3  -1    6.07    1.11
 -11   3  -1    9.37    1.88
  11   3   1    5.91    1.35
  11   3   1    8.06    1.10
 -12  -3  -1    2.87    1.19
  12  -3   1    2.47    1.53
  12  -3   1    0.90    0.99
 -12  -3  -1    0.79    1.61
 -12   3  -1    0.45    1.82
 -12   3  -1    4.00    1.23
  12   3   1    2.72    0.90
  12   3   1    3.99    1.52
  13  -3   1   31.73    3.36
 -13  -3  -1   35.86    2.67
  13  -3   1   28.97    2.48
 -13  -3  -1   36.55    3.59
  13   3   1   36.86    2.39
 -13   3  -1   30.51    3.52
  13   3   1   32.23    3.42
 -13   3  -1   36.79    3.88
 -14  -3  -1    2.66    1.51
 -14  -3  -1    0.78    2.19
  14  -3   1    3.28    1.38
  14  -3   1    1.16    2.07
  14   3   1    1.30    2.03
 -14   3  -1    2.52    1.55
 -14   3  -1    2.58    2.52
  14   3   1    3.36    1.19
  15  -3   1   19.01    2.96
 -15  -3  -1   15.19    3.05
  15  -3   1   19.20    2.49
 -15  -3  -1   20.62    3.42
  15   3   1   16.77    2.80
 -15   3  -1   21.25    2.55
  15   3   1   17.11    2.19
 -15   3  -1   18.46    3.41
  15  -4  -1   -1.78    2.16
 -15  -4   1    1.46    2.67
  15  -4  -1   -0.78    1.28
 -15  -4   1    1.14    1.54
 -15   4   1   -0.64    2.56
  15   4  -1    3.32    1.26
 -15   4   1    2.91    1.85
  15   4  -1    0.44    2.05
  14  -4  -1    0.47    1.92
 -14  -4   1    3.11    1.90
 -14  -4   1    4.00    1.59
  14  -4  -1    3.09    1.31
  14   4  -1    5.12    1.27
  14   4  -1    3.17    1.75
 -14   4   1    3.10    1.88
 -14   4   1    3.77    2.48
  13  -4  -1   26.36    2.15
  13  -4  -1   24.91    2.53
 -13  -4   1   21.82    2.30
 -13  -4   1   20.03    2.30
 -13   4   1   24.77    2.40
  13   4  -1   24.97    2.04
  13   4  -1   17.68    2.04
 -13   4   1   23.80    2.72
 -12  -4   1   15.83    1.91
 -12  -4   1   18.06    2.13
  12  -4  -1   18.19    1.87
  12  -4  -1   16.84    2.02
  12   4  -1   16.28    1.66
 -12   4   1   16.28    2.07
  12   4  -1   15.20    1.83
 -12   4   1   16.32    1.95
  11  -4  -1   -0.27    0.72
 -11  -4   1    0.75    0.92
 -11  -4   1   -1.17    1.20
  11  -4  -1    0.12    1.21
 -11   4   1    0.21    1.44
  11   4  -1    0.58    0.70
  11   4  -1    0.20    1.05
 -11   4   1   -0.87    0.82
 -10  -4   1   14.26    1.50
  10  -4  -1   14.70    1.43
 -10  -4   1   11.22    1.37
  10  -4  -1   11.88    1.46
  10   4  -1   12.77    1.29
 -10   4   1   12.62    1.65
  10   4  -1   11.82    1.36
 -10   4   1   12.88    1.42
  -9  -4   1    0.79    0.75
   9  -4  -1    0.82    0.88
  -9  -4   1    0.78    0.59
   9  -4  -1    0.68    0.64
   9   4  -1    1.23    0.60
  -9   4   1    1.00    0.90
   9   4  -1    0.76    0.79
  -9   4   1    0.60    0.93
  -8  -4   1   26.62    1.51
  -8  -4   1   26.96    1.74
  -8   4   1   26.40    1.54
  -8   4   1   25.12    1.81
   8   4  -1   25.13    1.37
   8   4  -1   25.09    1.64
   7  -4  -1   64.93    2.45
   7  -4  -1   64.05    2.29
  -7  -4   1   63.78    2.28
  -7  -4   1   66.78    2.44
   7   4  -1   65.26    2.39
   7   4  -1   63.58    2.23
  -7   4   1   65.46    2.32
  -7   4   1   65.51    2.48
  -6  -4   1    0.93    0.52
   6  -4  -1    0.76    0.38
  -6  -4   1    0.93    0.46
   6  -4  -1    0.71    0.56
   6   4  -1    0.63    0.31
  -6   4   1    1.38    0.62
  -6   4   1    0.07    0.38
   6   4  -1    0.37    0.54
  -5  -4   1   33.40    1.42
  -5  -4   1   30.95    1.32
   5  -4  -1   33.11    1.34
   5  -4  -1   35.15    1.49
   5   4  -1   34.26    1.29
   5   4  -1   31.29    1.51
  -5   4   1   34.19    1.37
   4  -4  -1   66.11    1.98
  -4  -4   1   65.32    1.94
  -4  -4   1   63.03    1.96
   4  -4  -1   65.20    2.01
  -4   4   1   62.70    2.00
   4   4  -1   65.46    1.91
  -4   4   1   65.25    1.98
   3  -4  -1    1.97    0.34
  -3  -4   1    2.37    0.36
   3  -4  -1    1.61    0.33
  -3   4   1    3.35    0.49
  -3   4   1    1.95    0.41
   3   4  -1    2.54    0.31
   2  -4  -1    1.93    0.28
   2  -4  -1    2.33    0.32
  -2  -4   1    2.68    0.28
  -2  -4   1    2.70    0.27
   2   4  -1    2.39    0.26
  -2   4   1    2.71    0.36
  -2   4   1    1.67    0.23
   2   4  -1    2.89    0.30
  -1  -4   1   16.73    0.53
  -1  -4   1   17.03    0.53
   1  -4  -1   17.62    0.65
   1   4  -1   17.69    0.51
   1   4  -1   17.89    0.51
  -1   4   1   14.72    0.75
  -1   4   1   16.83    0.63
   0  -4   1   60.07    1.53
   0  -4  -1   59.69    1.64
   0  -4   1   61.41    1.54
   0  -4  -1   60.71    1.63
   0   4  -1   62.43    1.52
   0   4   1   62.04    1.63
   0   4  -1   60.49    1.52
  -1  -4  -1   31.02    0.97
  -1  -4  -1   31.56    0.99
   1  -4   1   29.79    0.93
   1  -4   1   30.63    0.94
   1   4   1   30.39    0.96
  -1   4  -1   31.35    0.93
  -2  -4  -1   13.13    0.64
   2  -4   1   13.30    0.64
   2  -4   1   12.92    0.69
  -2  -4  -1   12.57    0.68
   2   4   1   13.14    0.69
  -2   4  -1   12.41    0.64
   2   4   1   12.70    0.63
  -3  -4  -1   42.95    1.44
  -3  -4  -1   40.08    1.42
   3  -4   1   49.19    1.55
   3  -4   1   43.58    1.45
  -3   4  -1   43.67    1.48
   3   4   1   44.03    1.46
   3   4   1   44.58    1.42
  -3   4  -1   43.09    1.49
  -4  -4  -1  139.53    3.80
   4  -4   1  138.80    3.81
   4  -4   1  140.47    3.84
  -4   4  -1  138.75    3.83
   4   4   1  144.65    3.78
   4   4   1  137.51    3.78
  -4   4  -1  144.83    3.85
   5  -4   1   45.32    1.71
  -5  -4  -1   42.58    1.69
   5  -4   1   41.01    1.76
  -5  -4  -1   44.82    1.65
   5   4   1   46.09    1.64
   5   4   1   44.70    1.74
  -5   4  -1   42.19    1.76
  -5   4  -1   45.86    1.72
  -6  -4  -1    3.71    0.64
  -6  -4  -1    3.85    0.73
   6  -4   1    2.92    0.60
   6  -4   1    2.62    0.55
  -6   4  -1    3.16    0.52
   6   4   1    2.53    0.44
  -6   4  -1    4.35    1.14
   6   4   1    2.29    0.55
   7  -4   1    7.51    1.04
   7  -4   1    8.31    0.97
  -7  -4  -1    6.63    0.97
  -7  -4  -1    5.87    0.74
  -7   4  -1    8.41    0.97
   7   4   1    8.23    1.04
  -7   4  -1    7.54    1.10
   7   4   1    7.49    0.82
   8  -4   1    6.13    1.14
  -8  -4  -1    5.16    1.07
   8  -4   1    5.50    0.90
  -8  -4  -1    4.11    0.70
  -8   4  -1    6.28    0.97
  -8   4  -1    5.98    1.16
   8   4   1    5.88    0.82
   8   4   1    4.64    0.91
  -9  -4  -1    7.71    1.09
  -9  -4  -1    6.11    1.29
   9  -4   1    7.39    1.06
   9  -4   1    8.51    1.27
   9   4   1    7.11    0.91
   9   4   1    4.96    1.02
  -9   4  -1    4.32    1.15
  -9   4  -1    8.08    1.10
  10  -4   1   -0.35    0.96
 -10  -4  -1   -0.57    0.84
 -10  -4  -1   -0.53    1.15
  10  -4   1    0.89    0.68
  10   4   1   -0.08    1.12
 -10   4  -1   -1.59    1.19
 -10   4  -1    0.36    0.87
  10   4   1   -0.15    0.63
 -11  -4  -1   37.72    2.83
  11  -4   1   31.88    2.68
  11  -4   1   37.57    2.20
 -11  -4  -1   33.56    2.22
 -11   4  -1   39.71    2.30
 -11   4  -1   33.74    3.05
  11   4   1   35.49    2.08
  11   4   1   32.83    2.63
 -12  -4  -1    8.32    1.21
  12  -4   1    7.62    1.25
 -12  -4  -1    9.59    1.98
  12  -4   1   10.73    1.92
  12   4   1    9.99    1.37
  12   4   1    7.94    1.77
 -12   4  -1    9.15    2.10
 -12   4  -1    9.50    1.45
  13  -4   1   12.39    1.66
  13  -4   1   14.49    2.29
 -13  -4  -1    9.84    1.42
 -13  -4  -1   11.56    2.34
 -13   4  -1   10.39    1.51
  13   4   1    9.74    1.91
  13   4   1   11.46    1.62
 -13   4  -1   10.37    2.36
 -14  -4  -1    0.96    1.50
  14  -4   1    2.36    2.32
 -14  -4  -1    3.02    2.49
  14  -4   1    1.21    1.41
 -14   4  -1    2.63    1.58
  14   4   1   -0.61    2.06
 -14   4  -1    2.16    2.67
  14   4   1    0.63    1.38
  15  -4   1    8.67    1.93
  15   4   1    0.33    1.46
 -15  -5   1   28.40    3.36
  15  -5  -1   28.44    2.84
  15  -5  -1   25.61    3.07
 -15  -5   1   28.36    3.05
  15   5  -1   20.59    2.09
  15   5  -1   21.13    2.70
 -15   5   1   23.99    2.40
 -14  -5   1   46.74    3.14
 -14  -5   1   37.75    3.99
  14  -5  -1   34.75    3.78
  14  -5  -1   47.34    2.87
 -14   5   1   40.79    4.29
  14   5  -1   44.92    2.66
  14   5  -1   36.14    3.72
 -14   5   1   42.91    3.09
  13  -5  -1   10.14    1.59
 -13  -5   1    7.61    1.51
  13  -5  -1    6.23    1.84
 -13  -5   1    6.25    1.85
 -13   5   1    7.66    1.49
  13   5  -1    7.82    1.72
  13   5  -1   10.49    1.32
 -13   5   1    6.64    2.25
  12  -5  -1   49.92    2.66
  12  -5  -1   46.26    3.16
 -12  -5   1   54.89    2.84
 -12  -5   1   52.51    3.45
  12   5  -1   50.62    3.17
  12   5  -1   55.13    2.55
 -12   5   1   47.61    3.60
 -12   5   1   50.59    2.74
  11  -5  -1    9.51    1.49
 -11  -5   1   11.33    1.68
  11  -5  -1    8.62    1.11
 -11  -5   1   14.04    1.66
  11   5  -1   12.89    1.59
  11   5  -1   14.93    1.48
 -11   5   1   10.13    1.18
 -11   5   1    9.31    1.60
  10  -5  -1    7.58    1.09
  10  -5  -1    6.26    1.18
 -10  -5   1    8.01    1.14
 -10  -5   1    6.61    1.25
 -10   5   1    6.48    1.08
 -10   5   1    5.60    1.35
  10   5  -1    7.93    1.28
  10   5  -1    6.12    0.84
   9  -5  -1    0.52    0.94
  -9  -5   1    1.03    0.63
   9  -5  -1    1.39    0.56
  -9  -5   1    1.86    0.95
  -9   5   1   -0.78    0.57
  -9   5   1    0.60    0.92
   9   5  -1    1.22    0.73
   9   5  -1    0.51    0.48
   8  -5  -1  128.57    4.00
  -8  -5   1  129.57    4.08
   8  -5  -1  130.60    4.10
  -8  -5   1  135.38    4.00
   8   5  -1  126.47    4.00
  -8   5   1  133.88    4.19
   8   5  -1  128.12    3.88
  -8   5   1  132.97    4.04
  -7  -5   1   28.04    1.45
   7  -5  -1   30.23    1.46
  -7  -5   1   28.37    1.59
   7  -5  -1   28.85    1.65
  -7   5   1   29.42    1.71
   7   5  -1   27.82    1.58
  -7   5   1   28.83    1.45
   7   5  -1   29.61    1.34
  -6  -5   1   35.65    1.48
   6  -5  -1   33.13    1.59
   6  -5  -1   34.87    1.49
  -6  -5   1   34.24    1.58
  -6   5   1   35.74    1.66
   6   5  -1   35.32    1.58
  -6   5   1   36.37    1.51
   6   5  -1   34.94    1.38
   5  -5  -1   50.55    1.82
  -5  -5   1   50.71    1.77
  -5  -5   1   48.61    1.71
   5   5  -1   49.30    1.64
  -5   5   1   49.00    1.74
  -5   5   1   49.73    1.81
   4  -5  -1    0.94    0.39
  -4  -5   1    1.47    0.38
   4  -5  -1    1.72    0.36
   4   5  -1    1.45    0.32
  -4   5   1    1.79    0.38
  -4   5   1    1.89    0.44
  -3  -5   1    8.37    0.61
   3  -5  -1    8.06    0.60
   3  -5  -1    8.77    0.69
  -3  -5   1    7.68    0.57
   3   5  -1    7.95    0.50
  -3   5   1   10.02    0.66
  -3   5   1    6.83    0.66
  -2  -5   1   29.66    0.91
   2  -5  -1   28.02    1.00
  -2  -5   1   27.50    0.90
   2  -5  -1   28.09    1.03
   2   5  -1   29.04    0.88
   2   5  -1   28.63    0.88
  -2   5   1   29.72    1.05
  -2   5   1   28.62    1.00
  -1  -5   1    1.03    0.20
   1  -5  -1    1.04    0.29
  -1  -5   1    1.17    0.20
   1  -5  -1    1.05    0.24
  -1   5   1    1.03    0.24
   1   5  -1    1.27    0.17
   1   5  -1    1.30    0.17
   0  -5   1    5.01    0.35
   0  -5  -1    5.26    0.46
   0  -5  -1    5.40    0.41
   0  -5   1    5.38    0.35
   0   5   1    5.66    0.41
   0   5  -1    5.66    0.31
   0   5  -1    5.44    0.31
   1  -5   1   13.41    0.59
   1  -5   1   12.68    0.57
  -1  -5  -1   14.18    0.63
  -1  -5  -1   12.93    0.65
  -1   5  -1   13.40    0.56
   1   5   1   13.50    0.60
   2  -5   1  158.55    4.09
  -2  -5  -1  161.09    4.10
  -2  -5  -1  160.73    4.09
  -2   5  -1  166.12    4.11
   2   5   1  166.21    4.09
  -3  -5  -1   35.78    1.27
   3  -5   1   37.75    1.35
  -3  -5  -1   37.64    1.32
   3  -5   1   36.78    1.29
  -3   5  -1   37.12    1.30
   3   5   1   37.72    1.26
   3   5   1   38.59    1.32
  -3   5  -1   33.11    1.49
  -4  -5  -1    2.82    0.52
  -4  -5  -1    2.77    0.47
   4  -5   1    2.66    0.47
   4   5   1    2.29    0.47
   4   5   1    2.71    0.38
  -4   5  -1    3.14    0.50
  -4   5  -1    1.81    0.46
  -5  -5  -1  138.12    3.97
  -5  -5  -1  142.17    3.95
   5  -5   1  140.96    3.99
   5  -5   1  145.60    4.05
  -5   5  -1  145.24    4.03
   5   5   1  146.52    4.00
  -5   5  -1  138.07    4.02
   5   5   1  147.64    3.95
   6  -5   1   26.88    1.51
  -6  -5  -1   28.33    1.51
   6   5   1   26.34    1.48
   6   5   1   26.64    1.28
  -6   5  -1   28.15    1.59
  -6   5  -1   28.73    1.41
  -7  -5  -1   56.57    2.18
  -7  -5  -1   57.25    2.36
   7  -5   1   55.45    2.35
   7  -5   1   55.92    2.22
  -7   5  -1   60.05    2.23
   7   5   1   57.48    2.33
  -7   5  -1   56.09    2.43
   7   5   1   58.28    2.15
   8  -5   1   19.37    1.72
   8  -5   1   27.06    2.02
  -8  -5  -1   19.04    1.71
   8   5   1   19.92    1.69
   8   5   1   18.60    1.31
  -8   5  -1   19.58    1.40
  -8   5  -1   16.63    1.81
   9  -5   1    7.88    0.95
  -9  -5  -1    7.89    0.90
   9  -5   1    9.06    1.21
  -9  -5  -1   10.32    1.41
  -9   5  -1   10.66    1.46
   9   5   1    7.58    1.08
  -9   5  -1   10.82    1.30
   9   5   1   10.26    1.18
 -10  -5  -1    4.94    1.04
  10  -5   1    3.90    0.80
  10  -5   1    5.10    1.17
 -10  -5  -1    6.79    1.49
 -10   5  -1    5.08    1.52
  10   5   1    4.96    1.22
  10   5   1    5.26    0.94
 -10   5  -1    5.49    1.08
  11  -5   1   43.23    2.40
 -11  -5  -1   43.37    2.43
  11  -5   1   44.75    2.96
 -11  -5  -1   40.01    3.03
 -11   5  -1   43.57    2.52
  11   5   1   41.29    2.62
  11   5   1   45.86    2.88
 -11   5  -1   40.35    3.11
 -12  -5  -1   42.77    2.67
  12  -5   1   43.19    3.35
  12  -5   1   44.71    2.66
  12   5   1   41.02    3.17
 -12   5  -1   41.95    3.58
  12   5   1   42.89    2.49
 -13  -5  -1    6.67    2.27
  13  -5   1   10.76    1.63
  13  -5   1    9.76    2.22
 -13  -5  -1    6.65    1.49
 -13   5  -1   11.94    2.57
 -13   5  -1    9.41    1.60
  13   5   1    9.93    1.55
  13   5   1   11.60    1.98
 -14  -5  -1    8.72    1.87
 -14  -5  -1   12.07    2.75
  14  -5   1    9.17    1.88
  14  -5   1   10.05    2.43
 -14   5  -1   11.70    2.87
  14   5   1   11.38    2.40
  14   5   1   11.26    1.73
 -14   5  -1   12.00    1.85
  15  -6  -1    4.48    2.59
  15  -6  -1    4.77    1.73
 -15  -6   1    0.14    2.43
 -15  -6   1    1.83    1.65
 -15   6   1    1.52    1.81
  15   6  -1    1.02    1.43
 -15   6   1    3.12    2.66
  15   6  -1    3.11    2.27
  14  -6  -1    2.92    1.38
  14  -6  -1    3.16    2.03
 -14  -6   1    1.55    2.19
 -14  -6   1    2.67    1.49
  14   6  -1    1.07    1.82
 -14   6   1    4.11    1.60
 -14   6   1    1.87    2.21
  14   6  -1    1.64    1.07
 -13  -6   1   38.61    2.64
 -13  -6   1   41.54    3.50
  13  -6  -1   35.04    3.33
  13  -6  -1   37.53    2.50
 -13   6   1   33.86    3.69
  13   6  -1   38.16    3.27
  13   6  -1   35.77    2.37
 -13   6   1   35.56    4.14
 -12  -6   1    5.42    1.14
  12  -6  -1    5.69    1.15
  12  -6  -1    3.56    1.57
 -12  -6   1    3.26    1.44
  12   6  -1    5.78    1.06
  12   6  -1    5.91    1.50
 -12   6   1    4.19    1.69
 -12   6   1    2.87    1.02
 -11  -6   1    1.92    0.87
  11  -6  -1    3.36    1.04
  11  -6  -1    2.94    1.35
 -11  -6   1    3.14    1.21
 -11   6   1    4.50    0.98
 -11   6   1   -0.20    1.42
  11   6  -1    2.81    1.20
  11   6  -1    2.45    0.67
 -10  -6   1   -0.55    1.01
  10  -6  -1    0.81    0.80
 -10  -6   1    0.74    0.82
  10  -6  -1   -0.40    0.93
  10   6  -1    1.01    0.52
 -10   6   1   -0.24    1.05
  10   6  -1    1.20    0.93
 -10   6   1   -0.38    1.08
  -9  -6   1    3.17    0.70
   9  -6  -1    4.58    1.11
  -9  -6   1    4.32    1.01
   9  -6  -1    2.84    0.68
   9   6  -1    3.24    0.85
   9   6  -1    3.32    0.58
  -9   6   1    3.84    1.21
  -9   6   1    2.40    0.68
   8  -6  -1    1.84    0.82
  -8  -6   1    2.30    0.77
  -8  -6   1    2.42    0.68
   8  -6  -1    2.34    0.62
  -8   6   1    2.14    0.72
   8   6  -1    1.83    0.76
  -8   6   1    1.72    0.85
   8   6  -1    2.34    0.51
  -7  -6   1   47.75    1.90
   7  -6  -1   47.99    1.90
   7  -6  -1   46.20    2.04
  -7  -6   1   47.69    2.02
   7   6  -1   44.97    1.99
  -7   6   1   48.58    2.12
  -7   6   1   47.91    1.94
   7   6  -1   49.17    1.81
  -6  -6   1    0.46    0.50
   6  -6  -1    0.52    0.48
   6  -6  -1    0.37    0.36
  -6  -6   1    0.36    0.41
  -6   6   1    0.21    0.60
   6   6  -1   -0.04    0.26
  -6   6   1    0.41    0.35
  -5  -6   1    7.12    0.77
   5  -6  -1    8.16    0.95
   5  -6  -1    6.87    0.72
  -5  -6   1    6.39    0.71
  -5   6   1    4.50    0.60
  -5   6   1    6.56    0.69
   5   6  -1    6.70    0.58
  -4  -6   1   16.91    0.88
   4  -6  -1   16.22    0.95
  -4  -6   1   15.55    0.94
   4  -6  -1   16.22    0.88
  -4   6   1   17.77    0.91
   4   6  -1   19.01    0.80
   3  -6  -1    1.87    0.42
  -3  -6   1    1.54    0.32
   3  -6  -1    1.70    0.35
  -3  -6   1    1.69    0.35
   3   6  -1    1.49    0.27
  -3   6   1    1.87    0.33
   3   6  -1    1.42    0.26
  -3   6   1    1.75    0.41
   2  -6  -1  119.55    3.11
  -2  -6   1  114.41    2.97
   2  -6  -1  119.90    3.11
  -2  -6   1  118.53    2.98
  -2   6   1  112.71    3.10
   2   6  -1  121.62    2.96
  -2   6   1  118.09    3.09
   2   6  -1  121.34    2.96
   1  -6  -1  146.13    3.72
  -1  -6   1  147.10    3.61
  -1  -6   1  152.16    3.61
   1  -6  -1  146.02    3.74
  -1   6   1  149.64    3.73
   1   6  -1  145.81    3.58
   1   6  -1  147.20    3.59
   0  -6  -1   84.05    2.22
   0  -6  -1   82.70    2.22
   0  -6   1   81.54    2.11
   0   6  -1   81.79    2.09
   0   6  -1   82.61    2.09
   0   6   1   84.11    2.21
  -1  -6  -1   21.68    0.83
   1  -6   1   21.79    0.79
   1  -6   1   21.87    0.80
  -1  -6  -1   20.90    0.85
  -1   6  -1   19.45    0.73
   1   6   1   22.83    0.82
  -1   6  -1   21.00    0.76
  -2  -6  -1  227.71    5.67
   2  -6   1  230.00    5.65
  -2  -6  -1  223.74    5.65
  -2   6  -1  226.44    5.65
   2   6   1  238.19    5.66
  -3  -6  -1    0.59    0.28
   3  -6   1    0.26    0.37
   3  -6   1    0.37    0.26
  -3  -6  -1    0.46    0.36
   3   6   1    0.40    0.24
   3   6   1    0.41    0.36
  -3   6  -1    0.84    0.30
  -4  -6  -1   57.93    1.96
  -4  -6  -1   59.62    1.94
   4  -6   1   59.20    1.96
   4  -6   1   63.05    2.05
  -4   6  -1   62.45    2.00
   4   6   1   64.09    1.93
   4   6   1   63.47    2.00
  -4   6  -1   58.20    2.00
  -5  -6  -1   57.80    1.97
  -5  -6  -1   57.51    2.02
   5  -6   1   58.20    2.07
   5  -6   1   55.29    1.98
   5   6   1   56.67    2.01
   5   6   1   56.64    1.91
  -5   6  -1   55.82    1.98
  -5   6  -1   55.43    2.07
   6  -6   1   11.68    1.19
  -6  -6  -1   10.80    0.96
   6  -6   1   11.34    0.96
  -6  -6  -1   11.43    1.14
   6   6   1   12.25    0.89
  -6   6  -1   11.16    0.97
   6   6   1   12.59    1.15
  -6   6  -1   12.04    1.27
  -7  -6  -1    9.93    1.01
   7  -6   1   10.28    1.12
  -7  -6  -1    7.66    0.93
   7  -6   1    8.57    1.02
  -7   6  -1    9.26    1.01
   7   6   1    7.12    0.87
   7   6   1   10.00    0.91
  -7   6  -1    8.70    1.04
  -8  -6  -1    0.75    0.76
   8  -6   1    1.27    0.79
   8  -6   1    0.43    0.61
  -8  -6  -1   -0.21    0.54
  -8   6  -1    1.51    1.01
   8   6   1    0.94    0.53
  -8   6  -1    0.50    0.52
   8   6   1    1.36    0.89
  -9  -6  -1    4.11    1.20
  -9  -6  -1    3.17    0.86
   9  -6   1    4.56    1.13
   9  -6   1    3.68    0.83
  -9   6  -1    3.26    1.29
   9   6   1    3.73    0.75
  -9   6  -1    3.83    0.91
   9   6   1    3.66    1.00
  10  -6   1    1.88    1.15
 -10  -6  -1    1.85    1.22
 -10  -6  -1    0.69    0.71
  10  -6   1    2.51    0.95
  10   6   1    0.64    0.66
 -10   6  -1    1.41    1.40
 -10   6  -1    1.62    0.85
  10   6   1    1.64    1.08
 -11  -6  -1   25.49    2.12
  11  -6   1   31.01    2.18
  11  -6   1   31.15    2.76
 -11  -6  -1   33.77    2.91
 -11   6  -1   28.95    2.14
  11   6   1   28.72    1.96
 -11   6  -1   33.93    3.13
  11   6   1   29.15    2.57
 -12  -6  -1    0.71    1.04
 -12  -6  -1    3.92    1.78
  12  -6   1    3.45    1.07
  12  -6   1    3.53    1.62
  12   6   1    4.56    1.49
  12   6   1    3.65    1.14
 -12   6  -1    2.65    1.29
 -12   6  -1    7.58    2.08
  13  -6   1   16.06    2.69
 -13  -6  -1   15.55    2.08
  13  -6   1   16.32    1.95
 -13  -6  -1   13.64    2.46
 -13   6  -1   17.18    1.88
 -13   6  -1   14.62    2.79
  13   6   1   14.20    2.18
  13   6   1   14.12    1.66
 -14  -6  -1   10.67    2.67
 -14  -6  -1   13.46    2.18
  14  -6   1   10.96    2.06
  14  -6   1   15.11    2.63
  14   6   1   14.95    1.89
  14   6   1   12.69    2.44
 -14   6  -1   16.03    2.08
 -14   6  -1    9.04    2.83
 -15  -7   1    1.69    2.66
  15  -7  -1    0.38    2.48
  15  -7  -1    3.48    1.64
 -15  -7   1   -2.66    1.81
  15   7  -1    0.62    2.23
  15   7  -1    3.18    1.46
 -15   7   1    1.32    2.63
 -15   7   1    1.24    1.95
 -14  -7   1    1.39    1.38
 -14  -7   1    5.21    2.10
  14  -7  -1    2.21    1.65
  14  -7  -1    5.31    2.16
 -14   7   1    1.03    1.49
 -14   7   1    1.79    2.50
  14   7  -1    3.31    1.22
  14   7  -1    2.63    1.98
  13  -7  -1   -0.08    1.05
  13  -7  -1    1.32    1.76
 -13  -7   1    1.50    1.03
 -13  -7   1    0.08    1.61
 -13   7   1   -1.28    1.99
 -13   7   1   -0.28    1.12
  13   7  -1   -1.45    0.83
  13   7  -1    0.89    1.63
 -12  -7   1    3.00    0.95
 -12  -7   1    1.90    1.40
  12  -7  -1    3.51    1.10
  12  -7  -1    3.59    1.49
  12   7  -1    3.75    1.46
 -12   7   1    2.97    1.14
 -12   7   1    1.88    1.72
  12   7  -1    3.75    1.00
  11  -7  -1    0.43    1.16
  11  -7  -1    0.31    0.86
 -11  -7   1   -1.12    2.10
 -11  -7   1    1.54    0.90
 -11   7   1    1.12    0.89
  11   7  -1    0.07    0.66
  11   7  -1   -0.22    1.07
 -11   7   1   -0.65    1.25
 -10  -7   1   39.89    2.44
  10  -7  -1   35.65    2.38
  10  -7  -1   36.78    2.07
 -10  -7   1   38.17    2.01
 -10   7   1   34.69    2.07
 -10   7   1   35.15    2.59
  10   7  -1   30.36    2.09
  10   7  -1   33.78    2.26
  -9  -7   1   14.11    1.32
   9  -7  -1   11.92    1.28
   9  -7  -1   12.84    1.28
  -9  -7   1   14.99    1.72
  -9   7   1   10.90    1.29
  -9   7   1   15.61    1.42
   9   7  -1   14.95    1.16
   9   7  -1   15.05    1.69
  -8  -7   1    5.42    0.86
  -8  -7   1    6.99    0.89
   8  -7  -1    9.47    1.05
   8  -7  -1    5.06    0.93
   8   7  -1    5.02    0.64
   8   7  -1    6.87    1.06
  -8   7   1    7.04    1.15
  -8   7   1    7.05    0.94
  -7  -7   1    0.60    0.60
   7  -7  -1    0.42    0.39
  -7  -7   1    0.18    0.45
   7  -7  -1    0.34    0.59
  -7   7   1    0.73    0.69
   7   7  -1   -0.10    0.31
  -7   7   1    0.44    0.44
   6  -7  -1    8.01    0.82
  -6  -7   1    8.40    0.80
   6  -7  -1    8.51    0.92
  -6   7   1    8.77    0.95
  -6   7   1    6.83    0.81
   6   7  -1    8.60    0.66
   5  -7  -1   13.94    0.92
   5  -7  -1   12.50    0.99
  -5  -7   1   14.48    0.93
   5   7  -1   14.58    0.77
  -5   7   1   13.01    1.08
  -5   7   1   14.44    0.87
   4  -7  -1   51.92    1.73
  -4  -7   1   47.36    1.61
   4  -7  -1   48.45    1.65
  -4  -7   1   48.44    1.59
   4   7  -1   41.15    1.48
  -4   7   1   50.17    1.66
   4   7  -1   50.32    1.52
  -4   7   1   47.50    1.69
   3  -7  -1   10.95    0.76
  -3  -7   1   10.88    0.65
  -3  -7   1   10.40    0.67
   3  -7  -1    9.73    0.69
   3   7  -1   10.68    0.60
  -3   7   1   10.48    0.78
  -3   7   1   10.01    0.64
   3   7  -1    9.60    0.55
   2  -7  -1    0.58    0.31
  -2  -7   1    0.69    0.26
   2  -7  -1    0.73    0.30
  -2  -7   1    0.66    0.26
   2   7  -1    0.84    0.22
  -2   7   1    0.67    0.25
   2   7  -1    0.69    0.20
  -1  -7   1  126.40    3.33
   1  -7  -1  137.92    3.48
  -1  -7   1  131.78    3.34
   1  -7  -1  134.20    3.46
  -1   7   1  139.49    3.48
   1   7  -1  138.89    3.33
   1   7  -1  134.67    3.32
   0  -7  -1    1.69    0.32
   0  -7   1    1.57    0.27
   0  -7  -1    1.93    0.33
   0  -7   1    1.88    0.26
   0   7   1    1.88    0.27
   0   7  -1    1.23    0.23
   0   7  -1    2.96    0.34
  -1  -7  -1    4.51    0.53
   1  -7   1    4.60    0.50
  -1  -7  -1    4.45    0.54
   1  -7   1    3.99    0.41
  -1   7  -1    3.67    0.41
  -1   7  -1    4.91    0.42
   1   7   1    5.03    0.46
  -2  -7  -1   11.07    0.64
   2  -7   1    8.87    0.63
   2  -7   1    8.88    0.66
  -2  -7  -1   10.11    0.69
  -2   7  -1   10.49    0.61
   2   7   1   10.97    0.60
  -3  -7  -1   21.07    0.94
  -3  -7  -1   20.42    1.00
   3  -7   1   21.55    1.00
   3  -7   1   19.54    0.92
   3   7   1   21.66    0.89
  -3   7  -1   20.50    0.96
  -4  -7  -1    8.94    0.77
   4  -7   1    8.92    0.74
  -4  -7  -1    8.77    0.82
   4  -7   1    8.87    0.92
   4   7   1    9.98    0.68
  -4   7  -1   10.56    0.75
   4   7   1    9.34    0.86
  -4   7  -1   10.11    0.90
   5  -7   1   47.89    1.74
  -5  -7  -1   46.80    1.70
  -5  -7  -1   46.31    1.78
   5  -7   1   46.47    1.84
   5   7   1   43.37    1.75
  -5   7  -1   46.94    1.73
  -5   7  -1   44.08    1.83
   5   7   1   44.42    1.63
  -6  -7  -1   41.43    1.84
   6  -7   1   44.44    1.95
   6  -7   1   44.88    1.81
  -6  -7  -1   44.45    1.78
  -6   7  -1   44.79    1.80
   6   7   1   43.18    1.86
  -6   7  -1   42.88    1.99
   6   7   1   45.88    1.71
   7  -7   1   19.85    1.61
  -7  -7  -1   18.65    1.29
  -7  -7  -1   20.36    1.50
   7  -7   1   19.39    1.34
   7   7   1   19.24    1.17
   7   7   1   18.81    1.48
  -7   7  -1   20.56    1.66
  -7   7  -1   19.37    1.29
   8  -7   1   -0.91    0.56
  -8  -7  -1   -0.40    0.56
   8  -7   1    0.52    0.78
  -8  -7  -1   -0.20    0.70
   8   7   1    0.97    0.45
  -8   7  -1    0.30    0.52
  -8   7  -1    0.58    0.99
   8   7   1    0.72    0.85
  -9  -7  -1   25.91    2.09
  -9  -7  -1   21.69    1.64
   9  -7   1   25.16    1.72
   9  -7   1   22.11    2.07
   9   7   1   22.16    2.00
   9   7   1   24.60    1.51
  -9   7  -1   23.71    1.67
  -9   7  -1   22.94    2.32
 -10  -7  -1    3.39    0.97
  10  -7   1    2.33    0.81
 -10  -7  -1    3.90    1.38
  10  -7   1    2.66    1.23
 -10   7  -1    1.54    0.84
  10   7   1    2.64    1.11
  10   7   1    4.10    1.19
 -10   7  -1    4.07    1.58
 -11  -7  -1    3.16    1.12
 -11  -7  -1    7.12    1.88
  11  -7   1    5.93    1.59
  11  -7   1    6.09    1.15
  11   7   1    5.49    0.98
 -11   7  -1    6.05    1.83
  11   7   1    6.77    1.60
 -11   7  -1    4.30    1.45
  12  -7   1   19.52    2.32
 -12  -7  -1   18.29    2.19
  12  -7   1   19.12    2.18
 -12  -7  -1   17.07    2.35
 -12   7  -1   14.81    2.28
  12   7   1   16.26    1.94
 -12   7  -1   18.89    1.97
  12   7   1   17.76    1.79
 -13  -7  -1   10.28    2.15
  13  -7   1   13.45    2.33
 -13  -7  -1   11.37    1.69
  13  -7   1   14.15    1.73
  13   7   1   14.14    1.52
  13   7   1   11.69    2.18
 -13   7  -1   16.50    1.82
 -13   7  -1   13.46    2.70
 -14  -7  -1   -0.08    2.48
  14  -7   1    2.54    1.71
 -14  -7  -1    2.04    1.78
  14  -7   1    2.43    2.12
  14   7   1    6.35    1.55
 -14   7  -1    1.56    2.71
  14   7   1    5.96    2.28
 -14   7  -1    5.67    1.66
 -15  -8   1    5.20    2.78
  15  -8  -1    1.37    2.58
 -15  -8   1    1.20    1.72
  15  -8  -1    3.32    1.76
  15   8  -1    3.97    1.39
 -15   8   1    1.60    1.94
 -15   8   1    4.41    2.88
  15   8  -1    0.14    2.83
 -14  -8   1    0.19    1.37
  14  -8  -1    3.81    2.16
  14  -8  -1    1.11    1.88
 -14  -8   1    4.33    2.37
 -14   8   1    2.71    1.61
  14   8  -1    5.17    1.13
  14   8  -1    2.34    1.92
 -14   8   1    3.18    2.52
 -13  -8   1    2.46    1.90
  13  -8  -1    3.41    1.15
  13  -8  -1    3.18    2.02
 -13  -8   1    0.97    1.21
 -13   8   1    0.36    1.16
 -13   8   1    2.41    2.02
  13   8  -1    3.77    1.76
  13   8  -1    4.44    1.05
 -12  -8   1    9.61    1.78
  12  -8  -1   14.46    2.04
 -12  -8   1   11.66    1.53
  12  -8  -1   14.20    1.68
 -12   8   1   12.74    2.13
 -12   8   1    7.18    2.09
  12   8  -1   13.28    1.81
  12   8  -1   13.79    1.44
  11  -8  -1    1.53    1.33
  11  -8  -1    0.57    0.86
 -11  -8   1    0.28    1.29
 -11  -8   1    0.36    0.79
 -11   8   1    0.55    0.90
  11   8  -1    0.83    0.59
  11   8  -1    0.23    1.02
 -11   8   1    1.79    1.54
 -10  -8   1    1.19    0.77
 -10  -8   1    1.89    1.16
  10  -8  -1    1.51    0.74
  10  -8  -1    2.32    1.21
  10   8  -1    1.79    0.95
 -10   8   1    1.85    1.11
 -10   8   1    2.40    0.85
  10   8  -1    2.61    0.70
  -9  -8   1    2.59    0.71
   9  -8  -1    3.35    0.75
  -9  -8   1    2.42    0.91
   9  -8  -1    3.43    1.03
   9   8  -1    4.15    1.03
   9   8  -1    4.18    0.66
  -9   8   1    3.92    1.12
  -9   8   1    2.76    0.78
   8  -8  -1    1.52    0.55
  -8  -8   1    1.34    0.77
  -8  -8   1    0.74    0.51
   8  -8  -1    2.12    0.89
   8   8  -1    1.94    1.06
  -8   8   1    0.85    0.55
   8   8  -1    2.11    0.49
  -8   8   1    1.34    0.94
  -7  -8   1   13.00    1.23
   7  -8  -1   12.93    1.35
   7  -8  -1   13.14    1.08
  -7  -8   1   11.04    1.07
  -7   8   1   14.38    1.08
   7   8  -1   11.75    0.85
  -7   8   1   13.29    1.45
   6  -8  -1   79.88    2.63
   6  -8  -1   79.97    2.69
  -6  -8   1   80.83    2.60
  -6  -8   1   80.47    2.57
  -6   8   1   81.96    2.63
  -6   8   1   82.66    2.74
   6   8  -1   82.07    2.48
  -5  -8   1    7.95    0.90
   5  -8  -1    9.09    0.95
   5  -8  -1    8.33    0.79
  -5  -8   1    8.57    0.84
  -5   8   1    9.48    0.78
   5   8  -1    9.09    0.63
  -5   8   1    8.60    0.96
  -4  -8   1  215.33    5.41
   4  -8  -1  210.39    5.52
   4  -8  -1  213.16    5.52
  -4  -8   1  208.96    5.39
  -4   8   1  212.13    5.52
   4   8  -1  216.35    5.35
   4   8  -1  213.51    5.38
  -4   8   1  218.62    5.53
  -3  -8   1   23.54    0.97
   3  -8  -1   26.47    1.14
  -3  -8   1   24.22    0.99
   3  -8  -1   24.03    1.06
   3   8  -1   26.79    0.95
  -3   8   1   24.65    1.06
   3   8  -1   24.37    0.90
  -3   8   1   23.48    1.13
  -2  -8   1   16.11    0.74
  -2  -8   1   16.97    0.77
   2  -8  -1   17.90    0.83
   2  -8  -1   17.45    0.89
   2   8  -1   17.36    0.69
   2   8  -1   17.69    0.68
  -2   8   1   17.33    0.80
   1  -8  -1    0.43    0.23
  -1  -8   1    0.20    0.25
   1  -8  -1    0.26    0.31
  -1  -8   1   -0.07    0.22
   1   8  -1    0.18    0.17
   1   8  -1   -0.05    0.18
  -1   8   1    0.07    0.21
   0  -8  -1  352.76    8.64
   0  -8   1  369.42    8.55
   0  -8   1  345.34    8.53
   0   8  -1  359.36    8.52
   0   8  -1  361.51    8.51
   0   8   1  357.18    8.63
   1  -8   1  143.42    3.71
   1  -8   1  148.76    3.73
  -1  -8  -1  143.18    3.78
  -1   8  -1  147.97    3.70
  -1   8  -1  147.26    3.70
   1   8   1  149.31    3.76
  -2  -8  -1   55.59    1.72
   2  -8   1   50.86    1.69
   2  -8   1   57.01    1.70
  -2  -8  -1   57.03    1.75
   2   8   1   57.12    1.69
  -2   8  -1   55.65    1.67
   3  -8   1  148.93    4.54
  -3  -8  -1  172.68    4.40
  -3  -8  -1  179.48    4.45
   3  -8   1  168.94    4.40
   3   8   1  172.84    4.37
  -3   8  -1  169.60    4.40
  -4  -8  -1    9.81    0.89
   4  -8   1    8.03    0.83
  -4  -8  -1    9.38    0.75
   4  -8   1    8.88    0.75
  -4   8  -1    9.31    0.70
   4   8   1    9.39    0.65
  -5  -8  -1   19.79    1.09
   5  -8   1   16.61    1.17
   5  -8   1   18.59    1.08
  -5  -8  -1   18.42    1.18
  -5   8  -1   18.71    1.03
   5   8   1   18.33    0.97
  -5   8  -1   19.51    1.27
   5   8   1   18.34    1.17
   6  -8   1    0.06    0.62
   6  -8   1    0.29    0.42
  -6  -8  -1    0.52    0.61
  -6  -8  -1    0.44    0.44
   6   8   1   -0.03    0.34
  -6   8  -1    0.01    0.38
  -6   8  -1    0.67    0.71
   6   8   1    0.02    0.59
   7  -8   1    0.51    0.73
   7  -8   1    0.52    0.51
  -7  -8  -1    0.08    0.47
  -7  -8  -1   -0.20    0.58
   7   8   1    0.32    0.36
  -7   8  -1    0.53    0.79
   7   8   1    0.62    0.68
  -7   8  -1    0.65    0.49
   8  -8   1   15.49    1.38
  -8  -8  -1   13.48    1.30
  -8  -8  -1   16.06    1.71
   8  -8   1   14.62    1.68
  -8   8  -1   15.55    1.29
   8   8   1   15.11    1.59
   8   8   1   15.33    1.16
  -8   8  -1   16.71    1.80
  -9  -8  -1   30.60    1.90
   9  -8   1   28.59    2.29
  -9  -8  -1   29.46    2.24
   9  -8   1   32.36    2.00
  -9   8  -1   34.65    1.91
   9   8   1   30.78    2.19
   9   8   1   30.87    1.71
  -9   8  -1   30.48    2.34
 -10  -8  -1    5.63    1.35
  10  -8   1    6.55    1.33
  10  -8   1    6.12    1.09
 -10  -8  -1    6.00    1.17
  10   8   1    6.36    0.88
 -10   8  -1    7.13    1.17
  10   8   1    6.94    1.39
 -10   8  -1    5.40    1.63
 -11  -8  -1    7.65    1.28
  11  -8   1    6.83    1.67
  11  -8   1    6.19    1.18
 -11  -8  -1    7.86    1.82
 -11   8  -1    5.28    1.70
 -11   8  -1    6.96    1.32
  11   8   1    9.06    1.23
  11   8   1    8.39    1.62
 -12  -8  -1    3.44    1.41
  12  -8   1    4.06    1.42
 -12  -8  -1    4.09    1.97
  12   8   1    4.23    1.64
 -12   8  -1    2.31    1.90
 -12   8  -1    3.46    1.33
  12   8   1    3.62    0.97
 -13  -8  -1   11.74    1.86
  13  -8   1   10.11    2.18
 -13  -8  -1   11.02    2.47
  13  -8   1   11.57    1.72
 -13   8  -1    7.36    1.56
  13   8   1   11.65    1.59
  13   8   1    7.57    2.08
 -13   8  -1   10.83    2.65
 -14  -8  -1   21.21    2.19
 -14  -8  -1   21.41    2.90
  14  -8   1   23.06    2.72
  14  -8   1   29.52    3.05
  14   8   1   26.53    2.84
 -14   8  -1   17.17    3.08
 -14   8  -1   30.72    3.04
  14   8   1   25.48    2.52
 -14  -9   1    0.26    2.07
  14  -9  -1    1.03    1.33
 -14  -9   1    1.08    1.65
  14  -9  -1    1.67    1.90
 -14   9   1   -0.68    2.20
 -14   9   1    1.40    1.70
  14   9  -1    0.77    1.99
  14   9  -1   -0.91    1.07
 -13  -9   1   -1.69    1.65
 -13  -9   1   -1.02    1.18
  13  -9  -1    2.28    1.32
  13   9  -1    0.32    1.59
 -13   9   1    0.70    2.10
 -13   9   1   -3.79    1.32
  13   9  -1    1.08    0.90
 -12  -9   1    2.31    1.18
  12  -9  -1    1.06    1.08
 -12  -9   1    1.76    1.65
  12  -9  -1    1.19    1.65
  12   9  -1    1.16    1.37
 -12   9   1    0.76    0.96
 -12   9   1    1.46    1.57
  12   9  -1    2.30    0.77
  11  -9  -1   10.65    1.40
  11  -9  -1    9.66    1.70
 -11  -9   1   11.37    1.74
 -11  -9   1    8.10    1.24
 -11   9   1    8.38    1.58
  11   9  -1   10.91    1.29
  11   9  -1    8.46    1.37
 -11   9   1    8.89    1.38
 -10  -9   1    3.16    1.22
 -10  -9   1    2.68    0.97
  10  -9  -1    2.20    0.76
  10  -9  -1    2.72    1.28
 -10   9   1    3.90    0.96
  10   9  -1    2.61    1.05
  10   9  -1    4.62    0.77
 -10   9   1    2.22    1.09
  -9  -9   1    5.53    1.09
  -9  -9   1    2.97    0.73
   9  -9  -1    5.15    1.18
   9  -9  -1    6.04    1.02
  -9   9   1    4.38    0.90
   9   9  -1    3.28    1.05
  -9   9   1    5.16    1.28
   9   9  -1    4.86    0.70
  -8  -9   1   37.07    1.84
  -8  -9   1   44.82    2.09
   8  -9  -1   42.11    1.92
   8  -9  -1   41.16    2.15
  -8   9   1   43.08    1.96
   8   9  -1   41.70    1.71
  -8   9   1   40.92    2.26
   7  -9  -1   54.92    2.12
  -7  -9   1   51.57    2.11
   7  -9  -1   52.50    2.23
  -7  -9   1   54.32    2.06
  -7   9   1   54.26    2.12
  -7   9   1   56.72    2.31
   7   9  -1   51.86    1.89
   6  -9  -1    8.98    0.94
   6  -9  -1    8.32    0.86
  -6  -9   1    6.62    0.74
  -6   9   1    7.81    0.95
  -6   9   1    6.60    0.75
   6   9  -1    8.69    0.65
   5  -9  -1  186.17    5.07
  -5  -9   1  184.20    4.96
  -5  -9   1  187.20    4.97
   5  -9  -1  190.67    5.10
  -5   9   1  186.36    5.10
   5   9  -1  193.84    4.90
  -5   9   1  189.18    5.06
   5   9  -1  196.21    4.97
  -4  -9   1    2.02    0.44
  -4  -9   1    1.87    0.44
   4  -9  -1    2.25    0.43
   4  -9  -1    1.70    0.41
   4   9  -1    1.98    0.31
  -4   9   1    1.37    0.35
   4   9  -1    1.49    0.34
  -4   9   1    1.95    0.56
  -3  -9   1   31.01    1.14
   3  -9  -1   28.76    1.25
   3  -9  -1   31.63    1.24
  -3  -9   1   30.37    1.15
   3   9  -1   31.78    1.06
   3   9  -1   30.00    1.08
  -3   9   1   30.30    1.21
  -3   9   1   30.85    1.39
  -2  -9   1   54.56    1.59
  -2  -9   1   51.47    1.59
   2  -9  -1   54.10    1.74
   2  -9  -1   52.81    1.70
  -2   9   1   53.88    1.70
   2   9  -1   51.64    1.52
   2   9  -1   52.75    1.52
  -1  -9   1  255.45    6.12
   1  -9  -1  215.38    6.35
   1  -9  -1  245.08    6.24
  -1  -9   1  252.73    6.11
  -1   9   1  263.28    6.24
   1   9  -1  265.69    6.10
   1   9  -1  259.73    6.08
   0  -9   1  184.47    4.64
   0  -9  -1  186.52    4.75
   0  -9   1  183.17    4.64
   0   9  -1  188.29    4.61
   0   9  -1  191.39    4.62
   0   9   1  188.71    4.73
   1  -9   1  195.71    4.92
   1  -9   1  196.28    4.93
  -1  -9  -1  193.80    4.99
  -1   9  -1  204.42    4.91
  -1   9  -1  196.85    4.89
   1   9   1  197.51    4.97
   2  -9   1  331.76    8.11
   2  -9   1  340.07    8.13
  -2  -9  -1  332.55    8.16
   2   9   1  330.65    8.12
  -2   9  -1  325.32    8.08
  -2   9  -1  334.43    8.11
  -3  -9  -1   30.14    1.21
   3  -9   1   31.10    1.28
  -3  -9  -1   32.73    1.30
  -3   9  -1   29.78    1.18
   3   9   1   31.42    1.16
  -4  -9  -1   75.32    2.41
   4  -9   1   74.63    2.36
   4  -9   1   76.41    2.41
  -4  -9  -1   78.14    2.36
   4   9   1   77.75    2.30
  -4   9  -1   75.50    2.35
  -5  -9  -1  192.05    5.09
   5  -9   1  192.76    5.13
  -5  -9  -1  188.62    5.06
   5  -9   1  192.17    5.14
  -5   9  -1  187.18    5.10
   5   9   1  196.01    5.03
   5   9   1  168.85    5.29
  -5   9  -1  192.42    5.14
  -6  -9  -1    4.61    0.69
   6  -9   1    5.95    0.77
   6  -9   1    4.43    0.80
  -6  -9  -1    4.31    0.76
  -6   9  -1    5.54    0.68
  -6   9  -1    4.80    0.78
   6   9   1    6.08    0.69
   6   9   1    5.53    0.82
  -7  -9  -1    0.05    0.65
   7  -9   1   -0.32    0.69
  -7  -9  -1   -0.13    0.48
   7  -9   1   -0.33    0.45
  -7   9  -1   -0.10    0.49
   7   9   1    0.13    0.61
   7   9   1    0.11    0.37
  -7   9  -1    0.10    0.72
   8  -9   1   -0.25    0.86
  -8  -9  -1    0.77    0.58
  -8  -9  -1   -0.97    0.79
   8  -9   1    0.60    0.58
   8   9   1    0.12    0.44
  -8   9  -1    0.09    0.53
   8   9   1   -0.39    0.76
  -8   9  -1   -0.09    1.02
  -9  -9  -1    4.97    0.88
   9  -9   1    5.37    1.29
  -9  -9  -1    7.68    1.39
   9  -9   1    8.11    1.11
   9   9   1    5.98    0.82
   9   9   1    6.19    1.22
  -9   9  -1    9.03    1.11
  -9   9  -1    4.75    1.26
  10  -9   1   12.52    1.57
  10  -9   1   18.47    1.86
 -10  -9  -1   17.13    1.74
 -10  -9  -1   12.81    1.56
  10   9   1   16.17    1.41
  10   9   1   19.38    2.13
 -10   9  -1   17.50    1.93
  11  -9   1    7.78    1.33
 -11  -9  -1    4.65    1.04
  11  -9   1    6.34    1.53
 -11  -9  -1    6.61    1.80
  11   9   1    6.55    0.99
 -11   9  -1    5.47    1.70
  11   9   1    7.34    1.58
 -11   9  -1    6.44    1.25
  12  -9   1    7.61    1.44
 -12  -9  -1    9.02    2.07
 -12  -9  -1    9.84    1.57
  12  -9   1   10.15    2.04
 -12   9  -1    8.09    1.40
 -12   9  -1    7.19    2.29
  12   9   1    9.79    1.38
  12   9   1   10.20    1.94
 -13  -9  -1   13.48    1.85
  13  -9   1   14.89    1.88
 -13  -9  -1   14.28    2.52
  13  -9   1   14.43    2.19
 -13   9  -1   19.21    2.13
  13   9   1   14.23    1.49
  13   9   1   10.46    2.00
 -13   9  -1   12.08    2.69
 -14  -9  -1    5.42    1.92
  14  -9   1    6.18    2.42
 -14  -9  -1    0.86    2.65
  14  -9   1    4.45    1.60
  14   9   1    1.74    2.23
 -14   9  -1    0.58    2.42
  14   9   1    1.35    1.24
 -14   9  -1    5.28    1.74
 -14 -10   1   14.16    2.46
  14 -10  -1   13.83    1.77
 -14 -10   1   14.05    1.97
  14 -10  -1   14.02    2.43
  14  10  -1   17.05    1.81
 -14  10   1    8.43    2.51
  14  10  -1   12.32    2.36
 -14  10   1   13.63    1.91
 -13 -10   1    0.50    1.25
 -13 -10   1    0.44    1.97
  13 -10  -1    0.69    1.23
  13 -10  -1   -0.64    1.71
  13  10  -1    0.29    0.99
  13  10  -1    0.70    1.65
 -13  10   1    2.56    2.30
 -13  10   1   -2.03    1.11
 -12 -10   1    0.78    1.03
 -12 -10   1    2.16    1.72
  12 -10  -1    0.94    1.57
  12 -10  -1   -0.37    1.13
  12  10  -1    2.01    1.48
 -12  10   1    2.41    1.95
  12  10  -1    1.79    0.90
 -12  10   1    1.74    1.19
 -11 -10   1    4.22    1.55
  11 -10  -1    4.18    1.32
 -11 -10   1    5.37    1.24
  11 -10  -1    3.98    0.99
 -11  10   1    6.99    1.28
 -11  10   1    6.40    1.71
  11  10  -1    4.91    0.81
  11  10  -1    5.45    1.31
  10 -10  -1   43.13    2.26
 -10 -10   1   41.05    2.59
 -10 -10   1   42.09    2.20
  10 -10  -1   41.41    2.61
  10  10  -1   43.74    2.63
 -10  10   1   42.52    2.88
  10  10  -1   39.52    1.93
 -10  10   1   44.44    2.29
   9 -10  -1    2.22    1.04
  -9 -10   1   -0.08    0.82
   9 -10  -1    0.85    0.69
  -9 -10   1    0.41    0.70
   9  10  -1    2.13    0.55
  -9  10   1    1.12    0.98
  -9  10   1    0.81    0.69
   8 -10  -1   42.25    2.21
   8 -10  -1   46.16    2.06
  -8 -10   1   43.60    1.94
  -8 -10   1   46.95    2.18
  -8  10   1   46.42    2.43
   8  10  -1   44.08    1.77
   8  10  -1   39.33    1.85
  -8  10   1   47.42    2.03
  -7 -10   1   48.73    2.04
  -7 -10   1   48.63    2.06
   7 -10  -1   50.06    2.25
   7 -10  -1   51.89    2.07
  -7  10   1   48.81    2.23
   7  10  -1   52.08    1.83
  -7  10   1   51.62    2.05
   6 -10  -1    5.51    0.74
  -6 -10   1    6.13    0.78
   6 -10  -1    4.96    0.65
  -6 -10   1    5.64    0.70
   6  10  -1    6.27    0.73
   6  10  -1    5.77    0.60
  -6  10   1    5.05    0.76
  -6  10   1    6.70    0.77
   5 -10  -1   10.31    1.01
  -5 -10   1   10.47    0.87
  -5 -10   1   10.59    0.98
   5 -10  -1    9.72    0.88
   5  10  -1    9.31    0.63
   5  10  -1    9.73    0.76
  -5  10   1    9.93    1.09
  -5  10   1    9.83    0.78
  -4 -10   1   28.40    1.23
   4 -10  -1   28.31    1.25
  -4 -10   1   28.27    1.20
   4 -10  -1   27.02    1.31
  -4  10   1   28.88    1.20
   4  10  -1   25.78    1.08
  -4  10   1   26.19    1.35
   4  10  -1   28.87    1.06
  -3 -10   1    3.65    0.46
   3 -10  -1    3.88    0.59
  -3 -10   1    3.09    0.46
   3 -10  -1    3.64    0.51
   3  10  -1    3.13    0.36
  -3  10   1    3.49    0.46
   3  10  -1    3.16    0.37
   2 -10  -1    0.11    0.30
  -2 -10   1    0.27    0.29
  -2 -10   1    0.48    0.35
   2  10  -1    0.07    0.22
  -2  10   1    0.36    0.34
   2  10  -1    0.26    0.20
  -1 -10   1    0.63    0.32
  -1 -10   1    0.38    0.28
   1 -10  -1    0.53    0.36
   1  10  -1    0.73    0.24
  -1  10   1    0.53    0.26
   0 -10   1   90.62    2.45
   0 -10  -1   80.63    2.74
   0 -10   1   89.78    2.46
   0 -10  -1   89.37    2.55
   0  10   1   92.59    2.52
   0  10  -1   91.28    2.40
   0  10  -1   95.55    2.42
  -1 -10  -1   29.83    1.48
   1 -10   1   35.70    1.25
   1 -10   1   34.44    1.22
  -1 -10  -1   33.76    1.28
  -1  10  -1   35.37    1.18
   1  10   1   35.02    1.22
  -1  10  -1   36.24    1.19
   2 -10   1    0.48    0.39
  -2 -10  -1    0.82    0.39
   2 -10   1    0.33    0.35
  -2  10  -1    0.44    0.30
  -2  10  -1    0.69    0.27
   2  10   1    0.57    0.26
  -3 -10  -1    4.50    0.59
   3 -10   1    3.17    0.52
   3 -10   1    2.88    0.46
  -3 -10  -1    2.57    0.54
   3  10   1    3.90    0.45
  -3  10  -1    4.56    0.52
  -4 -10  -1  152.09    4.21
   4 -10   1  151.47    4.19
   4 -10   1  149.93    4.19
  -4 -10  -1  154.71    4.17
   4  10   1  158.92    4.13
  -4  10  -1  153.99    4.18
   5 -10   1   34.30    1.50
   5 -10   1   35.52    1.60
  -5 -10  -1   36.61    1.51
  -5 -10  -1   34.03    1.57
   5  10   1   35.14    1.38
  -5  10  -1   34.21    1.44
  -5  10  -1   32.14    2.02
   6 -10   1   12.94    1.05
   6 -10   1   14.79    1.36
  -6 -10  -1   13.51    1.07
  -6 -10  -1   14.67    1.29
   6  10   1   14.57    0.91
  -6  10  -1   14.68    1.05
  -6  10  -1   13.91    1.45
   6  10   1   13.65    1.27
  -7 -10  -1   47.26    2.07
   7 -10   1   52.44    2.32
   7 -10   1   50.48    2.12
  -7 -10  -1   51.61    2.26
  -7  10  -1   51.81    2.36
   7  10   1   52.26    1.98
   7  10   1   48.14    2.21
  -7  10  -1   52.83    2.13
  -8 -10  -1    1.35    0.64
  -8 -10  -1    0.79    0.78
   8 -10   1    0.39    0.50
   8 -10   1    2.52    0.98
   8  10   1    2.85    0.60
  -8  10  -1    1.83    1.05
  -8  10  -1    1.60    0.65
   8  10   1    1.64    0.82
  -9 -10  -1    1.62    1.15
   9 -10   1    1.14    0.97
  -9 -10  -1    0.18    0.68
   9 -10   1    1.95    0.79
  -9  10  -1   -0.34    1.16
  -9  10  -1    0.50    0.69
   9  10   1    0.97    0.58
   9  10   1    1.91    1.09
  10 -10   1    1.40    1.12
 -10 -10  -1    2.54    0.89
 -10 -10  -1    0.33    1.17
  10 -10   1    0.98    0.85
 -10  10  -1   -0.20    1.34
 -10  10  -1    0.13    0.87
  10  10   1    0.90    0.63
  10  10   1    3.32    1.30
 -11 -10  -1   10.51    1.73
 -11 -10  -1   11.41    1.48
  11 -10   1   11.41    1.50
  11 -10   1   13.45    1.91
 -11  10  -1   13.68    1.57
  11  10   1    9.42    1.12
  11  10   1   10.91    1.66
 -11  10  -1   11.66    2.04
 -12 -10  -1    9.60    1.51
  12 -10   1    7.57    1.86
  12 -10   1    8.13    1.53
 -12 -10  -1    8.79    2.19
 -12  10  -1    5.28    1.94
  12  10   1    6.53    1.24
 -12  10  -1   10.90    1.75
  12  10   1    7.29    1.66
 -13 -10  -1   16.24    1.86
  13 -10   1   22.56    2.64
 -13 -10  -1   19.42    2.85
  13 -10   1   18.88    2.59
 -13  10  -1   14.44    2.61
  13  10   1   15.26    1.71
 -13  10  -1   22.67    2.71
  13  10   1   14.21    2.34
 -14 -10  -1   38.87    3.75
 -14 -10  -1   36.00    3.37
  14 -10   1   36.65    3.25
  14 -10   1   30.78    3.17
  14  10   1   31.76    2.84
 -14  10  -1   25.55    3.08
 -14  10  -1   34.15    3.33
 -14 -11   1    3.46    2.33
 -14 -11   1    4.20    1.60
  14 -11  -1    6.59    1.59
  14 -11  -1    0.75    2.15
  14  11  -1    4.36    2.13
  14  11  -1    2.68    1.30
 -14  11   1    4.62    2.61
 -14  11   1    0.75    1.57
 -13 -11   1   24.87    2.62
  13 -11  -1   30.28    2.77
 -13 -11   1   31.48    2.68
  13 -11  -1   22.69    2.45
  13  11  -1   28.58    3.32
  13  11  -1   28.38    2.10
 -13  11   1   28.51    3.13
 -13  11   1   24.20    2.58
  12 -11  -1    7.57    1.91
 -12 -11   1    7.98    1.86
 -12 -11   1    6.74    1.41
  12 -11  -1    6.23    1.27
  12  11  -1    6.26    1.56
  12  11  -1    6.98    1.04
 -12  11   1    5.06    1.24
 -12  11   1    7.50    2.18
  11 -11  -1   47.97    2.59
  11 -11  -1   46.86    3.10
 -11 -11   1   45.43    3.07
 -11 -11   1   46.65    2.55
  11  11  -1   46.95    2.24
  11  11  -1   49.92    3.57
 -11  11   1   50.03    3.46
 -11  11   1   47.71    2.66
  10 -11  -1    3.77    1.01
  10 -11  -1    4.85    1.42
 -10 -11   1    3.27    0.92
 -10 -11   1    3.28    1.09
 -10  11   1    3.58    1.06
  10  11  -1    3.46    0.75
 -10  11   1    4.36    1.43
   9 -11  -1   90.44    3.24
   9 -11  -1   90.40    3.49
  -9 -11   1   88.47    3.16
  -9 -11   1   78.49    3.75
   9  11  -1   91.58    2.97
   9  11  -1   78.82    2.98
  -9  11   1   87.20    3.56
  -9  11   1   87.68    3.24
   8 -11  -1   23.66    1.54
   8 -11  -1   25.47    1.90
  -8 -11   1   24.14    1.69
  -8 -11   1   25.75    1.50
  -8  11   1   20.86    1.91
  -8  11   1   24.65    1.53
   8  11  -1   22.22    1.22
  -7 -11   1   14.63    1.30
   7 -11  -1   14.58    1.49
   7 -11  -1   16.15    1.23
  -7  11   1   16.54    1.61
  -7  11   1   12.46    1.11
   7  11  -1   14.74    0.90
   7  11  -1   15.36    1.06
  -6 -11   1   35.43    1.66
   6 -11  -1   35.66    1.76
   6 -11  -1   34.06    1.61
  -6 -11   1   34.25    1.58
   6  11  -1   36.61    1.49
  -6  11   1   35.19    1.53
   6  11  -1   33.47    1.34
  -6  11   1   34.26    1.79
   5 -11  -1    1.69    0.59
   5 -11  -1    1.52    0.49
  -5 -11   1    0.86    0.46
  -5 -11   1    1.00    0.53
   5  11  -1    1.45    0.33
  -5  11   1    1.42    0.41
   5  11  -1    1.72    0.42
  -5  11   1    2.20    0.69
   4 -11  -1   59.89    2.05
   4 -11  -1   61.96    2.04
  -4 -11   1   57.67    1.93
  -4 -11   1   58.58    1.92
   4  11  -1   58.04    1.80
  -4  11   1   58.95    1.97
   4  11  -1   59.62    1.85
  -4  11   1   56.95    2.07
  -3 -11   1   43.06    1.53
   3 -11  -1   46.73    1.62
  -3 -11   1   45.19    1.52
   3 -11  -1   42.22    1.64
  -3  11   1   44.36    1.55
   3  11  -1   42.62    1.39
   3  11  -1   43.76    1.42
  -2 -11   1   28.16    1.12
  -2 -11   1   26.45    1.08
   2 -11  -1   27.40    1.16
   2 -11  -1   28.25    1.23
   2  11  -1   27.59    0.99
   2  11  -1   28.90    1.01
  -2  11   1   27.61    1.10
  -1 -11   1    5.36    0.59
  -1 -11   1    5.97    0.66
   1 -11  -1    6.57    0.72
  -1  11   1    5.44    0.52
   1  11  -1    6.06    0.47
   1  11  -1    5.89    0.49
   0 -11  -1    2.71    0.48
   0 -11   1    2.13    0.41
   0 -11   1    2.88    0.41
   0 -11  -1    2.03    0.48
   0  11  -1    1.96    0.33
   0  11  -1    2.40    0.33
  -1 -11  -1    2.38    0.48
   1 -11   1    2.24    0.44
  -1 -11  -1    2.52    0.52
  -1  11  -1    2.04    0.32
   1  11   1    2.10    0.32
  -1  11  -1    2.51    0.37
  -2 -11  -1   12.99    0.90
   2 -11   1   12.35    0.89
   2 -11   1   10.92    0.77
  -2 -11  -1   11.08    0.95
  -2  11  -1   12.91    0.76
   2  11   1   11.45    0.68
  -2  11  -1   11.82    0.69
   3 -11   1  155.52    4.17
  -3 -11  -1  156.93    4.21
   3 -11   1  150.43    4.18
  -3  11  -1  150.00    4.10
  -3  11  -1  159.35    4.16
   3  11   1  160.23    4.13
  -4 -11  -1   28.87    1.40
   4 -11   1   29.99    1.38
   4 -11   1   29.44    1.35
  -4 -11  -1   28.66    1.31
  -4  11  -1   29.85    1.25
   4  11   1   31.06    1.20
  -5 -11  -1  194.59    5.26
   5 -11   1  191.67    5.26
   5 -11   1  193.55    5.26
  -5 -11  -1  190.87    5.20
   5  11   1  195.73    5.14
  -5  11  -1  191.61    5.23
  -6 -11  -1  205.51    5.59
  -6 -11  -1  200.84    5.53
   6 -11   1  203.89    5.60
   6 -11   1  199.73    5.61
  -6  11  -1  206.50    5.60
  -6  11  -1  196.87    5.59
   6  11   1  202.34    5.43
   7 -11   1    3.19    0.64
  -7 -11  -1    3.55    0.83
  -7 -11  -1    4.26    0.72
   7 -11   1    4.54    0.96
   7  11   1    4.09    0.85
  -7  11  -1    4.17    0.95
  -7  11  -1    4.11    0.68
   7  11   1    6.86    0.77
  -8 -11  -1   23.84    1.95
  -8 -11  -1   22.94    1.63
   8 -11   1   23.43    1.59
   8 -11   1   24.73    2.02
  -8  11  -1   24.82    2.05
   8  11   1   23.33    1.90
  -8  11  -1   23.19    1.60
   8  11   1   22.13    1.45
  -9 -11  -1   12.71    1.71
  -9 -11  -1    9.85    1.16
   9 -11   1   12.94    1.54
   9 -11   1   12.56    1.55
   9  11   1   10.24    1.23
   9  11   1   12.76    1.46
  -9  11  -1   13.78    1.44
  -9  11  -1   10.68    1.55
 -10 -11  -1   18.80    1.96
  10 -11   1   17.86    1.85
 -10 -11  -1   15.55    1.75
  10 -11   1   16.04    2.08
  10  11   1   18.43    1.49
 -10  11  -1   16.98    1.74
 -10  11  -1   14.51    1.74
  10  11   1   14.87    1.63
  11 -11   1    1.22    1.14
  11 -11   1    3.20    1.63
 -11 -11  -1    1.48    1.63
 -11 -11  -1    0.63    1.07
  11  11   1    0.52    0.88
  11  11   1    1.81    1.50
 -11  11  -1    0.15    1.00
 -11  11  -1    2.24    1.86
 -12 -11  -1   25.03    2.42
  12 -11   1   25.05    2.52
  12 -11   1   28.52    2.78
 -12 -11  -1   23.31    2.52
 -12  11  -1   27.20    2.58
 -12  11  -1   23.95    2.84
  12  11   1   26.12    2.07
  12  11   1   26.01    3.09
 -13 -11  -1   33.27    2.94
  13 -11   1   33.54    3.20
  13 -11   1   25.20    2.80
 -13 -11  -1   34.96    3.28
  13  11   1   23.85    2.70
 -13  11  -1   24.06    2.80
  13  11   1   26.12    2.41
 -13  11  -1   32.46    2.98
  14 -11   1    1.50    2.42
 -14 -11  -1    1.20    2.82
 -14 -11  -1    0.26    1.92
  14 -11   1    1.67    1.76
  14  11   1    0.99    1.36
 -14 -12   1   10.49    1.83
 -14 -12   1   10.77    2.53
  14 -12  -1   10.30    1.74
  14 -12  -1   11.13    2.72
 -14  12   1   12.20    2.12
  14  12  -1   11.95    1.63
  14  12  -1    9.06    2.41
 -14  12   1   15.95    3.33
 -13 -12   1   15.11    2.40
  13 -12  -1   21.86    2.76
  13 -12  -1   18.68    2.02
 -13 -12   1   21.29    2.52
 -13  12   1   14.93    2.81
  13  12  -1   17.43    1.96
 -13  12   1   21.81    2.49
  13  12  -1   18.45    2.33
 -12 -12   1   26.33    3.10
  12 -12  -1   23.72    2.47
 -12 -12   1   23.85    2.26
  12 -12  -1   23.35    2.45
 -12  12   1   19.75    2.30
 -12  12   1   18.99    2.38
  12  12  -1   23.28    1.83
 -11 -12   1    2.60    0.98
  11 -12  -1    2.95    1.08
 -11 -12   1    4.56    1.58
 -11  12   1    2.94    1.59
  11  12  -1    3.04    0.71
 -11  12   1    4.46    1.16
  10 -12  -1   24.05    2.42
 -10 -12   1   20.37    1.75
 -10 -12   1   22.56    2.19
  10 -12  -1   21.51    1.87
 -10  12   1   24.57    1.92
  10  12  -1   26.07    1.50
  10  12  -1   17.09    1.48
 -10  12   1   23.70    2.57
  -9 -12   1   14.69    1.77
   9 -12  -1   17.38    1.54
  -9 -12   1   14.65    1.41
   9 -12  -1   19.04    2.07
  -9  12   1   17.12    1.76
   9  12  -1   14.68    1.12
  -9  12   1   16.56    1.57
   8 -12  -1    1.28    0.85
   8 -12  -1    1.46    0.62
  -8 -12   1    1.50    0.77
  -8  12   1    2.35    1.07
   8  12  -1    1.58    0.42
  -8  12   1    1.52    0.58
   8  12  -1    1.62    0.62
   7 -12  -1   55.96    2.23
   7 -12  -1   53.33    2.35
  -7 -12   1   52.56    2.25
  -7 -12   1   53.66    2.18
  -7  12   1   51.26    2.10
   7  12  -1   51.23    2.01
  -7  12   1   50.53    2.35
   7  12  -1   53.78    1.89
   6 -12  -1   32.60    1.54
   6 -12  -1   32.57    1.72
  -6 -12   1   31.00    1.52
  -6 -12   1   28.79    1.59
  -6  12   1   30.84    1.48
   6  12  -1   30.66    1.27
  -6  12   1   28.69    1.72
   6  12  -1   31.73    1.43
   5 -12  -1   28.28    1.39
  -5 -12   1   29.50    1.44
   5 -12  -1   28.49    1.52
  -5 -12   1   27.97    1.36
  -5  12   1   29.94    1.34
  -5  12   1   28.87    1.60
   5  12  -1   28.88    1.14
   5  12  -1   28.46    1.24
   4 -12  -1    1.37    0.47
  -4 -12   1    0.54    0.44
  -4 -12   1    0.85    0.48
   4 -12  -1    0.93    0.47
  -4  12   1    1.26    0.36
   4  12  -1    1.30    0.28
   4  12  -1    1.48    0.35
   3 -12  -1    0.30    0.36
  -3 -12   1    0.12    0.43
  -3 -12   1    0.28    0.36
   3 -12  -1    0.35    0.41
   3  12  -1    0.27    0.24
  -3  12   1    0.03    0.24
   3  12  -1   -0.15    0.28
  -2 -12   1    6.23    0.64
  -2 -12   1    5.88    0.60
   2 -12  -1    4.09    0.55
  -2  12   1    4.93    0.53
   2  12  -1    5.38    0.52
   2  12  -1    5.82    0.47
   1 -12  -1   -0.11    0.35
  -1 -12   1   -0.24    0.32
   1 -12  -1    0.13    0.45
  -1 -12   1    0.13    0.37
   1  12  -1    0.89    0.25
  -1  12   1    0.02    0.21
  -1  12   1    0.02    0.20
   1  12  -1    0.59    0.26
   0 -12   1    4.60    0.55
   0 -12  -1    4.25    0.58
   0 -12   1    4.69    0.51
   0 -12  -1    3.55    0.49
   0  12   1    3.35    0.43
   0  12  -1    4.46    0.50
   0  12  -1    4.42    0.44
   1 -12   1   85.62    2.48
  -1 -12  -1   84.79    2.55
   1 -12   1   86.53    2.51
  -1 -12  -1   83.74    2.57
  -1  12  -1   87.40    2.42
   1  12   1   86.39    2.47
  -1  12  -1   84.91    2.40
   1  12   1   87.17    2.49
  -2 -12  -1   16.18    1.07
   2 -12   1   15.90    1.02
   2 -12   1   14.41    0.92
  -2 -12  -1   15.96    1.01
  -2  12  -1   15.71    0.88
  -2  12  -1   17.10    0.81
   2  12   1   15.64    0.86
   2  12   1   16.45    0.81
  -3 -12  -1   21.72    1.51
  -3 -12  -1   26.46    1.28
   3 -12   1   26.05    1.22
   3 -12   1   24.99    1.29
   3  12   1   26.51    1.10
  -3  12  -1   26.43    1.09
  -3  12  -1   26.22    1.17
   4 -12   1  264.45    6.79
  -4 -12  -1  269.67    6.82
   4  12   1  258.15    6.69
  -4  12  -1  259.88    6.76
  -5 -12  -1   31.83    1.62
  -5 -12  -1   31.14    1.47
   5 -12   1   29.48    1.55
   5 -12   1   31.54    1.47
   5  12   1   32.68    1.32
  -5  12  -1   31.59    1.40
  -6 -12  -1   56.04    2.25
   6 -12   1   55.96    2.28
  -6 -12  -1   55.77    2.15
   6 -12   1   56.25    2.18
  -6  12  -1   58.85    2.16
  -6  12  -1   56.16    2.62
   6  12   1   54.83    1.99
  -7 -12  -1    8.39    1.08
   7 -12   1   14.52    1.22
   7 -12   1   13.67    1.35
  -7 -12  -1   11.80    1.21
   7  12   1   11.92    0.94
  -7  12  -1   13.36    1.15
  -7  12  -1   10.21    1.27
   8 -12   1    0.56    0.90
   8 -12   1    0.78    0.64
  -8 -12  -1    0.75    0.65
  -8 -12  -1    0.22    0.93
   8  12   1    1.99    0.85
   8  12   1    1.51    0.54
  -8  12  -1    1.07    1.08
   9 -12   1    4.05    1.13
  -9 -12  -1    2.69    0.83
  -9 -12  -1    3.37    1.15
   9 -12   1    4.23    1.02
   9  12   1    2.45    0.99
   9  12   1    3.70    0.76
  -9  12  -1    3.41    0.89
  -9  12  -1    5.73    1.37
 -10 -12  -1    6.35    1.44
  10 -12   1    7.34    1.16
 -10 -12  -1    6.00    1.15
  10 -12   1    7.38    1.56
 -10  12  -1    7.90    1.19
  10  12   1    6.76    1.02
 -10  12  -1    5.42    1.49
  10  12   1    6.26    1.46
  11 -12   1    9.44    1.49
 -11 -12  -1    8.00    1.74
 -11 -12  -1    5.88    1.37
  11 -12   1   12.20    2.03
  11  12   1    8.34    1.64
 -11  12  -1    8.24    1.96
  11  12   1    8.69    1.20
 -11  12  -1    9.78    1.33
 -12 -12  -1    3.12    1.49
 -12 -12  -1    3.38    1.90
  12 -12   1    2.74    1.63
  12 -12   1    3.04    1.21
 -12  12  -1    3.71    1.37
 -12  12  -1    4.01    2.03
  12  12   1    1.57    1.11
  12  12   1    2.45    1.68
  13 -12   1   12.56    2.32
 -13 -12  -1   14.77    2.81
 -13 -12  -1   13.42    2.19
  13 -12   1   14.54    2.15
 -13  12  -1   12.06    2.77
  13  12   1    8.39    2.12
 -13  12  -1   12.29    2.09
  13  12   1   11.54    1.62
  14 -13  -1    6.37    1.85
 -14 -13   1    2.17    2.43
  14 -13  -1    5.37    2.71
 -14 -13   1    3.15    1.71
  14  13  -1    3.25    1.30
 -14  13   1   -2.01    2.95
 -14  13   1   -0.87    1.69
 -13 -13   1    5.42    2.23
 -13 -13   1    4.33    1.53
  13 -13  -1    2.45    1.64
  13 -13  -1    4.13    2.03
  13  13  -1    1.13    1.16
 -13  13   1    3.53    1.49
 -13  13   1    2.96    2.54
 -12 -13   1   30.74    3.26
  12 -13  -1   28.33    2.64
 -12 -13   1   28.85    2.43
  12 -13  -1   28.90    3.33
  12  13  -1   29.08    1.92
 -12  13   1   29.53    2.54
 -12  13   1   26.53    2.84
  11 -13  -1    6.35    1.75
 -11 -13   1    2.15    1.14
 -11 -13   1    2.74    1.43
  11 -13  -1    3.61    1.04
  11  13  -1    2.32    0.71
 -11  13   1    3.94    1.27
 -11  13   1    5.30    1.86
  10 -13  -1   29.09    2.08
  10 -13  -1   26.70    3.09
 -10 -13   1   25.65    2.41
 -10 -13   1   25.41    1.95
 -10  13   1   29.44    2.79
  10  13  -1   26.91    1.53
 -10  13   1   27.21    1.99
   9 -13  -1    2.83    0.86
  -9 -13   1    1.95    0.75
   9 -13  -1    2.97    1.26
  -9 -13   1    2.00    1.05
   9  13  -1    1.04    0.65
   9  13  -1    3.58    0.57
  -9  13   1    2.73    1.30
  -9  13   1    1.17    0.89
   8 -13  -1   14.93    1.52
   8 -13  -1   12.86    1.33
  -8 -13   1   11.02    1.58
  -8  13   1   11.94    1.26
   8  13  -1   12.73    0.91
  -8  13   1   12.79    1.48
   8  13  -1   12.08    1.18
   7 -13  -1   61.49    2.50
   7 -13  -1   58.21    2.33
  -7 -13   1   57.01    2.28
  -7 -13   1   54.79    2.35
  -7  13   1   55.11    2.50
   7  13  -1   58.09    2.14
  -7  13   1   57.75    2.25
   7  13  -1   49.20    2.24
  -6 -13   1   56.96    2.24
   6 -13  -1   57.60    2.21
  -6 -13   1   58.76    2.16
   6 -13  -1   54.02    2.27
   6  13  -1   57.85    2.04
   6  13  -1   57.65    1.93
  -6  13   1   59.38    2.15
  -6  13   1   56.14    2.38
   5 -13  -1   55.35    2.08
   5 -13  -1   54.98    2.18
  -5 -13   1   53.59    2.05
  -5 -13   1   59.11    2.06
  -5  13   1   59.48    2.07
   5  13  -1   54.51    1.89
   5  13  -1   55.98    1.82
  -5  13   1   53.19    2.22
  -4 -13   1   19.76    1.19
  -4 -13   1   21.08    1.13
   4 -13  -1   20.39    1.17
   4 -13  -1   19.99    1.28
  -4  13   1   19.55    1.02
   4  13  -1   21.22    0.99
   4  13  -1   19.84    0.90
   3 -13  -1   12.34    0.91
  -3 -13   1   12.28    0.85
  -3 -13   1   11.69    0.95
   3  13  -1   11.73    0.64
  -3  13   1    9.27    0.84
   3  13  -1   10.89    0.72
  -3  13   1   11.07    0.77
  -2 -13   1   23.37    1.14
   2 -13  -1   22.43    1.18
  -2 -13   1   23.56    1.06
  -2  13   1   22.41    1.03
   2  13  -1   24.00    0.93
   2  13  -1   22.68    0.94
   1 -13  -1   20.59    1.19
   1 -13  -1   21.69    1.14
  -1 -13   1   21.31    1.06
  -1 -13   1   20.17    0.99
  -1  13   1   22.23    0.97
   1  13  -1   21.41    0.89
  -1  13   1   20.01    0.99
   1  13  -1   20.91    0.86
   0 -13  -1   50.34    1.82
   0 -13   1   48.11    1.65
   0 -13  -1   50.16    1.77
   0 -13   1   50.15    1.71
   0  13   1   52.24    1.70
   0  13   1   51.57    1.67
   0  13  -1   51.28    1.58
   0  13  -1   49.21    1.59
  -1 -13  -1    1.15    0.52
  -1 -13  -1    1.38    0.44
   1 -13   1    1.24    0.45
   1 -13   1    0.95    0.39
  -1  13  -1    1.43    0.34
   1  13   1    1.11    0.27
  -1  13  -1    0.78    0.26
   1  13   1    1.44    0.35
  -2 -13  -1   80.06    2.52
  -2 -13  -1   80.10    2.51
   2 -13   1   80.69    2.49
   2 -13   1   77.39    2.42
  -2  13  -1   78.86    2.36
  -2  13  -1   82.01    2.38
   2  13   1   81.14    2.39
   2  13   1   82.20    2.43
  -3 -13  -1    1.00    0.46
   3 -13   1    0.35    0.53
  -3 -13  -1    0.78    0.55
   3 -13   1    0.18    0.43
   3  13   1    0.55    0.27
  -3  13  -1    0.68    0.36
  -3  13  -1    0.64    0.30
   3  13   1    0.40    0.34
   4 -13   1    5.06    0.66
   4 -13   1    5.23    0.97
  -4 -13  -1    5.60    0.74
   4  13   1    3.76    0.55
  -4  13  -1    4.28    0.56
  -4  13  -1    4.53    0.58
   4  13   1    6.22    0.57
   5 -13   1   84.98    2.73
   5 -13   1   82.69    2.78
  -5 -13  -1   83.26    2.79
  -5 -13  -1   79.73    2.69
  -5  13  -1   83.69    2.67
   5  13   1   81.46    2.54
  -6 -13  -1    4.98    0.78
  -6 -13  -1    5.67    0.91
   6 -13   1    4.47    0.79
   6 -13   1    5.70    0.83
   6  13   1    5.90    0.69
  -6  13  -1    5.02    0.62
   7 -13   1   -0.05    0.59
  -7 -13  -1    0.38    0.70
   7 -13   1    0.23    0.73
  -7 -13  -1   -0.16    0.60
  -7  13  -1    0.39    0.96
  -7  13  -1    0.21    0.56
   8 -13   1   46.42    2.55
   8 -13   1   49.60    2.31
  -8 -13  -1   50.77    2.28
  -8  13  -1   44.77    2.22
   8  13   1   49.45    2.00
  -8  13  -1   47.32    2.65
   9 -13   1   -0.12    0.67
   9 -13   1   -0.11    1.19
  -9 -13  -1   -0.65    1.03
  -9 -13  -1    1.12    0.78
  -9  13  -1   -0.19    1.24
   9  13   1   -1.20    1.01
  -9  13  -1   -0.48    0.71
   9  13   1    0.68    0.55
  10 -13   1   -0.18    0.84
  10 -13   1    1.54    1.37
 -10 -13  -1    1.01    1.48
 -10 -13  -1    0.14    0.86
  10  13   1   -0.03    1.17
 -10  13  -1    0.56    1.53
  10  13   1    1.30    0.68
 -10  13  -1   -0.06    0.94
  11 -13   1    4.69    1.29
 -11 -13  -1    6.48    1.45
  11 -13   1    6.43    1.88
 -11 -13  -1    4.63    1.63
 -11  13  -1    6.40    1.91
  11  13   1    5.92    1.56
  11  13   1    5.78    0.97
 -11  13  -1    6.37    1.27
 -12 -13  -1   10.06    2.14
  12 -13   1    7.86    1.48
  12 -13   1    8.00    2.09
 -12 -13  -1   10.50    1.65
  12  13   1    9.69    2.01
 -12  13  -1    9.31    2.55
 -12  13  -1    8.83    1.66
  12  13   1   12.15    1.53
 -13 -13  -1    5.65    2.60
  13 -13   1    5.17    1.79
 -13 -13  -1    5.32    1.85
  13 -13   1    1.31    2.28
 -13  13  -1    7.50    1.80
  13  13   1    7.11    2.19
 -13  13  -1    3.89    2.86
  13  13   1    2.63    1.20
  13 -14  -1    0.56    1.60
 -13 -14   1    1.12    2.07
  13 -14  -1    1.84    2.12
 -13 -14   1   -0.75    1.50
  13  14  -1    0.69    1.08
  13  14  -1   -1.63    0.98
 -13  14   1    2.71    1.60
 -13  14   1   -1.57    2.34
  12 -14  -1    3.47    2.00
  12 -14  -1    2.89    1.26
 -12 -14   1    3.15    1.36
 -12 -14   1    2.54    1.79
 -12  14   1    3.20    2.21
 -12  14   1    3.70    1.44
  12  14  -1    3.93    0.89
 -11 -14   1   -0.09    1.37
 -11 -14   1    0.06    1.13
  11 -14  -1    0.50    1.02
  11 -14  -1    0.14    1.43
 -11  14   1    2.67    1.76
 -11  14   1    2.52    1.23
  11  14  -1    2.36    0.72
  11  14  -1    0.69    0.88
 -10 -14   1   -0.57    1.19
  10 -14  -1   -0.13    1.29
  10 -14  -1    1.71    0.83
 -10 -14   1   -1.07    0.82
  10  14  -1    0.31    0.72
  10  14  -1    0.69    0.53
 -10  14   1   -0.80    0.84
 -10  14   1    1.09    1.58
  -9 -14   1    9.69    1.26
   9 -14  -1    9.30    1.23
   9 -14  -1   14.77    1.69
  -9  14   1   12.49    1.46
   9  14  -1   11.66    1.34
  -9  14   1   10.03    1.57
   9  14  -1   10.08    0.92
   8 -14  -1   14.98    1.43
  -8 -14   1   15.54    1.65
   8 -14  -1   13.42    1.37
  -8 -14   1   10.59    1.27
   8  14  -1   14.84    1.00
   8  14  -1   13.63    1.21
  -8  14   1   12.05    1.37
  -8  14   1   13.72    1.35
   7 -14  -1    0.82    0.53
   7 -14  -1    0.69    0.82
  -7 -14   1    0.45    0.83
  -7 -14   1    1.28    0.69
   7  14  -1    1.19    0.36
  -7  14   1    0.74    0.54
   7  14  -1    0.59    0.51
  -7  14   1    0.69    0.86
  -6 -14   1    1.57    0.75
   6 -14  -1    0.61    0.66
   6 -14  -1    1.01    0.57
  -6 -14   1    0.62    0.56
   6  14  -1    1.27    0.45
   6  14  -1    1.44    0.37
  -6  14   1    2.09    0.54
  -6  14   1    1.07    0.85
  -5 -14   1    9.81    1.00
   5 -14  -1    6.66    0.83
  -5 -14   1    7.22    0.85
   5 -14  -1    9.46    1.00
  -5  14   1    7.33    1.46
  -5  14   1    8.59    0.82
   5  14  -1    9.70    0.81
   5  14  -1    8.59    0.65
   4 -14  -1   14.18    1.17
   4 -14  -1   11.86    1.00
  -4 -14   1   13.36    1.10
  -4 -14   1   14.52    1.02
   4  14  -1   12.80    0.84
  -4  14   1   14.94    0.89
   4  14  -1   12.84    0.75
  -3 -14   1   10.78    0.87
   3 -14  -1   10.83    1.03
   3 -14  -1    9.88    0.89
  -3 -14   1   10.25    1.00
   3  14  -1   10.44    0.73
   3  14  -1   10.72    0.64
  -3  14   1   10.00    0.73
  -2 -14   1    0.81    0.47
  -2 -14   1    0.71    0.39
   2 -14  -1    0.56    0.64
   2 -14  -1    1.06    0.46
  -2  14   1    0.61    0.30
  -2  14   1    0.20    0.29
   2  14  -1    1.23    0.33
   2  14  -1    1.14    0.28
  -1 -14   1    0.69    0.44
   1 -14  -1    0.36    0.53
   1 -14  -1    0.73    0.39
  -1 -14   1    0.60    0.39
  -1  14   1    0.92    0.28
   1  14  -1    0.57    0.30
  -1  14   1    0.23    0.33
   1  14  -1    0.38    0.25
   0 -14  -1   13.97    0.98
   0 -14   1   12.33    0.86
   0 -14   1   13.51    0.98
   0 -14  -1   14.27    1.10
   0  14   1   13.95    0.78
   0  14   1   12.70    0.84
   0  14  -1   11.89    0.76
   0  14  -1   13.44    0.69
  -1 -14  -1    8.37    1.00
   1 -14   1    9.04    0.93
  -1 -14  -1    8.27    0.88
   1 -14   1    7.99    0.80
  -1  14  -1    7.57    0.58
   1  14   1    8.78    0.65
  -1  14  -1    8.27    0.67
   1  14   1    9.02    0.74
  -2 -14  -1    0.19    0.41
   2 -14   1    0.41    0.51
  -2 -14  -1   -0.02    0.55
   2  14   1    0.46    0.36
  -2  14  -1    0.70    0.28
   2  14   1    0.49    0.26
  -2  14  -1    0.43    0.39
   3 -14   1   14.17    1.16
  -3 -14  -1   14.86    1.22
   3 -14   1   14.70    1.07
  -3 -14  -1   15.25    1.11
  -3  14  -1   15.86    0.88
   3  14   1   14.93    0.93
   3  14   1   15.55    0.84
  -3  14  -1   14.87    0.98
  -4 -14  -1    5.05    0.76
   4 -14   1    3.64    0.76
   4 -14   1    4.59    0.69
  -4 -14  -1    4.23    0.84
   4  14   1    4.25    0.62
  -4  14  -1    4.16    0.55
  -4  14  -1    4.32    0.65
   4  14   1    4.40    0.49
   5 -14   1   20.09    1.24
   5 -14   1   20.45    1.37
  -5 -14  -1   23.13    1.47
  -5  14  -1   18.42    1.09
   5  14   1   20.35    1.02
   5  14   1   19.06    1.17
   6 -14   1   10.14    1.16
  -6 -14  -1    7.77    0.95
  -6 -14  -1    8.42    0.93
   6 -14   1    8.78    1.05
   6  14   1    8.85    0.79
  -6  14  -1    8.46    0.91
  -7 -14  -1    1.00    0.65
   7 -14   1    0.40    0.63
  -7 -14  -1    0.35    0.83
   7 -14   1    0.85    0.81
   7  14   1    0.41    0.38
   7  14   1    1.50    0.47
  -7  14  -1   -0.17    0.93
  -7  14  -1    1.48    0.58
   8 -14   1   16.90    1.91
   8 -14   1   24.16    1.68
  -8 -14  -1   23.90    2.06
  -8 -14  -1   25.09    1.74
   8  14   1   24.53    1.35
  -8  14  -1   22.58    2.34
  -8  14  -1   21.00    1.59
  -9 -14  -1    3.08    1.14
  -9 -14  -1    3.94    0.98
   9 -14   1    3.04    1.19
   9 -14   1    2.95    0.85
  -9  14  -1    3.44    1.00
   9  14   1    3.68    0.77
  -9  14  -1    2.78    1.45
 -10 -14  -1    6.73    1.74
 -10 -14  -1    7.55    1.40
  10 -14   1    7.68    1.24
  10 -14   1    3.60    1.48
 -10  14  -1    4.77    1.78
  10  14   1    7.69    1.71
 -10  14  -1    5.46    1.12
  10  14   1    5.54    0.81
  11 -14   1    5.57    1.38
  11 -14   1    4.74    1.89
 -11 -14  -1    5.56    1.34
 -11 -14  -1    2.71    1.66
  11  14   1    9.11    1.11
 -11  14  -1    3.47    1.95
  11  14   1    7.50    1.71
 -11  14  -1    6.59    1.34
 -12 -14  -1    1.97    1.41
  12 -14   1   -0.73    1.42
  12 -14   1    0.41    2.04
 -12 -14  -1   -0.02    1.85
  12  14   1    1.19    1.77
  12  14   1    4.06    1.01
 -12  14  -1   -0.23    1.29
 -12  14  -1   -0.24    2.20
 -13 -14  -1   12.25    2.13
  13 -14   1    8.68    2.52
 -13 -14  -1    8.46    2.66
  13 -14   1    9.12    1.70
 -13  14  -1    7.94    1.93
  13  14   1    8.31    1.41
 -13  14  -1    4.99    2.75
  13  14   1    3.05    2.64
  13 -15  -1    4.39    2.46
  13 -15  -1    4.52    1.63
 -13 -15   1    6.06    1.61
  13  15  -1    6.28    1.16
 -13  15   1    8.04    1.82
  13  15  -1    1.70    1.15
 -13  15   1    3.98    2.62
  12 -15  -1    0.83    1.70
  12 -15  -1    1.15    1.31
 -12 -15   1    0.04    1.25
 -12 -15   1    1.65    1.72
 -12  15   1    1.65    2.11
  12  15  -1    0.46    0.99
  12  15  -1    3.26    0.92
 -12  15   1    1.15    1.31
  11 -15  -1    2.34    1.53
 -11 -15   1    1.06    1.08
 -11 -15   1    1.08    1.36
  11 -15  -1    0.90    1.04
  11  15  -1    2.08    0.95
  11  15  -1    1.34    0.67
 -11  15   1    0.74    1.05
 -11  15   1    2.55    1.87
  10 -15  -1    0.97    0.96
 -10 -15   1    1.48    1.03
  10 -15  -1    1.43    1.37
 -10 -15   1    0.59    1.19
 -10  15   1    0.60    0.99
 -10  15   1    0.77    1.49
  10  15  -1    1.05    0.80
  10  15  -1   -0.87    0.58
  -9 -15   1    8.80    1.28
   9 -15  -1   12.17    1.47
  -9 -15   1    9.20    1.45
   9 -15  -1    9.28    1.45
   9  15  -1   11.34    1.24
  -9  15   1   12.94    1.37
  -9  15   1   10.37    1.56
   9  15  -1   10.61    0.99
   8 -15  -1   15.92    1.89
  -8 -15   1   17.68    1.70
  -8 -15   1   19.23    1.96
   8 -15  -1   17.77    1.58
  -8  15   1   18.38    1.41
   8  15  -1   19.20    1.10
   8  15  -1   17.57    1.34
  -8  15   1   18.03    1.81
   7 -15  -1   14.88    1.40
   7 -15  -1   15.40    1.67
  -7 -15   1   12.17    1.33
  -7 -15   1   15.78    1.69
  -7  15   1   12.50    1.38
   7  15  -1   12.51    1.13
  -7  15   1   17.28    1.83
   7  15  -1   14.45    0.91
  -6 -15   1    5.00    0.78
  -6 -15   1    5.09    0.91
   6 -15  -1    3.74    0.81
   6 -15  -1    4.20    0.78
   6  15  -1    4.74    0.67
  -6  15   1    4.28    0.60
   6  15  -1    5.58    0.62
  -6  15   1    3.62    0.95
   5 -15  -1    0.63    0.60
  -5 -15   1   -0.16    0.61
   5 -15  -1   -0.35    0.42
  -5 -15   1    0.75    0.52
  -5  15   1   -0.35    0.35
   5  15  -1   -0.16    0.26
   5  15  -1    0.29    0.36
  -4 -15   1    3.86    0.63
  -4 -15   1    3.83    0.70
   4 -15  -1    4.44    0.70
   4 -15  -1    2.72    0.62
  -4  15   1    5.02    0.60
   4  15  -1    3.82    0.54
   4  15  -1    4.44    0.53
  -4  15   1    2.97    0.63
  -3 -15   1    2.34    0.51
  -3 -15   1    2.54    0.61
   3 -15  -1    2.92    0.61
   3  15  -1    3.30    0.46
   3  15  -1    2.82    0.37
  -3  15   1    2.14    0.36
   2 -15  -1    1.09    0.62
  -2 -15   1    0.54    0.41
  -2 -15   1    1.09    0.52
   2 -15  -1    0.73    0.48
  -2  15   1    1.18    0.42
   2  15  -1    0.36    0.31
  -2  15   1    0.90    0.32
  -1 -15   1    0.37    0.41
   1 -15  -1    0.08    0.56
   1 -15  -1    0.01    0.42
  -1 -15   1   -0.14    0.47
   1  15  -1    0.36    0.21
  -1  15   1    0.11    0.35
   1  15  -1    0.21    0.31
  -1  15   1    0.34    0.28
   0 -15  -1    3.81    0.60
   0 -15  -1    3.93    0.71
   0 -15   1    3.08    0.51
   0 -15   1    4.33    0.67
   0  15  -1    4.29    0.47
   0  15  -1    5.20    0.59
   0  15   1    4.63    0.52
   0  15   1    3.91    0.54
   1 -15   1   12.38    0.96
   1 -15   1   13.84    1.05
  -1 -15  -1   11.18    1.01
  -1 -15  -1   12.29    1.15
   1  15   1   12.94    0.77
  -1  15  -1   12.31    0.82
  -1  15  -1   12.27    0.74
   1  15   1   11.07    0.84
   2 -15   1    0.95    0.58
  -2 -15  -1    0.43    0.61
   2 -15   1    0.75    0.44
  -2 -15  -1    0.24    0.48
   2  15   1    0.25    0.28
  -2  15  -1    1.14    0.40
   2  15   1    1.21    0.40
  -2  15  -1    0.41    0.29
  -3 -15  -1    0.83    0.66
   3 -15   1    1.36    0.60
   3 -15   1    0.06    0.49
  -3 -15  -1    0.66    0.50
  -3  15  -1    0.52    0.43
  -3  15  -1    0.91    0.33
   3  15   1    1.34    0.30
   3  15   1    1.11    0.43
   4 -15   1    3.04    0.78
  -4 -15  -1    3.11    0.72
   4 -15   1    2.47    0.62
  -4 -15  -1    3.73    0.78
  -4  15  -1    3.64    0.58
  -4  15  -1    2.86    0.44
   4  15   1    2.91    0.42
   4  15   1    3.25    0.57
  -5 -15  -1    1.59    0.76
   5 -15   1    1.95    0.67
  -5 -15  -1    1.41    0.89
  -5  15  -1    1.48    0.45
   5  15   1    1.25    0.38
  -5  15  -1    1.33    0.52
   5  15   1    1.64    0.53
   6 -15   1    1.40    0.73
  -6 -15  -1    0.32    0.79
  -6 -15  -1    0.67    0.79
   6 -15   1    0.36    0.49
  -6  15  -1    0.31    0.44
  -6  15  -1   -0.31    0.45
   6  15   1    0.43    0.54
   6  15   1    0.45    0.36
  -7 -15  -1   63.24    2.67
  -7 -15  -1   58.94    2.43
   7 -15   1   57.99    2.46
   7  15   1   59.36    2.17
  -7  15  -1   57.43    2.35
   8 -15   1    3.34    0.88
  -8 -15  -1    1.68    0.86
  -8 -15  -1    1.12    1.04
   8 -15   1    2.28    1.05
   8  15   1   -0.18    0.47
  -8  15  -1    0.93    0.77
   8  15   1    1.03    0.52
  -8  15  -1    0.75    1.10
  -9 -15  -1    7.66    1.42
  -9 -15  -1   14.47    1.73
   9 -15   1   10.52    1.27
   9 -15   1   14.11    1.78
  -9  15  -1   10.88    1.71
   9  15   1    9.99    1.41
   9  15   1   13.94    1.27
  -9  15  -1   13.25    1.42
 -10 -15  -1    6.61    1.35
  10 -15   1    6.72    1.62
 -10 -15  -1    6.14    1.72
  10 -15   1    3.81    1.12
 -10  15  -1    5.21    1.90
 -10  15  -1    5.38    1.15
  10  15   1    4.32    0.87
  11 -15   1    2.18    1.88
 -11 -15  -1    0.56    1.64
  11 -15   1    3.95    1.30
 -11 -15  -1    2.59    1.35
 -11  15  -1    2.59    1.13
  11  15   1    1.84    0.79
 -11  15  -1    2.24    2.07
  12 -15   1    2.34    2.12
  12 -15   1    3.21    1.68
 -12 -15  -1    3.95    1.50
 -12 -15  -1    2.25    2.15
 -12  15  -1    3.91    2.61
  12  15   1    2.66    0.94
 -12  15  -1   -0.35    1.26
  12  15   1    2.60    1.89
 -13 -16   1    0.03    2.24
  13 -16  -1    0.96    2.27
  13 -16  -1   -0.40    1.64
 -13 -16   1    1.17    1.62
  13  16  -1   -1.65    1.42
 -13  16   1    1.75    2.55
 -13  16   1    2.07    1.57
  12 -16  -1    0.61    2.07
 -12 -16   1    2.23    1.41
 -12 -16   1    2.96    1.84
  12 -16  -1   -0.89    1.31
  12  16  -1   -0.21    0.81
 -12  16   1   -0.06    1.42
 -12  16   1    0.51    2.30
  12  16  -1    0.53    0.99
  11 -16  -1    0.65    1.77
 -11 -16   1    2.82    1.51
  11 -16  -1    2.45    1.17
 -11 -16   1    3.13    1.22
 -11  16   1    4.41    1.99
  11  16  -1    2.94    0.75
 -11  16   1    1.21    1.12
  11  16  -1    1.21    0.91
  10 -16  -1    1.70    1.42
  10 -16  -1    1.59    0.88
 -10 -16   1    3.51    1.37
  10  16  -1   -0.31    0.59
  10  16  -1    0.61    0.83
 -10  16   1    0.93    1.61
 -10  16   1   -2.77    0.97
  -9 -16   1    8.05    1.26
   9 -16  -1    7.67    1.32
  -9 -16   1   10.70    1.60
   9 -16  -1    8.61    1.15
   9  16  -1   10.33    1.02
  -9  16   1   10.49    1.28
  -9  16   1    7.81    1.52
   9  16  -1   10.75    1.22
   8 -16  -1   18.79    1.98
   8 -16  -1   17.92    1.68
  -8 -16   1   18.47    2.07
  -8 -16   1   19.97    1.80
   8  16  -1   18.56    1.08
  -8  16   1   20.08    1.53
  -8  16   1   18.49    2.25
   8  16  -1   18.60    1.37
   7 -16  -1    0.32    0.66
  -7 -16   1    0.55    0.89
  -7 -16   1    0.52    0.75
   7 -16  -1   -0.36    0.90
  -7  16   1   -0.56    0.57
   7  16  -1   -0.03    0.54
  -7  16   1    0.55    0.93
   7  16  -1    1.01    0.37
   6 -16  -1   25.85    1.77
   6 -16  -1   23.66    1.53
  -6 -16   1   21.51    1.50
  -6 -16   1   21.71    1.67
   6  16  -1   24.02    1.31
  -6  16   1   23.35    1.41
   6  16  -1   23.40    1.13
  -5 -16   1    0.06    0.71
   5 -16  -1    0.88    0.69
  -5 -16   1    0.57    0.53
   5 -16  -1    1.14    0.50
   5  16  -1   -0.03    0.38
   5  16  -1    0.54    0.41
   4 -16  -1   -0.11    0.43
  -4 -16   1    0.02    0.62
  -4 -16   1    0.20    0.49
   4  16  -1    0.35    0.27
  -4  16   1    0.35    0.32
  -4  16   1    0.62    0.36
   4  16  -1    0.20    0.36
  -3 -16   1    0.57    0.61
  -3 -16   1    0.12    0.46
   3 -16  -1    1.31    0.65
   3  16  -1    0.89    0.36
  -3  16   1    0.74    0.42
   3  16  -1    1.01    0.29
  -3  16   1    0.76    0.33
   2 -16  -1    7.65    0.82
  -2 -16   1    6.85    0.81
   2 -16  -1    6.73    0.89
  -2 -16   1    7.19    0.85
   2  16  -1    7.41    0.68
  -2  16   1    6.38    0.65
  -2  16   1    6.27    0.68
   2  16  -1    7.76    0.61
  -1 -16   1   34.30    1.45
   1 -16  -1   35.57    1.69
   1 -16  -1   32.76    1.54
  -1 -16   1   35.37    1.57
   1  16  -1   34.34    1.31
  -1  16   1   36.39    1.41
   1  16  -1   35.60    1.28
  -1  16   1   35.60    1.47
   0 -16   1   82.36    2.49
   0 -16  -1   76.68    2.64
   0 -16   1   80.85    2.54
   0 -16  -1   76.62    2.55
   0  16   1   78.85    2.47
   0  16   1   81.67    2.47
   0  16  -1   79.18    2.34
   0  16  -1   79.04    2.36
   1 -16   1   53.42    1.92
  -1 -16  -1   51.34    2.04
   1 -16   1   55.21    1.99
  -1 -16  -1   50.32    1.96
  -1  16  -1   56.52    1.79
  -1  16  -1   53.81    1.79
   1  16   1   53.14    1.87
   2 -16   1    0.54    0.49
  -2 -16  -1    0.57    0.62
  -2 -16  -1    0.79    0.54
   2 -16   1    0.89    0.62
   2  16   1    2.06    0.51
  -2  16  -1    1.20    0.34
   2  16   1    1.88    0.38
  -2  16  -1    1.01    0.44
   3 -16   1    1.09    0.53
   3 -16   1    1.60    0.66
  -3 -16  -1    1.89    0.58
  -3 -16  -1    1.65    0.71
   3  16   1    2.47    0.48
  -3  16  -1    1.83    0.50
   3  16   1    1.99    0.39
  -3  16  -1    0.99    0.35
   4 -16   1    5.56    0.84
  -4 -16  -1    5.94    0.88
  -4 -16  -1    6.25    0.85
   4 -16   1    6.27    0.78
   4  16   1    7.76    0.70
  -4  16  -1    7.07    0.69
  -4  16  -1    6.56    0.77
   4  16   1    6.75    0.73
   5 -16   1    8.72    0.96
   5 -16   1    8.04    1.22
  -5 -16  -1    8.23    0.97
  -5 -16  -1    8.29    1.03
  -5  16  -1    9.86    1.12
   5  16   1   10.27    0.79
  -5  16  -1   10.80    0.89
   5  16   1   10.27    1.01
  -6 -16  -1    0.38    0.79
   6 -16   1    0.26    0.57
  -6  16  -1    0.69    0.44
   6  16   1   -0.20    0.49
   6  16   1   -0.25    0.34
  -6  16  -1    0.46    0.46
  -7 -16  -1    0.39    0.92
   7 -16   1    0.98    0.71
   7 -16   1    1.83    0.88
  -7 -16  -1    0.34    0.60
   7  16   1    0.57    0.46
  -7  16  -1    0.27    0.55
   7  16   1    1.12    0.59
  -7  16  -1   -1.10    1.13
  -8 -16  -1    5.75    1.09
   8 -16   1    7.21    1.40
  -8 -16  -1    6.14    1.33
   8 -16   1    5.49    0.99
   8  16   1    8.59    0.97
   8  16   1    3.65    0.76
  -8  16  -1    5.38    0.88
  -9 -16  -1    1.23    1.04
   9 -16   1    2.70    1.24
  -9 -16  -1    2.02    1.34
   9 -16   1    2.17    1.04
   9  16   1   -0.17    0.65
   9  16   1    2.55    0.73
  -9  16  -1    2.75    1.53
  -9  16  -1    0.56    0.88
  10 -16   1   18.07    2.20
 -10 -16  -1   13.39    1.99
  10 -16   1   17.47    1.81
 -10 -16  -1   15.98    1.76
 -10  16  -1   14.45    1.56
  10  16   1   10.30    1.23
 -10  16  -1   14.46    2.22
  10  16   1   15.83    1.52
  11 -16   1    0.51    1.22
 -11 -16  -1    2.58    1.96
  11 -16   1    0.32    1.89
 -11 -16  -1    0.94    1.27
 -11  16  -1   -1.28    1.01
  11  16   1    1.40    0.92
 -11  16  -1   -0.06    2.15
 -12 -16  -1    1.01    1.62
  12 -16   1    2.08    1.57
  12 -16   1    0.35    2.05
 -12 -16  -1    3.26    2.18
  12  16   1    0.06    1.13
 -12  16  -1   -0.71    1.57
 -12  16  -1    1.92    2.48
 -12 -17   1    9.07    1.63
 -12 -17   1    8.29    4.04
  12 -17  -1   10.41    1.71
  12 -17  -1    9.28    2.07
 -12  17   1    7.20    1.73
  12  17  -1    8.64    1.35
 -12  17   1    7.59    2.39
  11 -17  -1    4.21    1.94
  11 -17  -1    4.57    1.36
 -11 -17   1    5.36    1.80
  11  17  -1    5.67    1.21
  11  17  -1    3.67    0.79
 -11  17   1    5.14    1.44
 -11  17   1    5.57    2.06
  10 -17  -1   22.63    2.71
 -10 -17   1   25.02    2.47
 -10 -17   1   25.58    2.40
  10 -17  -1   26.79    2.23
  10  17  -1   23.96    1.90
  10  17  -1   26.71    1.48
 -10  17   1   28.02    3.26
 -10  17   1   23.60    2.12
  -9 -17   1    0.60    1.03
   9 -17  -1    0.60    0.90
   9 -17  -1    0.58    1.11
  -9 -17   1   -0.05    1.34
   9  17  -1    0.18    0.74
   9  17  -1    0.85    0.51
  -9  17   1    0.61    1.34
  -9  17   1   -2.50    0.80
   8 -17  -1   24.27    1.87
  -8 -17   1   22.32    1.90
   8 -17  -1   22.25    2.21
  -8 -17   1   22.11    2.17
   8  17  -1   20.34    1.48
   8  17  -1   24.80    1.25
  -8  17   1   20.66    2.37
  -8  17   1   21.45    1.59
  -7 -17   1    6.86    1.02
   7 -17  -1    7.23    1.05
   7 -17  -1    4.24    1.07
  -7 -17   1    6.46    1.13
   7  17  -1    6.74    0.70
  -7  17   1    5.97    0.81
   7  17  -1    6.92    0.85
  -7  17   1    6.20    1.30
  -6 -17   1    0.70    0.84
   6 -17  -1   -0.33    0.65
   6 -17  -1    0.33    1.25
  -6 -17   1   -0.10    0.59
  -6  17   1   -0.07    0.48
   6  17  -1    0.69    0.52
   6  17  -1    0.01    0.33
   5 -17  -1    5.36    0.74
   5 -17  -1    4.08    0.85
  -5 -17   1    4.03    0.80
  -5 -17   1    4.30    0.87
  -5  17   1    2.56    0.71
   5  17  -1    5.43    0.66
   5  17  -1    4.61    0.55
  -5  17   1    4.72    0.70
   4 -17  -1   37.57    1.73
  -4 -17   1   39.16    1.71
  -4 -17   1   36.19    1.81
   4 -17  -1   39.98    1.92
   4  17  -1   38.06    1.49
  -4  17   1   34.32    1.76
   4  17  -1   37.26    1.45
   3 -17  -1    0.16    0.84
   3 -17  -1    0.53    0.57
  -3 -17   1    0.79    0.65
  -3 -17   1   -0.13    0.45
  -3  17   1    0.10    0.46
   3  17  -1    0.52    0.30
  -3  17   1    0.61    0.33
   3  17  -1    0.26    0.34
   2 -17  -1    0.21    0.64
  -2 -17   1   -0.24    0.44
  -2 -17   1   -0.44    0.57
   2 -17  -1   -0.45    0.51
   2  17  -1    0.13    0.35
  -2  17   1    0.00    0.42
  -2  17   1   -0.32    0.28
   2  17  -1   -0.25    0.26
   1 -17  -1   10.84    1.27
  -1 -17   1   11.06    1.17
   1 -17  -1   11.19    1.11
  -1 -17   1   10.85    1.00
  -1  17   1   11.11    0.80
   1  17  -1   10.78    0.69
   1  17  -1   10.07    0.79
  -1  17   1   11.96    0.93
   0 -17   1   57.81    2.01
   0 -17  -1   57.60    2.13
   0 -17  -1   54.18    2.21
   0 -17   1   55.30    2.08
   0  17  -1   57.87    1.83
   0  17   1   56.60    1.93
   0  17   1   57.44    1.99
   0  17  -1   55.07    1.85
   1 -17   1   15.45    1.21
  -1 -17  -1   13.10    1.11
  -1 -17  -1   14.16    1.33
   1 -17   1   15.56    1.11
   1  17   1   14.03    0.97
  -1  17  -1   13.62    0.94
  -1  17  -1   13.70    0.82
   2 -17   1   -0.04    0.46
  -2 -17  -1    0.84    0.69
   2 -17   1    0.33    0.61
  -2 -17  -1    0.32    0.54
  -2  17  -1    0.50    0.41
  -2  17  -1    0.52    0.31
   2  17   1    0.75    0.29
   2  17   1   -0.17    0.44
  -3 -17  -1   24.48    1.44
   3 -17   1   24.54    1.55
  -3 -17  -1   22.56    1.60
   3  17   1   24.36    1.25
  -3  17  -1   26.11    1.30
   3  17   1   21.15    1.35
   4 -17   1    1.20    0.81
   4 -17   1    2.51    0.69
  -4 -17  -1    1.32    0.67
  -4 -17  -1    2.29    0.88
  -4  17  -1    1.77    0.63
  -4  17  -1    1.22    0.42
   4  17   1    2.09    0.43
   4  17   1    2.03    0.57
  -5 -17  -1   23.76    1.79
  -5 -17  -1   21.08    1.58
   5 -17   1   22.39    1.75
   5 -17   1   20.66    1.68
   5  17   1   20.33    1.29
  -5  17  -1   23.68    1.41
  -5  17  -1   18.73    1.16
   5  17   1   20.57    1.11
   6 -17   1    7.88    1.13
  -6 -17  -1    6.05    1.12
   6 -17   1    5.75    0.90
  -6 -17  -1    5.44    1.09
   6  17   1    5.75    0.82
  -6  17  -1    6.12    0.77
  -6  17  -1    5.38    0.88
   6  17   1    6.61    0.77
   7 -17   1   12.95    1.48
  -7 -17  -1   13.15    1.40
   7 -17   1   12.00    1.33
  -7  17  -1   11.17    1.25
   7  17   1   12.12    0.97
   7  17   1   12.84    1.34
   8 -17   1    5.36    1.23
  -8 -17  -1    2.98    0.90
   8 -17   1    3.92    1.03
  -8 -17  -1    2.81    1.14
  -8  17  -1    5.11    0.85
   8  17   1    4.57    0.57
   8  17   1    4.14    0.90
  -9 -17  -1   25.56    2.64
  -9 -17  -1   28.17    2.16
   9 -17   1   27.50    2.19
   9 -17   1   24.98    2.65
  -9  17  -1   25.91    1.97
  -9  17  -1   26.97    2.92
   9  17   1   29.94    1.59
   9  17   1   24.77    1.84
  10 -17   1   -0.24    0.99
 -10 -17  -1   -0.91    1.02
  10 -17   1    1.58    1.63
 -10 -17  -1    0.64    1.40
 -10  17  -1    2.57    1.88
  10  17   1    1.62    0.79
 -10  17  -1   -0.15    1.00
  10  17   1   -0.47    0.82
 -11 -17  -1   12.80    1.90
 -11 -17  -1   13.23    2.14
  11 -17   1   13.62    2.30
  11 -17   1   11.56    1.91
 -11  17  -1   13.05    1.70
  11  17   1   11.59    1.25
 -11  17  -1   10.73    2.38
 -12 -17  -1    2.87    1.66
  12 -17   1    4.10    1.84
  12 -17   1    3.38    2.05
 -12 -17  -1    7.40    2.50
 -12  17  -1    2.92    1.62
 -12  17  -1    0.06    3.17
  12  17   1    3.63    1.27
  12 -18  -1   33.93    3.96
  12 -18  -1   38.89    3.13
 -12 -18   1   31.36    3.70
 -12 -18   1   32.82    3.95
  12  18  -1   30.24    2.49
  12  18  -1   39.43    2.43
 -12  18   1   31.59    3.12
 -12  18   1   23.23    3.22
  11 -18  -1   -0.02    1.56
 -11 -18   1    1.21    1.97
 -11 -18   1   -0.34    1.59
  11 -18  -1   -0.06    1.26
  11  18  -1   -0.55    0.96
  11  18  -1    2.39    0.76
 -11  18   1    1.55    1.39
 -11  18   1    3.67    2.18
 -10 -18   1   28.64    3.05
 -10 -18   1   24.80    2.67
  10 -18  -1   24.51    2.89
  10 -18  -1   28.65    2.39
 -10  18   1   24.26    2.43
  10  18  -1   23.75    1.94
 -10  18   1   27.63    2.21
  10  18  -1   26.18    1.48
   9 -18  -1    4.95    1.55
  -9 -18   1    5.08    1.50
  -9 -18   1    6.96    1.40
   9 -18  -1    6.25    1.25
   9  18  -1    5.18    0.98
   9  18  -1    5.78    0.69
  -9  18   1    3.69    1.00
  -9  18   1    4.32    1.54
   8 -18  -1   22.07    2.34
  -8 -18   1   23.44    1.92
  -8 -18   1   21.84    2.30
   8 -18  -1   23.04    1.91
   8  18  -1   23.31    1.55
  -8  18   1   20.29    1.63
  -8  18   1   23.63    2.59
   8  18  -1   20.97    1.20
  -7 -18   1    3.41    1.15
   7 -18  -1    3.54    0.88
   7 -18  -1    5.02    1.24
  -7 -18   1    4.44    0.95
   7  18  -1    3.42    0.55
   7  18  -1    4.52    0.80
  -7  18   1    3.89    0.74
   6 -18  -1    4.29    0.85
  -6 -18   1    4.08    1.03
   6 -18  -1    3.71    0.96
  -6 -18   1    5.21    0.93
   6  18  -1    4.18    0.55
  -6  18   1    2.94    0.62
   6  18  -1    4.18    0.72
  -5 -18   1   45.90    2.02
  -5 -18   1   47.36    2.20
   5 -18  -1   49.00    2.12
   5  18  -1   48.35    1.70
   5  18  -1   46.71    1.82
  -5  18   1   46.95    1.96
  -4 -18   1   54.56    2.22
   4 -18  -1   50.72    2.24
  -4 -18   1   51.83    2.09
  -4  18   1   56.51    2.15
   4  18  -1   52.99    1.79
  -4  18   1   52.73    1.97
   4  18  -1   51.68    1.84
  -3 -18   1   32.78    1.75
   3 -18  -1   36.01    1.82
   3 -18  -1   35.21    1.93
  -3 -18   1   35.07    1.76
   3  18  -1   33.84    1.41
  -3  18   1   35.76    1.52
  -3  18   1   34.83    1.62
   3  18  -1   38.17    1.37
   2 -18  -1    4.19    0.74
   2 -18  -1    3.27    0.83
  -2 -18   1    4.15    0.67
  -2 -18   1    3.67    0.76
   2  18  -1    5.17    0.60
   2  18  -1    4.14    0.72
  -2  18   1    4.17    0.68
   1 -18  -1    0.49    0.55
  -1 -18   1    1.32    0.58
  -1 -18   1    0.61    0.67
   1 -18  -1    0.43    0.66
   1  18  -1    0.08    0.44
  -1  18   1   -0.07    0.34
  -1  18   1    0.71    0.47
   1  18  -1    0.82    0.41
   0 -18   1    2.68    0.61
   0 -18  -1    2.58    0.67
   0 -18  -1    2.12    0.75
   0 -18   1    2.59    0.71
   0  18   1    3.20    0.59
   0  18  -1    3.08    0.51
   0  18  -1    3.04    0.54
   0  18   1    2.49    0.45
  -1 -18  -1    0.91    0.58
  -1 -18  -1    1.60    0.73
   1 -18   1    1.37    0.64
   1 -18   1    1.04    0.55
   1  18   1    1.08    0.46
  -1  18  -1    1.38    0.44
   2 -18   1   17.80    1.27
  -2 -18  -1   17.31    1.31
  -2 -18  -1   16.87    1.51
   2 -18   1   16.37    1.41
   2  18   1   18.70    1.15
  -2  18  -1   17.26    1.09
  -2  18  -1   17.75    0.97
   2  18   1   16.95    0.98
   3 -18   1   58.65    3.39
   3 -18   1   79.74    2.68
  -3 -18  -1   70.51    2.65
  -3 -18  -1   63.37    2.79
   3  18   1   68.85    2.33
   3  18   1   68.84    2.27
  -3  18  -1   67.06    2.27
  -3  18  -1   70.58    2.38
  -4 -18  -1   49.05    2.13
  -4 -18  -1   44.20    2.23
   4 -18   1   46.55    2.22
   4 -18   1   46.79    2.02
  -4  18  -1   48.58    1.91
   4  18   1   45.46    1.87
  -4  18  -1   43.30    1.74
   4  18   1   44.35    1.70
  -5 -18  -1    9.74    1.17
  -5 -18  -1    9.78    1.24
   5 -18   1    8.86    1.06
   5 -18   1   10.41    1.30
   5  18   1   11.45    1.10
   5  18   1   10.46    0.81
  -5  18  -1   11.16    1.26
  -5  18  -1    8.60    0.84
  -6 -18  -1   18.29    1.79
   6 -18   1   17.64    1.65
  -6 -18  -1   14.06    1.49
   6  18   1   16.71    1.02
  -6  18  -1   16.48    1.45
   6  18   1   15.74    1.33
  -6  18  -1   13.10    1.09
  -7 -18  -1    9.91    1.65
  -7 -18  -1   11.91    1.48
   7 -18   1   14.52    1.53
   7 -18   1    9.20    1.28
  -7  18  -1   10.42    1.05
   7  18   1   10.10    0.97
  -7  18  -1    6.21    0.96
   7  18   1   11.31    1.32
   8 -18   1    1.66    1.09
  -8 -18  -1    3.63    1.02
   8 -18   1    2.07    0.91
  -8 -18  -1    3.51    1.31
  -8  18  -1    3.80    0.81
   8  18   1    3.72    0.63
  -8  18  -1    2.03    0.90
   8  18   1    3.07    0.87
  -9 -18  -1   10.45    1.68
   9 -18   1   11.25    1.47
   9 -18   1    8.62    1.48
  -9 -18  -1   11.91    1.56
   9  18   1   11.26    1.08
  -9  18  -1    9.85    1.28
   9  18   1    9.05    1.27
  10 -18   1    1.37    1.53
 -10 -18  -1    3.14    1.19
  10 -18   1    1.36    1.14
 -10 -18  -1    0.53    1.57
  10  18   1    0.22    0.76
 -10  18  -1    1.28    1.10
 -10  18  -1    0.78    1.94
  10  18   1    0.27    0.89
 -11 -18  -1   19.22    2.60
  11 -18   1   19.10    2.23
  11 -18   1   21.60    2.70
 -11 -18  -1   15.95    1.98
 -11  18  -1   22.11    2.45
  11  18   1   19.16    2.25
  11  18   1   22.05    1.90
 -11  18  -1   17.20    2.61
  12 -19  -1    8.93    1.83
  12 -19  -1    2.64    2.28
 -12 -19   1    2.12    2.04
  11 -19  -1   37.40    2.93
 -11 -19   1   33.27    3.81
 -11 -19   1   29.07    2.88
  11 -19  -1   30.83    3.61
 -11  19   1   24.23    2.84
 -11  19   1   32.11    2.75
  11  19  -1   32.78    2.39
  11  19  -1   32.54    1.82
  10 -19  -1   -0.72    1.20
  10 -19  -1    0.60    1.59
 -10 -19   1    1.30    1.75
 -10 -19   1   -0.57    1.33
  10  19  -1   -1.65    0.59
 -10  19   1    0.20    1.03
 -10  19   1    1.12    1.97
  10  19  -1   -0.02    0.91
   9 -19  -1    4.76    1.55
   9 -19  -1    2.08    1.05
  -9 -19   1    1.51    1.20
  -9 -19   1    2.82    1.42
  -9  19   1    0.26    0.97
   9  19  -1    1.64    0.88
   9  19  -1    2.61    0.56
  -9  19   1    2.92    1.71
   8 -19  -1    0.59    0.89
   8 -19  -1    1.01    1.26
  -8 -19   1   -0.27    0.88
  -8 -19   1   -0.91    1.25
  -8  19   1   -1.09    0.75
  -8  19   1    1.26    1.46
   8  19  -1    1.14    0.70
   8  19  -1    0.12    0.46
   7 -19  -1    0.82    0.69
   7 -19  -1    1.13    1.07
  -7 -19   1    1.21    1.10
  -7 -19   1    0.45    0.84
   7  19  -1    0.96    0.44
  -7  19   1    0.16    0.65
   7  19  -1    0.45    0.61
   6 -19  -1    5.58    0.93
  -6 -19   1    7.40    1.03
  -6 -19   1    8.52    1.24
   6 -19  -1    7.43    1.12
   6  19  -1    8.15    0.88
  -6  19   1    9.01    0.95
   6  19  -1    7.63    0.80
  -5 -19   1   41.10    1.93
  -5 -19   1   43.05    2.15
   5 -19  -1   41.36    2.02
   5 -19  -1   43.84    2.26
  -5  19   1   42.21    1.83
   5  19  -1   41.02    1.56
   5  19  -1   41.50    1.73
  -5  19   1   36.60    1.88
  -4 -19   1   40.61    2.00
   4 -19  -1   39.34    2.01
  -4 -19   1   39.42    1.86
  -4  19   1   41.05    1.87
  -4  19   1   38.92    1.64
   4  19  -1   39.55    1.58
   4  19  -1   38.67    1.47
   3 -19  -1    8.74    1.13
   3 -19  -1    8.78    1.15
  -3 -19   1   11.02    1.08
  -3 -19   1    7.61    0.86
   3  19  -1    8.08    0.85
  -3  19   1   10.16    1.08
  -3  19   1    9.13    0.84
  -2 -19   1   -0.14    0.55
   2 -19  -1    0.55    0.79
  -2 -19   1   -0.14    0.69
   2  19  -1    0.31    0.39
   2  19  -1    0.21    0.29
  -2  19   1   -0.02    0.34
  -2  19   1    0.93    0.48
  -1 -19   1    3.28    0.94
   1 -19  -1    3.65    0.93
   1 -19  -1    3.99    0.83
  -1 -19   1    3.95    0.82
  -1  19   1    3.72    0.67
   1  19  -1    4.45    0.59
  -1  19   1    3.94    0.53
   1  19  -1    4.66    0.55
   0 -19   1    3.02    0.79
   0 -19  -1    2.80    0.84
   0 -19  -1    3.89    0.90
   0  19   1    3.33    0.50
   0  19  -1    3.20    0.54
   0  19   1    2.86    0.61
   0  19  -1    3.06    0.44
   1 -19   1   11.43    1.10
  -1 -19  -1   10.78    1.16
   1 -19   1   11.16    1.20
   1  19   1   11.78    1.01
  -1  19  -1   10.97    0.81
   1  19   1   11.49    0.84
  -1  19  -1   12.23    0.97
  -2 -19  -1   22.67    1.51
   2 -19   1   27.75    1.50
  -2 -19  -1   23.44    1.73
   2 -19   1   22.70    1.62
   2  19   1   24.86    1.19
  -2  19  -1   24.47    1.31
  -2  19  -1   23.51    1.17
   2  19   1   25.23    1.35
  -3 -19  -1    6.35    1.01
   3 -19   1    5.94    0.81
   3 -19   1    7.11    1.03
  -3 -19  -1    5.86    0.84
  -3  19  -1    6.88    0.71
   3  19   1    7.57    0.82
   3  19   1    6.92    0.75
  -3  19  -1    7.12    0.82
   4 -19   1   39.11    2.17
  -4 -19  -1   41.93    2.24
  -4 -19  -1   42.10    2.09
   4  19   1   40.43    1.62
  -4  19  -1   39.64    1.66
   4  19   1   38.48    1.77
  -4  19  -1   40.59    1.82
  -5 -19  -1   -0.71    0.78
   5 -19   1    0.30    0.96
   5 -19   1    0.61    0.71
  -5 -19  -1    0.26    1.01
   5  19   1    0.50    0.43
  -5  19  -1   -0.60    0.64
   5  19   1   -0.27    0.54
  -6 -19  -1   26.02    2.22
   6 -19   1   28.13    2.08
   6 -19   1   24.25    2.38
  -6 -19  -1   25.50    2.06
  -6  19  -1   27.43    1.46
   6  19   1   27.84    1.63
  -6  19  -1   27.80    1.74
   6  19   1   25.58    1.31
   7 -19   1    2.14    0.84
   7 -19   1    2.45    1.06
  -7 -19  -1    1.95    1.08
  -7 -19  -1    3.24    1.31
  -7  19  -1    1.15    0.66
   7  19   1    1.54    0.52
  -7  19  -1    1.48    0.84
   7  19   1    2.30    0.76
   8 -19   1   -0.59    0.86
  -8 -19  -1    0.58    1.26
   8 -19   1   -0.18    1.14
   8  19   1    0.09    0.71
   8  19   1    0.37    0.57
  -8  19  -1   -0.05    0.75
  -8  19  -1   -0.99    0.80
  -9 -19  -1    3.67    1.26
   9 -19   1    2.44    1.13
  -9 -19  -1    2.75    1.47
   9 -19   1    2.20    1.59
  -9  19  -1    2.19    1.00
   9  19   1    3.79    0.74
  -9  19  -1    4.42    1.60
   9  19   1    1.60    0.88
  10 -19   1    7.97    1.76
 -10 -19  -1   11.39    1.76
 -10 -19  -1    9.70    2.08
  10 -19   1   12.35    1.77
 -10  19  -1   10.94    1.51
  10  19   1   11.05    1.21
  10  19   1    8.47    1.36
  11 -19   1   18.89    2.60
  11 -19   1   16.15    2.10
 -11 -19  -1   17.37    2.60
 -11 -19  -1   15.71    1.94
  11  19   1   13.09    1.33
  11  19   1   14.95    1.80
 -11  19  -1   13.26    1.62
 -11  19  -1   10.36    2.59
 -11 -20   1    0.15    2.09
  11 -20  -1    1.35    1.34
  11 -20  -1   -0.22    1.78
 -11 -20   1    0.58    1.71
  11  20  -1    1.04    1.09
 -11  20   1    1.11    2.24
  11  20  -1    2.05    1.15
 -11  20   1   -0.32    1.29
  10 -20  -1    3.85    1.79
 -10 -20   1    2.15    1.85
 -10 -20   1    1.78    1.76
  10 -20  -1    4.10    1.49
  10  20  -1    3.28    1.00
 -10  20   1    3.02    1.18
 -10  20   1    2.01    2.07
  10  20  -1    4.41    0.75
  -9 -20   1    0.02    1.18
   9 -20  -1    0.46    0.94
  -9 -20   1    1.02    1.56
   9 -20  -1    0.06    1.50
  -9  20   1   -1.80    0.91
   9  20  -1    0.79    0.88
  -9  20   1    1.42    1.74
   9  20  -1    0.72    0.60
   8 -20  -1   55.72    2.76
   8 -20  -1   55.52    3.08
  -8 -20   1   55.88    3.06
  -8 -20   1   53.32    2.70
   8  20  -1   52.38    2.04
  -8  20   1   56.52    2.53
   8  20  -1   54.09    2.35
   7 -20  -1    1.79    0.86
  -7 -20   1   -0.66    0.82
  -7 -20   1    1.60    1.18
   7 -20  -1    0.40    1.03
   7  20  -1   -0.66    0.59
   7  20  -1    1.06    0.48
  -7  20   1    0.03    0.69
  -7  20   1   -0.01    0.84
  -6 -20   1    0.53    1.02
   6 -20  -1    1.78    0.80
  -6 -20   1    1.13    0.89
   6  20  -1    0.20    0.41
   6  20  -1   -0.14    0.57
  -6  20   1    0.32    0.54
  -6  20   1    1.03    0.69
  -5 -20   1    0.38    0.93
   5 -20  -1    0.64    0.70
   5 -20  -1    1.14    0.90
  -5 -20   1   -0.53    0.71
  -5  20   1    1.65    0.70
   5  20  -1    0.25    0.52
  -5  20   1   -0.54    0.47
   5  20  -1   -0.02    0.39
  -4 -20   1    7.29    1.07
   4 -20  -1    7.20    1.28
  -4 -20   1    7.08    0.96
   4 -20  -1    8.60    1.13
  -4  20   1    6.61    0.92
   4  20  -1    6.38    0.70
  -4  20   1    8.34    0.83
   4  20  -1    7.24    0.70
  -3 -20   1    2.18    0.87
   3 -20  -1    4.18    0.94
   3 -20  -1    2.46    0.94
  -3 -20   1    1.75    0.68
  -3  20   1    3.05    0.48
   3  20  -1    4.23    0.59
  -3  20   1    3.69    0.72
   3  20  -1    3.07    0.43
  -2 -20   1   68.15    2.61
  -2 -20   1   70.58    2.46
   2 -20  -1   68.49    2.59
   2 -20  -1   73.31    2.79
   2  20  -1   68.55    2.24
  -2  20   1   69.23    2.37
  -2  20   1   70.79    2.50
   2  20  -1   69.90    2.18
  -1 -20   1   51.11    2.19
   1 -20  -1   50.00    2.34
   1 -20  -1   53.38    2.19
  -1 -20   1   51.25    2.06
   1  20  -1   50.28    1.73
   1  20  -1   51.15    1.81
  -1  20   1   49.81    1.98
  -1  20   1   49.18    1.86
   0 -20  -1    2.58    0.91
   0 -20   1    3.20    0.67
   0 -20   1    2.06    0.83
   0 -20  -1    4.09    0.84
   0  20  -1    3.53    0.48
   0  20   1    2.74    0.50
   0  20  -1    3.38    0.58
   0  20   1    2.63    0.64
   1 -20   1   47.25    2.15
  -1 -20  -1   45.94    2.05
   1 -20   1   48.56    1.99
  -1 -20  -1   47.10    2.28
  -1  20  -1   47.30    1.79
  -1  20  -1   47.88    1.71
   1  20   1   48.43    1.91
   1  20   1   46.34    1.77
  -2 -20  -1    1.42    0.71
   2 -20   1    1.38    0.81
   2 -20   1    0.72    0.64
  -2 -20  -1    0.67    0.89
  -2  20  -1    0.89    0.51
   2  20   1    1.25    0.55
  -2  20  -1    0.50    0.38
   3 -20   1   -0.24    0.80
  -3 -20  -1    0.07    0.68
   3 -20   1   -0.98    0.56
  -3 -20  -1    0.18    0.90
   3  20   1    0.10    0.50
  -3  20  -1    0.19    0.40
  -3  20  -1    0.24    0.57
   3  20   1    0.63    0.38
   4 -20   1    3.08    0.84
  -4 -20  -1    2.90    1.05
  -4 -20  -1    3.34    0.94
   4 -20   1    3.79    1.00
  -4  20  -1    2.29    0.45
  -4  20  -1    4.55    0.78
   4  20   1    2.65    0.68
   4  20   1    3.53    0.53
  -5 -20  -1    0.76    1.09
   5 -20   1    0.50    0.97
  -5 -20  -1    0.71    0.93
   5 -20   1    0.66    0.77
   5  20   1    0.76    0.43
  -5  20  -1    0.72    0.68
  -5  20  -1   -0.54    0.47
   5  20   1    0.28    0.60
  -6 -20  -1    0.25    1.21
  -6 -20  -1    0.71    0.98
   6 -20   1   -0.91    1.11
   6 -20   1    1.04    0.91
   6  20   1    2.43    0.78
  -6  20  -1    0.63    0.81
   6  20   1    0.82    0.46
  -6  20  -1   -0.24    0.55
  -7 -20  -1   11.40    1.44
  -7 -20  -1   12.67    1.72
   7 -20   1   11.66    1.28
   7 -20   1    9.60    1.38
  -7  20  -1    9.92    1.08
  -7  20  -1   16.45    1.64
   7  20   1   14.03    1.50
   7  20   1    9.95    1.03
   8 -20   1   12.18    1.70
   8 -20   1    9.02    1.41
  -8 -20  -1   10.18    1.84
  -8 -20  -1   11.93    1.75
   8  20   1    9.10    1.23
   8  20   1    9.90    1.12
  -8  20  -1    9.56    1.24
  -8  20  -1    9.26    1.39
  -9 -20  -1    2.01    1.55
   9 -20   1   -0.31    1.02
   9 -20   1    0.29    1.48
   9  20   1    0.39    0.68
  -9  20  -1    0.04    0.99
   9  20   1    0.11    0.87
  -9  20  -1    0.15    1.06
 -10 -20  -1    4.90    1.50
 -10 -20  -1    3.83    3.75
  10 -20   1    6.20    1.58
  10 -20   1    4.82    1.87
  10  20   1    2.81    1.18
  10  20   1    4.75    0.91
 -10  20  -1    5.10    1.38
  11 -21  -1   -0.42    1.55
 -11 -21   1    0.69    1.85
  10 -21  -1    3.74    1.41
 -10 -21   1    4.45    1.66
  10 -21  -1    5.94    1.97
 -10 -21   1    5.38    2.09
 -10  21   1    3.41    1.30
  10  21  -1    1.58    0.76
  10  21  -1    3.21    1.17
 -10  21   1    6.80    2.25
   9 -21  -1   77.74    3.49
  -9 -21   1   76.45    3.85
  -9 -21   1   73.63    3.49
   9 -21  -1   79.36    3.89
   9  21  -1   72.68    3.02
   9  21  -1   72.36    2.64
  -9  21   1   72.39    3.25
   8 -21  -1    4.91    1.14
  -8 -21   1    3.22    1.13
   8 -21  -1    3.67    1.32
  -8 -21   1    5.76    1.55
  -8  21   1    2.43    0.88
   8  21  -1    4.94    0.89
   8  21  -1    3.83    0.61
  -8  21   1    3.25    1.39
   7 -21  -1   15.39    1.73
  -7 -21   1   17.55    1.79
  -7 -21   1   15.85    1.53
   7 -21  -1   18.70    1.82
   7  21  -1   18.10    1.49
  -7  21   1   16.24    1.49
   7  21  -1   17.91    1.13
   6 -21  -1    4.38    1.17
  -6 -21   1    3.67    1.06
  -6 -21   1    2.84    1.22
   6 -21  -1    3.30    0.94
   6  21  -1    3.90    0.53
  -6  21   1    4.72    0.98
  -6  21   1    2.69    0.69
   6  21  -1    3.04    0.77
   5 -21  -1    0.75    1.00
  -5 -21   1   -0.92    0.70
  -5 -21   1    0.64    0.99
  -5  21   1   -0.41    0.51
   5  21  -1    0.84    0.41
   5  21  -1    0.44    0.59
  -5  21   1    0.82    0.70
   4 -21  -1    0.59    0.91
  -4 -21   1    0.95    0.96
   4 -21  -1    0.08    1.03
  -4 -21   1   -1.10    0.64
  -4  21   1   -0.16    0.45
  -4  21   1    0.42    0.67
   4  21  -1   -0.03    0.45
   3 -21  -1   62.94    2.61
  -3 -21   1   64.96    2.40
  -3 -21   1   63.27    2.55
   3 -21  -1   61.77    2.78
   3  21  -1   61.76    2.03
  -3  21   1   61.42    2.23
  -3  21   1   62.26    2.40
   3  21  -1   61.88    2.15
  -2 -21   1   13.71    1.63
   2 -21  -1   12.16    1.32
  -2 -21   1   11.66    1.24
   2 -21  -1   10.85    1.14
  -2  21   1   14.23    0.95
   2  21  -1   12.73    0.98
  -2  21   1   12.41    1.21
   2  21  -1   12.71    0.80
   1 -21  -1   24.10    1.62
   1 -21  -1   22.00    1.89
  -1 -21   1   22.23    1.74
  -1 -21   1   19.66    1.42
  -1  21   1   20.12    1.14
   1  21  -1   22.84    1.22
  -1  21   1   21.20    1.37
   1  21  -1   19.25    0.97
   0 -21  -1   45.09    2.15
   0 -21  -1   46.70    2.40
   0 -21   1   48.19    2.25
   0 -21   1   48.75    2.05
   0  21   1   46.43    1.94
   0  21  -1   47.21    1.79
   0  21  -1   47.13    1.69
   0  21   1   49.33    1.82
   1 -21   1    0.29    0.63
  -1 -21  -1    1.09    0.92
   1 -21   1    1.32    0.83
  -1 -21  -1   -0.76    0.62
  -1  21  -1    0.41    0.49
   1  21   1    1.14    0.42
   1  21   1    0.60    0.52
  -1  21  -1    0.94    0.37
  -2 -21  -1   18.02    1.53
   2 -21   1   18.75    1.47
   2 -21   1   16.34    1.71
  -2 -21  -1   16.65    1.81
   2  21   1   15.82    1.02
  -2  21  -1   16.13    1.01
   2  21   1   16.50    1.22
  -2  21  -1   18.32    1.27
  -3 -21  -1    0.87    0.77
   3 -21   1    0.89    0.75
   3 -21   1    2.17    0.99
  -3 -21  -1    2.46    1.04
  -3  21  -1    0.72    0.46
   3  21   1    1.71    0.49
   3  21   1    1.65    0.62
  -3  21  -1    2.15    0.67
  -4 -21  -1    1.88    0.89
  -4 -21  -1    1.81    1.07
   4 -21   1    1.82    1.00
   4 -21   1    1.47    0.79
  -4  21  -1    1.77    0.49
  -4  21  -1    1.64    0.73
   4  21   1    0.15    0.62
   4  21   1    1.66    0.49
   5 -21   1   15.26    1.60
  -5 -21  -1   11.92    1.40
  -5 -21  -1   14.20    1.61
  -5  21  -1   16.29    1.49
  -5  21  -1   11.63    1.04
   5  21   1   12.94    1.28
   5  21   1   13.47    0.98
   6 -21   1   19.11    1.98
   6 -21   1   19.77    1.93
  -6 -21  -1   19.74    1.85
  -6 -21  -1   21.00    2.05
   6  21   1   21.60    1.61
  -6  21  -1   19.20    1.72
   6  21   1   18.59    1.18
  -6  21  -1   19.51    1.39
  -7 -21  -1   -0.26    1.43
  -7 -21  -1    1.75    1.21
   7 -21   1    1.46    1.16
   7  21   1    1.24    0.56
   7  21   1    0.65    0.79
  -7  21  -1    1.07    0.96
  -7  21  -1   -0.33    0.76
  -8 -21  -1    7.57    1.83
  -8 -21  -1    8.37    1.72
   8 -21   1    7.71    1.39
   8 -21   1    7.03    1.53
   8  21   1    7.78    0.94
  -8  21  -1    9.30    1.17
   8  21   1    9.51    1.27
  -8  21  -1    8.98    1.36
   9 -21   1    8.07    1.38
  -9 -21  -1    7.51    2.18
  -9 -21  -1    7.76    1.81
   9 -21   1    7.68    1.84
  -9  21  -1    7.68    1.30
   9  21   1    5.99    1.18
  -9  21  -1    5.85    1.36
   9  21   1    7.56    0.95
 -10 -21  -1    1.56    2.35
  10 -21   1    1.02    2.27
 -10 -21  -1    3.00    2.13
  10 -21   1    2.83    1.52
  10  21   1   -1.18    1.03
 -10  21  -1    0.57    1.36
 -10  21  -1    3.51    1.37
  10  21   1    1.48    1.18
 -10 -22   1    2.28    1.57
  10 -22  -1    1.52    1.52
  10 -22  -1    2.74    2.66
 -10 -22   1    2.60    2.02
  10  22  -1    1.67    1.12
 -10  22   1    3.22    1.34
 -10  22   1    1.34    3.18
   9 -22  -1    7.73    1.37
  -9 -22   1    6.37    1.53
   9 -22  -1    9.03    1.95
  -9 -22   1    4.89    1.87
   9  22  -1    7.96    0.82
  -9  22   1    5.87    1.35
   9  22  -1    7.41    1.19
  -8 -22   1   17.31    1.94
  -8 -22   1   12.34    1.56
   8 -22  -1   16.60    1.74
   8 -22  -1   13.79    1.77
   8  22  -1   15.89    1.57
  -8  22   1   18.16    1.63
   8  22  -1   15.13    1.25
  -7 -22   1   25.89    2.06
   7 -22  -1   30.56    2.17
  -7 -22   1   28.46    2.62
  -7  22   1   29.64    2.07
  -7  22   1   29.08    1.84
   7  22  -1   27.59    1.74
   7  22  -1   30.78    1.44
  -6 -22   1   12.27    1.54
  -6 -22   1   12.65    1.35
   6 -22  -1   12.36    1.43
   6 -22  -1   10.30    1.41
  -6  22   1   15.28    1.67
   6  22  -1   13.29    1.28
  -6  22   1   11.42    1.19
   6  22  -1   10.03    0.95
   5 -22  -1    2.72    1.06
  -5 -22   1    1.03    0.84
  -5 -22   1    1.60    1.13
   5  22  -1    2.44    0.46
  -5  22   1    1.74    0.87
   5  22  -1    2.01    0.64
  -5  22   1    2.00    0.60
  -4 -22   1   28.63    1.81
   4 -22  -1   29.24    2.01
  -4 -22   1   28.52    2.12
   4 -22  -1   30.79    2.38
  -4  22   1   28.41    1.75
   4  22  -1   26.67    1.43
  -4  22   1   28.72    1.46
  -3 -22   1    5.19    0.85
   3 -22  -1    5.10    1.17
   3 -22  -1    5.53    1.02
  -3 -22   1    5.34    1.10
   3  22  -1    5.81    0.68
   3  22  -1    5.87    0.73
  -3  22   1    5.58    0.74
  -3  22   1    7.14    0.89
  -2 -22   1    0.54    0.68
   2 -22  -1   -0.12    0.77
  -2 -22   1    0.99    0.92
   2 -22  -1   -0.03    0.94
  -2  22   1    0.09    0.70
   2  22  -1    0.22    0.43
   2  22  -1   -0.22    0.36
  -2  22   1    1.41    0.44
   1 -22  -1    1.98    0.83
  -1 -22   1    1.45    0.93
   1 -22  -1    2.29    1.06
  -1 -22   1    0.90    0.66
  -1  22   1    1.06    0.44
   1  22  -1    2.42    0.56
   1  22  -1    1.50    0.40
  -1  22   1    1.94    0.65
   0 -22   1    2.48    0.98
   0 -22   1    3.12    0.80
   0 -22  -1    1.59    0.83
   0 -22  -1    1.66    1.05
   0  22   1    1.97    0.64
   0  22  -1    2.46    0.57
   0  22  -1    2.52    0.43
   0  22   1    2.16    0.46
   1 -22   1    1.98    0.75
   1 -22   1    2.17    0.91
  -1 -22  -1    0.03    0.72
  -1 -22  -1    1.29    1.04
   1  22   1    1.52    0.45
  -1  22  -1    1.33    0.41
   1  22   1    1.65    0.62
  -1  22  -1    1.37    0.51
  -2 -22  -1    1.27    1.04
   2 -22   1    2.24    0.99
  -2 -22  -1    1.99    0.94
   2 -22   1    1.32    0.69
  -2  22  -1    1.97    0.67
   2  22   1    1.22    0.43
  -2  22  -1    0.17    0.43
   2  22   1    1.78    0.64
  -3 -22  -1   15.52    1.57
   3 -22   1   17.44    1.94
   3 -22   1   17.31    1.59
  -3 -22  -1   18.01    1.63
  -3  22  -1   17.89    1.37
  -3  22  -1   15.32    1.09
   3  22   1   18.57    1.35
  -4 -22  -1   13.31    1.56
   4 -22   1   13.89    1.37
  -4 -22  -1   13.89    1.45
   4 -22   1   14.48    1.54
  -4  22  -1   12.87    1.10
   4  22   1   10.61    1.24
   4  22   1   14.10    1.03
  -4  22  -1   11.72    1.36
   5 -22   1    1.17    1.22
  -5 -22  -1    1.48    1.25
   5 -22   1    0.24    0.94
  -5 -22  -1    0.36    1.01
   5  22   1    1.05    0.50
  -5  22  -1    1.11    0.56
  -5  22  -1    1.90    0.80
   5  22   1   -0.34    0.63
  -6 -22  -1    8.40    1.61
  -6 -22  -1   11.30    1.44
   6 -22   1    8.51    1.63
  -6  22  -1    9.18    0.87
   6  22   1   11.52    1.04
   6  22   1    9.45    1.09
  -6  22  -1   11.36    1.28
  -7 -22  -1    5.16    1.37
   7 -22   1    6.64    1.62
   7 -22   1    6.20    1.46
  -7 -22  -1    7.69    1.73
   7  22   1    6.44    1.05
   7  22   1    6.43    0.78
  -7  22  -1    4.71    0.90
  -7  22  -1    4.89    1.18
   8 -22   1    2.90    1.16
   8 -22   1    3.76    1.59
  -8 -22  -1    3.78    1.50
  -8 -22  -1    6.08    1.95
  -8  22  -1    5.15    1.27
   8  22   1    5.14    0.75
  -8  22  -1    6.44    0.98
   8  22   1    3.74    1.05
   9 -22   1    1.21    1.30
  -9 -22  -1    1.29    1.97
  -9 -22  -1    1.92    1.74
   9  22   1   -0.37    0.76
  -9  22  -1    2.32    1.15
   9  22   1    0.76    1.08
  -9  22  -1    2.13    1.32
  -9 -23   1    4.41    1.56
  -9 -23   1    4.66    2.09
   9 -23  -1    8.06    2.67
   9 -23  -1    4.88    1.52
   9  23  -1    3.70    0.77
  -9  23   1   -0.74    1.19
  -9  23   1    2.38    1.19
   9  23  -1    3.95    1.15
  -8 -23   1   16.73    2.32
   8 -23  -1   20.45    2.26
  -8 -23   1   17.39    2.11
  -8  23   1   18.90    2.12
  -8  23   1   15.20    1.43
   8  23  -1   18.35    1.66
   8  23  -1   18.63    1.29
   7 -23  -1    6.19    1.63
   7 -23  -1    4.48    1.05
  -7 -23   1    4.63    1.14
  -7 -23   1    4.04    1.55
   7  23  -1    4.35    0.88
  -7  23   1    6.94    1.28
  -7  23   1    3.09    0.90
   7  23  -1    5.42    0.71
   6 -23  -1   11.96    1.47
   6 -23  -1   10.42    1.48
  -6 -23   1   12.77    1.66
  -6 -23   1   13.85    1.49
   6  23  -1   12.13    1.33
  -6  23   1   12.46    1.36
   6  23  -1    8.82    0.92
  -6  23   1   13.26    1.30
  -5 -23   1   45.31    2.61
   5 -23  -1   44.92    2.61
   5 -23  -1   41.60    2.88
  -5 -23   1   40.54    2.21
  -5  23   1   43.60    2.26
   5  23  -1   44.71    1.92
  -5  23   1   40.74    1.90
   5  23  -1   43.63    1.66
  -4 -23   1   17.29    1.70
   4 -23  -1   19.74    1.97
  -4 -23   1   19.43    2.06
   4 -23  -1   23.04    2.38
   4  23  -1   19.56    1.29
   4  23  -1   21.26    1.07
  -4  23   1   19.72    1.63
  -4  23   1   19.27    1.25
   3 -23  -1   20.74    2.24
  -3 -23   1   22.57    2.05
  -3 -23   1   20.40    1.62
   3 -23  -1   21.64    1.83
   3  23  -1   21.78    1.35
  -3  23   1   23.85    1.30
   3  23  -1   21.38    1.08
  -3  23   1   24.08    1.64
  -2 -23   1   15.69    1.88
   2 -23  -1   17.15    2.04
  -2 -23   1   16.85    1.49
   2 -23  -1   17.59    1.70
   2  23  -1   17.35    1.17
  -2  23   1   15.58    1.10
  -2  23   1   13.54    1.40
   2  23  -1   17.88    0.98
   1 -23  -1    1.54    1.11
   1 -23  -1    2.54    0.92
  -1 -23   1    3.87    0.82
  -1 -23   1    4.11    1.08
   1  23  -1    3.08    0.68
  -1  23   1    1.99    0.71
   1  23  -1    2.92    0.46
  -1  23   1    2.24    0.46
   0 -23   1   14.50    1.47
   0 -23  -1   13.17    1.31
   0 -23   1   12.92    1.43
   0 -23  -1   11.63    1.44
   0  23   1   10.37    1.20
   0  23  -1   11.65    1.11
   0  23  -1   10.82    0.85
   0  23   1    9.47    0.96
  -1 -23  -1    3.46    1.19
  -1 -23  -1    3.34    0.91
   1 -23   1    3.59    1.11
   1 -23   1    2.18    0.80
   1  23   1    3.07    0.57
   1  23   1    3.82    0.76
  -1  23  -1    3.89    0.74
  -1  23  -1    4.17    0.55
  -2 -23  -1   61.49    2.95
   2 -23   1   57.58    2.49
  -2 -23  -1   66.62    2.68
   2 -23   1   63.78    2.85
   2  23   1   58.93    2.32
   2  23   1   59.74    2.18
  -2  23  -1   60.90    2.33
  -2  23  -1   62.02    2.21
  -3 -23  -1   -0.11    1.13
   3 -23   1    0.99    1.08
  -3 -23  -1    0.89    0.86
   3 -23   1    0.04    0.82
  -3  23  -1    1.51    0.70
   3  23   1    0.04    0.58
  -3  23  -1    0.49    0.51
  -4 -23  -1   14.83    1.65
   4 -23   1   16.82    1.70
  -4 -23  -1   11.43    1.34
   4 -23   1   14.52    1.71
  -4  23  -1   16.50    1.44
   4  23   1   14.36    1.40
   4  23   1   15.97    1.10
  -4  23  -1   13.69    1.16
  -5 -23  -1    8.77    1.41
  -5 -23  -1    9.93    1.62
   5 -23   1   10.34    1.57
   5 -23   1    9.29    1.32
  -5  23  -1   10.01    1.19
  -5  23  -1   10.05    0.96
   5  23   1    9.15    1.02
   5  23   1    8.15    1.07
   6 -23   1    0.40    1.41
  -6 -23  -1    0.80    1.56
  -6 -23  -1    0.99    1.15
  -6  23  -1    1.80    0.99
  -6  23  -1    1.45    0.71
   6  23   1    0.92    0.85
   6  23   1    0.85    0.56
  -7 -23  -1   -0.52    1.26
   7 -23   1   -0.65    1.16
  -7 -23  -1   -0.15    1.66
   7 -23   1    1.69    1.63
  -7  23  -1    0.26    0.97
   7  23   1   -0.29    0.63
   7  23   1    0.78    0.92
  -7  23  -1    0.17    0.82
  -8 -23  -1    2.43    1.92
   8 -23   1    0.50    1.40
  -8 -23  -1   -1.09    1.49
  -8  23  -1    0.45    1.04
  -8  23  -1   -0.86    1.24
   8  23   1   -0.91    0.98
   8  23   1    2.10    0.74
  -9 -23  -1    1.15    2.21
  -9 -23  -1    1.03    1.71
   9 -23   1    1.89    1.74
   9 -23   1    2.84    1.32
   9  23   1   -0.81    1.32
  -9 -24   1    3.76    1.55
   9 -24  -1    4.03    1.75
  -9 -24   1    3.17    2.16
   9  24  -1    1.14    1.17
  -8 -24   1    2.98    1.38
   8 -24  -1    6.06    1.45
  -8 -24   1    5.54    1.92
  -8  24   1    1.64    1.07
   8  24  -1    5.29    1.05
  -8  24   1    7.85    1.48
   7 -24  -1   37.18    2.93
  -7 -24   1   34.86    3.23
  -7 -24   1   40.20    3.19
   7 -24  -1   38.32    2.48
  -7  24   1   40.69    2.47
  -7  24   1   35.24    2.10
   7  24  -1   34.59    1.64
   7  24  -1   40.45    2.07
  -6 -24   1   -0.16    1.05
  -6 -24   1    0.95    1.36
   6 -24  -1    0.73    1.16
  -6  24   1    1.13    1.03
   6  24  -1    1.27    0.52
   6  24  -1    0.64    0.74
  -6  24   1    0.53    0.70
  -5 -24   1   10.90    1.30
   5 -24  -1   14.45    1.63
   5 -24  -1   11.93    1.78
  -5 -24   1   13.17    1.60
  -5  24   1   13.50    1.33
   5  24  -1   13.32    1.29
  -5  24   1   10.10    0.96
   4 -24  -1   22.31    2.54
   4 -24  -1   21.53    2.10
  -4 -24   1   15.13    1.78
  -4 -24   1   18.68    1.69
   4  24  -1   19.69    1.34
  -4  24   1   19.86    1.32
  -4  24   1   16.83    1.68
   4  24  -1   20.14    1.07
  -3 -24   1   48.27    2.25
   3 -24  -1   45.11    2.84
   3 -24  -1   47.28    2.48
  -3 -24   1   49.47    2.67
  -3  24   1   46.93    1.91
   3  24  -1   43.22    1.85
  -3  24   1   46.32    2.22
   3  24  -1   45.54    1.71
  -2 -24   1    0.72    0.83
   2 -24  -1    0.79    1.14
  -2 -24   1   -0.76    1.03
   2 -24  -1    0.88    0.87
   2  24  -1    0.86    0.55
  -2  24   1    0.78    0.49
  -2  24   1    1.76    0.78
   2  24  -1   -0.05    0.41
  -1 -24   1    7.08    1.02
   1 -24  -1    8.79    1.46
  -1 -24   1    7.35    1.30
   1 -24  -1    7.83    1.17
  -1  24   1    8.44    0.85
   1  24  -1    6.53    0.80
  -1  24   1    7.63    0.99
   1  24  -1    8.15    0.90
   0 -24  -1   -0.66    1.13
   0 -24   1    0.75    1.06
   0 -24   1    1.25    0.87
   0 -24  -1    0.57    0.92
   0  24  -1    0.21    0.41
   0  24  -1   -0.26    0.54
   0  24   1   -0.50    0.45
   0  24   1    0.26    0.61
  -1 -24  -1   -0.51    0.82
   1 -24   1    0.30    1.06
  -1 -24  -1   -1.00    1.09
   1 -24   1    1.32    0.78
  -1  24  -1   -0.38    0.59
   1  24   1    0.27    0.66
   1  24   1    0.37    0.50
  -1  24  -1    1.10    0.43
   2 -24   1    0.21    1.11
  -2 -24  -1    0.94    1.22
  -2 -24  -1    0.92    0.81
   2 -24   1   -0.21    0.74
  -2  24  -1    0.18    0.49
   2  24   1   -1.18    0.48
   2  24   1   -0.74    0.58
  -2  24  -1    0.20    0.62
   3 -24   1   12.97    1.35
  -3 -24  -1   10.43    1.54
  -3 -24  -1   10.67    1.25
   3 -24   1   11.85    1.53
  -3  24  -1   14.24    1.47
   3  24   1   13.01    1.04
   3  24   1   11.63    1.32
  -3  24  -1   11.56    1.08
   4 -24   1    2.73    1.34
  -4 -24  -1    2.46    1.17
  -4 -24  -1    3.89    1.43
   4 -24   1    3.65    1.10
  -4  24  -1    2.43    0.68
  -4  24  -1    2.53    0.86
   4  24   1    2.93    0.84
   4  24   1    2.84    0.61
  -5 -24  -1    9.88    1.71
   5 -24   1    6.47    1.16
  -5 -24  -1    7.57    1.42
   5 -24   1    9.05    1.63
  -5  24  -1    8.02    1.19
   5  24   1    7.95    1.07
  -5  24  -1    9.44    0.96
   5  24   1   10.24    1.08
   6 -24   1    3.45    1.62
   6 -24   1    1.24    1.28
  -6 -24  -1    2.36    1.65
  -6 -24  -1    3.22    1.33
   6  24   1    2.54    0.94
  -6  24  -1    2.38    0.76
   6  24   1    2.92    0.66
  -6  24  -1    2.21    1.02
   7 -24   1   22.26    2.46
  -7 -24  -1   18.47    2.31
  -7 -24  -1   19.78    2.03
   7  24   1   21.91    1.47
   7  24   1   23.49    1.98
  -7  24  -1   19.28    1.74
  -7  24  -1   23.83    2.28
  -8 -24  -1   19.01    2.26
   8 -24   1   19.37    2.28
  -8 -24  -1   18.22    2.51
  -8  24  -1   18.94    1.93
   8  24   1   17.86    2.15
  -8 -25   1    7.77    2.14
  -8 -25   1    6.96    1.55
   8 -25  -1    7.43    1.91
   8 -25  -1   11.01    1.68
   8  25  -1    9.58    1.25
   7 -25  -1    2.09    1.29
  -7 -25   1    0.71    1.18
   7 -25  -1    0.66    1.59
  -7 -25   1    2.08    1.74
   7  25  -1    1.17    0.63
  -7  25   1    1.81    1.20
  -7  25   1   -2.10    0.90
   7  25  -1    0.92    0.87
   6 -25  -1    0.60    1.35
  -6 -25   1    1.71    1.17
   6 -25  -1    0.50    1.72
  -6 -25   1    2.58    1.58
   6  25  -1    0.79    0.80
  -6  25   1    1.32    1.08
  -6  25   1    0.85    0.79
   5 -25  -1   29.99    3.04
  -5 -25   1   31.18    2.73
  -5 -25   1   27.30    2.09
   5 -25  -1   32.94    2.61
  -5  25   1   33.14    2.15
   5  25  -1   30.96    1.73
   5  25  -1   28.98    1.39
  -5  25   1   28.04    1.67
   4 -25  -1   40.38    2.61
   4 -25  -1   44.26    3.07
  -4 -25   1   43.64    2.38
  -4 -25   1   41.73    2.74
  -4  25   1   45.87    2.31
   4  25  -1   40.23    1.62
  -4  25   1   42.07    1.94
   4  25  -1   43.76    1.88
   3 -25  -1    1.12    1.15
  -3 -25   1    0.87    0.85
  -3 -25   1    0.25    1.27
   3 -25  -1    0.73    1.28
   3  25  -1   -0.43    0.64
  -3  25   1    1.02    0.91
  -3  25   1    0.39    0.56
   3  25  -1    1.16    0.48
   2 -25  -1    5.58    1.41
  -2 -25   1    5.42    1.33
  -2 -25   1    7.02    1.10
   2 -25  -1    5.63    1.21
   2  25  -1    6.71    0.81
  -2  25   1    3.94    0.98
  -2  25   1    5.48    0.73
   2  25  -1    4.39    0.56
   1 -25  -1    2.91    1.10
  -1 -25   1    2.13    0.92
  -1 -25   1    3.17    1.28
   1 -25  -1    3.45    1.36
  -1  25   1    4.51    0.65
  -1  25   1    2.56    0.85
   1  25  -1    2.97    0.66
   1  25  -1    3.17    0.52
   0 -25   1    7.45    1.36
   0 -25   1    7.36    1.19
   0 -25  -1    6.47    1.13
   0 -25  -1    6.02    1.49
   0  25   1    8.62    0.95
   0  25  -1    7.19    0.68
   0  25   1    7.02    0.97
   0  25  -1    7.70    0.87
  -1 -25  -1    0.44    1.23
   1 -25   1    0.21    0.84
  -1 -25  -1    0.41    0.92
   1 -25   1   -0.69    1.11
   1  25   1    0.80    0.74
   1  25   1    0.03    0.53
  -1  25  -1    0.47    0.67
  -1  25  -1   -0.44    0.49
  -2 -25  -1   13.87    1.70
  -2 -25  -1   13.92    1.53
   2 -25   1   12.90    1.32
   2 -25   1   14.57    1.67
  -2  25  -1   14.02    1.40
   2  25   1   16.27    1.43
   2  25   1   14.31    1.10
  -2  25  -1   11.43    1.07
  -3 -25  -1   -0.46    1.34
   3 -25   1   -0.17    0.89
  -3 -25  -1    0.47    0.92
   3 -25   1    0.00    1.18
   3  25   1    0.05    0.71
   3  25   1    0.34    0.56
  -3  25  -1   -0.99    0.77
  -3  25  -1    1.67    0.57
  -4 -25  -1    1.01    1.14
   4 -25   1    0.08    0.97
   4 -25   1   -0.50    1.38
  -4 -25  -1   -1.11    1.28
  -4  25  -1    0.60    0.87
   4  25   1   -0.80    0.73
  -4  25  -1   -0.04    0.70
  -5 -25  -1   -1.02    1.16
   5 -25   1    0.66    1.18
  -5 -25  -1    1.36    1.55
   5 -25   1    0.33    1.54
  -5  25  -1   -1.51    0.72
   5  25   1    0.68    0.80
   5  25   1    1.35    0.64
  -5  25  -1    0.26    0.89
   6 -25   1   17.05    2.20
  -6 -25  -1   14.69    2.09
  -6 -25  -1   16.38    1.85
   6 -25   1   15.11    1.78
  -6  25  -1   13.05    1.55
  -6  25  -1   17.24    2.01
   6  25   1   15.77    1.36
   6  25   1   18.66    1.80
   7 -25   1   13.95    1.88
  -7 -25  -1   12.58    1.88
   7 -25   1   16.09    2.28
  -7 -25  -1   15.95    2.34
   7  25   1   16.40    1.98
  -7  25  -1   20.63    2.21
  -7 -26   1   13.17    1.69
  -7 -26   1   20.25    2.29
   7 -26  -1   20.26    2.35
   7  26  -1   17.68    1.78
   6 -26  -1   31.32    3.54
  -6 -26   1   29.47    3.20
   6 -26  -1   33.72    2.97
  -6 -26   1   34.71    2.52
   6  26  -1   29.60    1.88
  -6  26   1   30.73    1.86
  -6  26   1   34.33    2.41
  -5 -26   1   -1.45    1.01
   5 -26  -1    1.24    1.70
  -5 -26   1    0.68    1.46
  -5  26   1    1.28    0.77
   5  26  -1    3.71    0.87
  -5  26   1    2.84    1.11
   5  26  -1    1.19    0.56
  -4 -26   1   42.54    2.98
   4 -26  -1   43.85    3.23
   4 -26  -1   39.12    2.66
   4  26  -1   38.06    1.82
  -4  26   1   39.78    2.35
  -4  26   1   37.14    1.90
   4  26  -1   38.66    1.62
  -3 -26   1   26.73    2.64
   3 -26  -1   31.84    2.97
   3 -26  -1   26.66    2.33
  -3 -26   1   30.51    2.03
   3  26  -1   27.82    1.33
  -3  26   1   27.64    2.01
   3  26  -1   28.91    1.55
  -3  26   1   27.25    1.58
   2 -26  -1    0.40    1.34
  -2 -26   1    0.54    0.93
  -2 -26   1    0.31    1.30
   2 -26  -1   -1.21    1.00
   2  26  -1   -0.41    0.61
  -2  26   1   -0.22    0.84
   2  26  -1    0.01    0.47
   1 -26  -1   -0.40    1.05
   1 -26  -1    0.96    1.29
  -1 -26   1    0.67    1.27
  -1 -26   1   -0.85    0.92
  -1  26   1    0.45    0.76
  -1  26   1    0.54    0.55
   1  26  -1   -0.15    0.60
   1  26  -1    0.68    0.49
   0 -26   1   -0.14    0.91
   0 -26  -1   -0.29    0.95
   0 -26  -1    1.90    1.42
   0 -26   1    0.27    1.24
   0  26  -1    0.65    0.69
   0  26  -1   -0.31    0.48
   0  26   1    0.31    0.55
   0  26   1    0.60    0.77
  -1 -26  -1    4.67    1.13
  -1 -26  -1    4.53    1.56
   1 -26   1    4.85    1.15
   1 -26   1    4.83    1.44
  -1  26  -1    4.99    0.64
  -1  26  -1    5.38    0.85
   1  26   1    4.16    0.89
   1  26   1    3.00    0.67
  -2 -26  -1   -0.61    1.02
   2 -26   1    0.09    0.85
  -2 -26  -1   -0.06    1.37
   2  26   1    0.90    0.59
  -2  26  -1    0.75    0.57
  -2  26  -1    0.31    0.77
   2  26   1    1.30    0.74
  -3 -26  -1   55.13    3.34
   3 -26   1   50.44    3.14
  -3 -26  -1   55.57    2.78
   3 -26   1   47.60    2.59
  -3  26  -1   53.85    2.41
  -3  26  -1   52.71    2.09
   3  26   1   55.05    2.39
   3  26   1   49.91    2.07
   4 -26   1    0.91    1.59
  -4 -26  -1    4.57    1.90
   4 -26   1    3.21    1.65
  -4 -26  -1    3.18    1.69
  -4  26  -1    2.38    0.76
  -4  26  -1    5.06    1.11
   4  26   1    2.99    0.66
   4  26   1    5.33    1.00
  -5 -26  -1    4.31    1.78
   5 -26   1    4.99    1.40
   5 -26   1    4.52    1.75
  -5 -26  -1    1.78    1.39
   5  26   1    7.34    1.12
  -5  26  -1    6.26    1.19
  -5  26  -1    5.66    0.89
  -6 -26  -1    3.95    1.99
   6 -26   1    3.79    1.49
   6 -26   1    1.62    1.90
  -6 -26  -1    0.07    1.46
   6  26   1    2.14    1.04
  -6  26  -1    1.65    1.17
   6 -27  -1   12.70    2.51
  -6 -27   1   12.11    2.16
   6 -27  -1   10.81    1.88
  -6 -27   1   13.48    1.80
   6  27  -1   13.58    1.31
   5 -27  -1   35.69    2.93
  -5 -27   1   36.13    3.19
  -5 -27   1   30.84    2.35
   5 -27  -1   37.39    3.61
  -5  27   1   39.65    2.32
   5  27  -1   38.08    1.97
   5  27  -1   34.20    1.56
  -5  27   1   39.12    2.44
  -4 -27   1    4.92    1.71
  -4 -27   1    1.44    1.13
   4 -27  -1    3.67    1.46
   4 -27  -1    5.18    1.83
  -4  27   1    2.58    1.12
   4  27  -1    4.05    0.84
  -4  27   1    1.42    0.80
   4  27  -1    2.70    0.63
   3 -27  -1    3.42    1.72
  -3 -27   1    0.60    1.45
  -3 -27   1    0.61    1.01
   3 -27  -1    1.79    1.42
   3  27  -1    0.55    0.66
   3  27  -1   -0.41    0.52
  -3  27   1    0.48    0.68
  -3  27   1    2.01    0.96
   2 -27  -1    2.04    1.54
  -2 -27   1    1.21    1.07
  -2 -27   1    2.88    1.50
   2  27  -1   -0.52    0.56
  -2  27   1    1.03    0.89
  -2  27   1    1.35    0.66
   2  27  -1    1.71    0.73
   1 -27  -1   -1.36    1.41
   1 -27  -1   -0.39    1.43
  -1 -27   1    1.01    1.43
   1  27  -1    0.46    0.65
  -1  27   1    0.13    0.68
  -1  27   1   -0.14    0.83
   1  27  -1    0.97    0.54
   0 -27  -1    7.29    1.83
   0 -27   1    7.85    1.58
   0 -27  -1    6.58    1.70
   0  27  -1    9.21    1.03
   0  27  -1   10.41    0.98
   0  27   1    7.69    0.84
   0  27   1    8.24    1.13
   1 -27   1    1.24    1.39
  -1 -27  -1    1.21    1.51
   1 -27   1    0.01    1.37
  -1  27  -1    0.80    0.73
   1  27   1    0.59    0.86
   1  27   1   -0.37    0.59
  -1  27  -1    1.20    0.60
  -2 -27  -1    2.32    1.28
  -2 -27  -1    3.12    1.59
   2 -27   1    3.26    1.10
   2 -27   1    3.73    1.56
  -2  27  -1    4.72    1.00
  -2  27  -1    2.23    0.64
   2  27   1    5.34    0.71
   2  27   1    4.60    0.97
  -3 -27  -1    4.12    1.77
   3 -27   1    2.68    1.11
  -3 -27  -1    4.62    1.32
   3 -27   1    2.28    1.57
   3  27   1    3.74    0.66
  -3  27  -1    3.07    0.95
   3  27   1    2.55    0.97
  -3  27  -1    4.73    0.78
   4 -27   1   19.82    2.22
  -4 -27  -1   22.06    2.25
  -4 -27  -1   22.21    2.44
   4 -27   1   20.29    2.29
   4  27   1   19.93    1.75
  -4  27  -1   16.80    1.47
  -4  27  -1   21.25    1.97
   4  27   1   21.10    1.33
   5 -27   1    9.55    1.64
  -5 -27  -1    9.31    1.72
   5 -27   1   13.60    2.11
  -5 -27  -1    8.55    2.06
  -5  27  -1   12.25    1.44
   5  27   1   12.00    1.36
   4 -28  -1   -1.03    1.33
  -4 -28   1   -0.28    1.76
  -4 -28   1    0.35    1.17
   4 -28  -1    0.41    1.87
  -4  28   1    0.18    1.14
  -3 -28   1    0.06    1.62
  -3 -28   1   -0.97    1.08
   3 -28  -1    0.06    1.74
   3 -28  -1    0.35    1.28
   3  28  -1   -0.14    0.91
  -3  28   1    0.38    1.03
   3  28  -1    0.08    0.61
  -2 -28   1   18.33    2.04
  -2 -28   1   21.13    2.07
   2 -28  -1   21.94    2.56
   2 -28  -1   19.81    2.19
   2  28  -1   19.49    1.52
  -2  28   1   18.88    1.98
  -2  28   1   21.01    1.43
   2  28  -1   19.56    1.24
   1 -28  -1    7.60    1.49
  -1 -28   1    8.60    1.75
   1 -28  -1    6.83    1.75
  -1 -28   1    6.49    1.20
  -1  28   1    8.60    1.24
   1  28  -1    8.35    1.00
   1  28  -1    7.23    0.78
  -1  28   1    6.97    0.82
   0 -28  -1    0.73    1.18
   0 -28  -1    3.41    1.78
   0 -28   1    2.85    1.09
   0 -28   1    5.23    1.61
   0  28   1    3.99    0.76
   0  28  -1    2.13    0.64
   0  28   1    5.19    1.04
   0  28  -1    3.57    0.93
   1 -28   1   28.32    2.99
  -1 -28  -1   22.55    2.32
   1 -28   1   28.01    2.25
  -1 -28  -1   25.74    2.38
  -1  28  -1   24.07    1.44
   1  28   1   26.34    1.96
  -1  28  -1   27.76    1.77
   1  28   1   24.13    1.46
  -2 -28  -1    0.91    1.23
   2 -28   1    3.50    1.72
   2 -28   1    2.40    1.11
  -2 -28  -1    4.92    1.82
  -2  28  -1    4.00    1.02
   2  28   1    4.03    0.81
   2  28   1    5.17    1.07
  -2  28  -1    1.95    0.70
   3 -28   1   -1.22    1.66
  -3 -28  -1   -0.17    1.85
  -3 -28  -1    2.60    1.30
   3 -28   1   -1.49    1.08
   3  28   1   -1.17    0.88
  -3  28  -1    1.29    0.97
   4 -28   1    8.50    2.06
  -4 -28  -1   10.45    2.19
  -4 -28  -1    8.81    1.65
   4 -28   1    7.31    1.44
   4  28   1    9.91    1.31
  -4  28  -1   11.27    1.50
   2 -29  -1    0.92    1.42
  -2 -29   1   -1.45    1.28
  -2  29   1    0.63    1.08
   2  29  -1   -1.26    0.76
  -1 -29   1    2.61    1.66
  -1 -29   1    0.76    1.16
   1 -29  -1    0.32    1.26
   1 -29  -1    2.33    1.83
   1  29  -1    0.75    1.03
  -1  29   1    1.31    1.07
   0 -29   1   19.34    2.14
   0 -29   1   13.25    1.56
   0 -29  -1   22.12    2.39
   0 -29  -1   15.82    1.82
   0  29   1   22.19    2.05
  -1 -29  -1   -0.53    1.26
   1 -29   1    0.07    1.17
  -1 -29  -1    0.63    1.91
   1 -29   1    0.06    1.76
  -1  29  -1    0.59    0.92
   1  29   1    0.05    0.93
 -15   0   2   14.40    2.90
 -15   0   2   15.18    1.98
  15   0  -2   10.79    2.42
  15   0  -2   17.02    1.89
 -14   0   2   13.08    1.68
  14   0  -2   14.01    2.23
 -14   0   2   11.13    2.28
  14   0  -2    9.58    1.44
  13   0  -2    6.87    1.00
 -13   0   2    5.05    1.34
  13   0  -2    6.59    1.75
 -13   0   2    6.90    1.92
  12   0  -2    8.93    1.63
 -12   0   2    9.85    1.79
  12   0  -2    7.68    1.12
 -12   0   2    9.08    1.38
  11   0  -2    7.02    0.98
 -11   0   2    6.58    1.04
  11   0  -2    4.61    1.19
 -11   0   2    3.99    1.33
  10   0  -2   84.01    3.04
 -10   0   2   84.35    3.37
 -10   0   2   82.10    3.09
  10   0  -2   82.37    3.26
   9   0  -2   34.67    1.99
  -9   0   2   34.18    2.10
   9   0  -2   34.59    1.73
  -9   0   2   35.23    1.80
  -8   0   2   79.94    2.91
   8   0  -2   79.33    2.83
   8   0  -2   82.99    2.76
  -7   0   2   95.62    3.12
  -7   0   2   97.30    3.06
   7   0  -2  100.21    3.06
   6   0  -2    5.01    0.72
   6   0  -2    4.66    0.54
  -6   0   2    4.10    0.57
  -6   0   2    5.65    0.74
   5   0  -2  259.32    6.55
  -5   0   2  258.97    6.55
   5   0  -2  265.03    6.57
  -5   0   2  255.46    6.57
  -4   0   2  243.79    6.18
  -4   0   2  248.09    6.16
   4   0  -2  253.68    6.18
   4   0  -2  247.43    6.16
   3   0  -2   43.99    1.43
   3   0  -2   47.25    1.40
  -3   0   2   46.26    1.42
  -3   0   2   46.89    1.39
  -2   0   2   10.63    0.49
  -2   0   2   11.47    0.46
   2   0  -2    8.89    0.43
  -1   0  -2  336.99    7.90
  -1   0  -2  322.83    7.91
   1   0   2  329.48    7.90
   1   0   2  341.51    7.92
   2   0   2   11.87    0.65
   2   0   2   11.33    0.65
  -2   0  -2   12.42    0.62
  -2   0  -2   11.23    0.68
   3   0   2  114.88    3.11
  -3   0  -2  113.56    3.15
  -3   0  -2  112.32    3.09
   3   0   2  115.05    3.11
  -4   0  -2   75.94    2.41
   4   0   2   74.40    2.33
   4   0   2   77.72    2.37
  -4   0  -2   73.90    2.31
  -5   0  -2    7.96    0.89
   5   0   2    6.93    0.77
  -5   0  -2    7.21    0.79
   5   0   2    8.44    0.91
  -6   0  -2   78.42    2.77
  -6   0  -2   77.66    2.62
   6   0   2   79.49    2.64
   6   0   2   78.48    2.71
  -7   0  -2   17.71    1.55
  -7   0  -2   18.16    1.25
   7   0   2   15.45    1.45
  -8   0  -2    0.69    0.58
  -8   0  -2    0.76    0.94
   8   0   2    0.97    0.63
   8   0   2   -0.04    0.82
   9   0   2    2.75    0.95
   9   0   2    3.00    0.74
  -9   0  -2    2.40    0.98
  -9   0  -2    1.91    0.80
  10   0   2    1.15    1.12
 -10   0  -2    2.04    0.87
  10   0   2    0.78    0.67
 -10   0  -2    1.96    1.25
 -11   0  -2   19.46    1.89
 -11   0  -2   20.05    2.19
  11   0   2   18.78    1.79
  11   0   2   16.33    1.77
 -12   0  -2    5.65    1.33
  12   0   2    5.81    1.12
  12   0   2    6.61    1.81
 -12   0  -2    4.49    1.91
  13   0   2    6.08    1.37
 -13   0  -2    4.18    1.40
  13   0   2    5.08    1.99
 -13   0  -2    5.99    2.25
 -14   0  -2   15.83    3.50
 -14   0  -2   16.32    2.01
  14   0   2   18.89    2.10
  14   0   2   15.23    2.54
  15  -1  -2    4.46    1.41
  15  -1  -2    1.45    2.20
 -15  -1   2    5.26    1.77
 -15  -1   2    4.44    2.52
  15   1  -2    6.38    2.13
 -15   1   2    8.10    2.68
  15   1  -2    5.93    1.32
 -15   1   2    6.85    1.75
  14  -1  -2    2.93    1.87
 -14  -1   2    0.46    2.13
 -14  -1   2    2.88    1.41
  14  -1  -2    2.10    1.17
  14   1  -2    2.26    1.02
 -14   1   2    3.12    2.07
  14   1  -2    4.07    1.79
 -14   1   2    2.64    1.40
  13  -1  -2   18.69    1.92
 -13  -1   2   15.99    2.67
 -13  -1   2   14.36    1.69
  13  -1  -2   14.95    1.96
 -13   1   2   16.70    2.35
 -13   1   2   14.53    1.68
  13   1  -2   15.07    1.95
  13   1  -2   14.72    1.50
  12  -1  -2   17.56    1.82
 -12  -1   2   17.94    2.06
 -12  -1   2   21.08    2.01
  12  -1  -2   20.88    1.73
 -12   1   2   23.82    2.30
 -12   1   2   20.52    1.97
  12   1  -2   23.19    2.49
  11  -1  -2   13.45    1.45
 -11  -1   2   12.63    1.45
 -11  -1   2   10.09    1.44
  11  -1  -2   12.04    1.48
 -11   1   2   13.25    1.57
 -11   1   2   14.03    1.73
  11   1  -2   11.38    1.37
  11   1  -2   14.71    1.42
 -10  -1   2    0.48    1.03
 -10  -1   2    1.20    0.77
  10  -1  -2    1.45    1.06
  10  -1  -2   -0.28    0.52
  10   1  -2    1.08    0.89
  10   1  -2    1.05    0.64
 -10   1   2    1.49    0.72
 -10   1   2    0.35    1.08
  -9  -1   2    6.34    0.87
   9  -1  -2    9.43    1.05
   9  -1  -2    8.45    1.17
  -9  -1   2    5.59    0.97
  -9   1   2    6.30    0.84
   9   1  -2    8.54    1.02
  -9   1   2    7.42    1.18
   9   1  -2    7.98    1.11
  -8  -1   2   12.23    1.09
   8  -1  -2    9.63    1.09
   8  -1  -2    9.22    0.97
  -8  -1   2    9.03    1.02
  -8   1   2   10.23    1.09
  -8   1   2    9.72    1.17
   8   1  -2    8.48    0.95
   8   1  -2    9.48    0.95
   7  -1  -2    0.44    0.55
  -7  -1   2    0.03    0.40
  -7  -1   2    0.24    0.51
   7  -1  -2    0.59    0.31
   7   1  -2    0.58    0.37
  -7   1   2    0.43    0.47
   7   1  -2    0.15    0.53
  -7   1   2    0.26    0.64
   6  -1  -2    3.90    0.55
  -6  -1   2    1.84    0.52
   6  -1  -2    3.86    0.71
  -6  -1   2    2.29    0.59
   6   1  -2    1.96    0.41
  -6   1   2    2.81    0.64
   6   1  -2    1.26    0.49
  -6   1   2    2.27    0.53
  -5  -1   2  104.83    3.04
   5  -1  -2  108.85    3.01
  -5  -1   2  106.87    3.00
  -5   1   2  108.56    3.06
   5   1  -2  101.31    2.99
   5   1  -2  107.09    3.02
   4  -1  -2    7.08    0.68
  -4  -1   2    7.19    0.69
   4  -1  -2    7.02    0.57
  -4  -1   2    6.87    0.60
  -4   1   2    7.14    0.68
  -4   1   2    7.28    0.60
   4   1  -2    6.14    0.57
   4   1  -2    7.40    0.67
  -3  -1   2   67.64    1.83
   3  -1  -2   68.04    1.86
  -3  -1   2   65.51    1.86
  -3   1   2   65.86    1.85
   3   1  -2   66.69    1.85
  -3   1   2   65.38    1.87
  -2  -1   2   29.84    0.99
   2  -1  -2   32.90    0.98
  -2  -1   2   32.67    0.94
   2  -1  -2   32.83    0.96
   2   1  -2   30.84    0.91
  -2   1   2   33.44    0.96
  -2   1   2   31.36    0.97
   1  -1   2   21.56    0.73
   1  -1   2   20.78    0.72
  -1  -1  -2   21.41    0.76
   1   1   2   20.25    0.74
   1   1   2   20.67    0.72
  -1   1  -2   21.53    0.70
  -2  -1  -2   11.07    0.63
  -2  -1  -2   11.47    0.69
   2  -1   2   11.88    0.64
   2  -1   2   11.81    0.68
  -2   1  -2   11.60    0.63
   2   1   2   11.18    0.66
   2   1   2   11.30    0.63
  -2   1  -2   11.39    0.72
   3  -1   2    0.41    0.32
  -3  -1  -2    0.18    0.39
   3  -1   2    0.65    0.58
   3   1   2    0.06    0.28
  -3   1  -2   -0.69    0.27
   3   1   2    0.30    0.34
  -4  -1  -2    0.76    0.44
   4  -1   2    1.04    0.50
  -4  -1  -2    1.11    0.42
   4  -1   2    0.78    0.34
  -4   1  -2    0.27    0.49
   4   1   2    0.91    0.32
   4   1   2    1.10    0.43
  -4   1  -2    1.81    0.54
   5  -1   2   35.27    1.50
  -5  -1  -2   33.04    1.61
  -5  -1  -2   34.27    1.46
   5  -1   2   35.85    1.64
  -5   1  -2   35.33    1.63
   5   1   2   34.08    1.48
  -5   1  -2   34.89    1.46
   5   1   2   36.57    1.59
  -6  -1  -2   10.41    1.08
   6  -1   2    9.76    1.00
  -6  -1  -2    9.54    0.94
   6  -1   2    8.92    0.92
   6   1   2    6.79    0.81
  -6   1  -2   10.10    1.07
  -6   1  -2    9.84    0.93
   6   1   2    9.35    0.92
   7  -1   2    3.83    0.60
  -7  -1  -2    4.14    0.71
   7  -1   2    4.75    0.87
  -7  -1  -2    6.54    1.04
  -7   1  -2    4.81    0.66
   7   1   2    3.77    0.64
   7   1   2    5.11    0.96
  -7   1  -2    4.60    0.95
  -8  -1  -2    5.19    0.72
   8  -1   2    8.91    1.19
  -8  -1  -2    6.46    1.02
   8  -1   2    7.70    0.96
  -8   1  -2    7.94    0.93
  -8   1  -2    6.33    1.04
   8   1   2    7.68    1.10
   8   1   2    5.52    0.78
  -9  -1  -2   17.17    2.01
   9  -1   2   14.37    1.41
   9  -1   2   11.09    1.29
  -9  -1  -2   17.36    1.47
   9   1   2   16.16    1.61
  -9   1  -2   13.21    1.47
  -9   1  -2   17.06    1.52
   9   1   2   16.25    1.43
 -10  -1  -2   31.95    2.55
  10  -1   2   32.09    2.46
  10  -1   2   34.31    1.99
 -10  -1  -2   33.69    2.13
  10   1   2   32.28    2.41
  10   1   2   31.19    2.00
 -10   1  -2   31.73    2.54
 -10   1  -2   35.10    2.10
 -11  -1  -2    9.33    1.85
  11  -1   2    9.18    1.28
  11  -1   2    8.66    1.57
 -11  -1  -2    7.75    1.23
 -11   1  -2   10.38    1.32
  11   1   2    7.73    1.54
  11   1   2    8.59    1.27
 -11   1  -2    8.98    1.86
  12  -1   2    1.83    1.05
 -12  -1  -2    1.78    1.13
  12  -1   2    2.43    1.62
 -12  -1  -2    2.52    1.71
 -12   1  -2    0.68    1.92
  12   1   2    2.36    1.11
 -12   1  -2    1.73    1.18
  12   1   2    3.87    1.54
  13  -1   2    1.36    1.85
  13  -1   2    1.31    1.22
 -13  -1  -2    2.25    2.31
 -13  -1  -2    5.31    1.47
  13   1   2    2.65    1.20
 -13   1  -2    0.52    2.15
 -13   1  -2    2.69    2.18
  13   1   2    1.48    1.84
  14  -1   2    2.25    1.51
  14  -1   2    0.97    2.12
 -14  -1  -2    0.83    1.43
 -14  -1  -2    2.71    2.66
  14   1   2    1.50    1.24
 -14   1  -2   -0.34    2.66
 -14   1  -2    0.87    1.62
  14   1   2    0.39    2.13
  15  -2  -2   20.92    2.44
 -15  -2   2   28.87    3.01
 -15  -2   2   24.87    3.05
  15  -2  -2   20.71    2.83
  15   2  -2   21.67    2.63
 -15   2   2   21.96    3.00
  15   2  -2   26.08    2.31
 -15   2   2   25.82    3.07
  14  -2  -2   36.26    3.63
 -14  -2   2   36.11    2.88
  14  -2  -2   38.70    2.62
 -14  -2   2   36.94    3.73
  14   2  -2   36.02    2.53
  14   2  -2   35.06    3.58
 -14   2   2   33.18    2.84
  13  -2  -2   28.29    2.13
 -13  -2   2   26.83    3.20
  13  -2  -2   26.41    3.03
 -13  -2   2   31.80    2.43
  13   2  -2   30.75    2.11
 -13   2   2   32.35    3.38
 -13   2   2   27.54    2.38
  13   2  -2   27.25    2.96
  12  -2  -2   37.62    2.23
 -12  -2   2   34.63    2.24
  12  -2  -2   31.59    2.74
 -12  -2   2   36.08    2.98
  12   2  -2   31.91    2.64
 -12   2   2   36.12    3.03
 -12   2   2   34.13    2.26
  12   2  -2   33.22    2.11
  11  -2  -2   53.23    2.87
 -11  -2   2   56.29    2.56
  11  -2  -2   54.87    2.50
 -11  -2   2   52.43    2.91
 -11   2   2   54.53    2.59
  11   2  -2   53.61    2.82
  11   2  -2   52.03    2.38
 -11   2   2   54.66    3.02
  10  -2  -2    2.13    0.72
 -10  -2   2    1.53    0.97
  10  -2  -2    1.25    0.93
 -10  -2   2    1.81    0.77
 -10   2   2    2.16    1.17
  10   2  -2    0.72    0.97
  10   2  -2    2.52    0.59
 -10   2   2    1.07    0.63
   9  -2  -2    7.19    1.00
  -9  -2   2    7.88    1.04
  -9  -2   2    7.89    1.03
   9  -2  -2    4.94    1.01
   9   2  -2    6.19    0.96
  -9   2   2    5.59    0.79
  -9   2   2    7.46    1.26
   9   2  -2    7.25    0.87
   8  -2  -2   25.59    1.39
   8  -2  -2   23.42    1.64
  -8  -2   2   24.43    1.40
  -8  -2   2   26.53    1.65
   8   2  -2   25.51    1.30
   8   2  -2   22.05    1.57
  -8   2   2   23.13    1.39
  -8   2   2   23.07    1.67
  -7  -2   2    0.13    0.56
   7  -2  -2    0.72    0.36
   7  -2  -2    0.82    0.58
  -7  -2   2    0.27    0.37
  -7   2   2    0.36    0.46
   7   2  -2    0.59    0.61
   7   2  -2    0.08    0.34
  -7   2   2   -0.52    0.56
  -6  -2   2   10.67    0.91
   6  -2  -2   10.63    0.82
  -6  -2   2    9.44    0.97
   6  -2  -2   12.76    1.07
   6   2  -2   12.01    1.04
   6   2  -2   10.12    0.79
  -6   2   2   10.12    1.05
  -5  -2   2  139.11    3.88
   5  -2  -2  144.14    3.88
  -5  -2   2  145.91    3.90
   5  -2  -2  144.62    3.90
  -5   2   2  142.25    3.92
   5   2  -2  147.54    3.90
  -5   2   2  145.79    3.88
   5   2  -2  141.68    3.87
  -4  -2   2   24.28    1.04
  -4  -2   2   24.46    1.02
   4  -2  -2   23.68    0.98
   4   2  -2   25.10    1.00
  -4   2   2   23.58    1.06
  -3  -2   2    2.07    0.35
   3  -2  -2    1.32    0.26
   3  -2  -2    1.23    0.28
   3   2  -2    2.02    0.32
  -3   2   2    1.65    0.33
  -3   2   2    1.97    0.31
   2  -2  -2   43.66    1.28
   2  -2  -2   43.93    1.26
  -2  -2   2   43.17    1.20
  -2  -2   2   44.27    1.18
  -2   2   2   43.98    1.27
   2   2  -2   44.72    1.20
  -2   2   2   43.39    1.28
  -1  -2   2    2.85    0.22
  -1   2   2    2.52    0.26
   0  -2   2   60.40    1.39
   0  -2  -2   53.04    1.45
   0   2  -2   48.03    1.44
   0   2   2   50.49    1.43
   1  -2   2   18.54    0.68
  -1  -2  -2   18.29    0.69
  -1   2  -2   18.26    0.64
   1   2   2   17.83    0.71
  -2  -2  -2   17.02    0.76
  -2  -2  -2   16.27    0.78
   2  -2   2   16.50    0.80
   2  -2   2   17.28    0.82
   2   2   2   17.48    0.77
  -2   2  -2   17.57    0.78
   2   2   2   16.72    0.79
  -3  -2  -2   56.94    1.79
   3  -2   2   55.12    1.80
  -3  -2  -2   56.03    1.75
   3  -2   2   56.35    1.84
  -3   2  -2   51.29    1.79
   3   2   2   55.41    1.77
  -3   2  -2   55.47    1.77
   4  -2   2    0.28    0.35
   4  -2   2    0.15    0.45
  -4  -2  -2    0.13    0.39
  -4  -2  -2    0.16    0.28
  -4   2  -2    0.51    0.43
   4   2   2   -0.30    0.28
  -4   2  -2    0.54    0.30
   4   2   2    0.14    0.42
   5  -2   2   77.13    2.59
  -5  -2  -2   79.02    2.62
   5  -2   2   80.74    2.56
   5   2   2   79.93    2.58
  -5   2  -2   79.55    2.54
   5   2   2   78.79    2.50
  -5   2  -2   80.67    2.64
  -6  -2  -2    9.22    0.97
   6  -2   2   11.09    1.22
  -6  -2  -2   10.33    1.23
   6  -2   2   10.44    0.95
   6   2   2    9.65    1.17
  -6   2  -2   10.58    0.98
  -6   2  -2   10.29    1.23
   6   2   2   11.26    0.96
   7  -2   2   52.46    2.31
   7  -2   2   57.11    2.22
  -7  -2  -2   53.86    2.19
  -7  -2  -2   55.77    2.41
   7   2   2   56.77    2.16
  -7   2  -2   59.70    2.24
   7   2   2   53.93    2.34
  -7   2  -2   56.09    2.41
  -8  -2  -2   82.76    3.04
   8  -2   2   86.53    3.20
   8  -2   2   89.72    3.10
  -8  -2  -2   87.35    3.29
  -8   2  -2   90.81    3.31
   8   2   2   84.74    3.19
  -8   2  -2   89.39    3.09
   8   2   2   83.09    3.01
  -9  -2  -2   14.73    1.43
  -9  -2  -2   17.13    1.72
   9  -2   2   16.08    1.89
   9  -2   2   14.19    1.37
   9   2   2   12.43    1.36
   9   2   2   16.73    1.40
  -9   2  -2   17.12    1.99
  -9   2  -2   15.95    1.48
  10  -2   2   33.69    2.05
  10  -2   2   33.85    2.47
 -10  -2  -2   32.85    2.04
 -10  -2  -2   36.04    2.63
 -10   2  -2   32.85    2.67
  10   2   2   35.45    2.08
 -10   2  -2   34.36    2.14
  10   2   2   35.55    2.46
  11  -2   2    6.34    1.59
  11  -2   2    6.62    1.24
 -11  -2  -2    7.18    1.70
 -11  -2  -2    5.52    1.14
 -11   2  -2    6.85    1.23
 -11   2  -2    4.46    1.58
  11   2   2    4.46    1.45
  11   2   2    5.68    1.16
 -12  -2  -2    4.37    1.11
  12  -2   2    5.29    1.61
  12  -2   2    6.70    1.18
 -12  -2  -2    4.92    2.00
 -12   2  -2    7.00    2.00
  12   2   2    6.71    1.45
 -12   2  -2    6.00    1.26
  12   2   2    3.72    1.60
 -13  -2  -2    2.72    2.15
 -13  -2  -2   -0.61    1.23
  13  -2   2   -0.84    1.72
  13  -2   2   -0.01    1.70
 -13   2  -2   -0.32    2.17
  13   2   2    0.10    1.78
  13   2   2    2.03    1.02
 -13   2  -2    2.12    1.21
  14  -2   2    5.09    1.60
 -14  -2  -2    2.10    2.62
 -14  -2  -2    1.93    2.62
  14  -2   2    6.31    2.31
  14   2   2    6.18    1.64
 -14   2  -2    3.36    2.76
  14   2   2    2.56    2.25
 -14   2  -2    4.23    1.56
 -15  -3   2    6.87    1.85
 -15  -3   2    5.21    2.60
  15  -3  -2    7.53    1.56
  15  -3  -2    3.62    2.12
  15   3  -2    8.12    1.51
  15   3  -2    2.56    2.14
 -15   3   2    3.00    2.45
 -14  -3   2   13.78    1.82
 -14  -3   2   10.79    2.47
  14  -3  -2   14.31    2.35
  14  -3  -2   13.93    1.65
 -14   3   2   10.39    2.48
  14   3  -2   14.86    1.58
  14   3  -2   11.85    2.13
 -14   3   2   11.68    1.71
 -13  -3   2    6.70    1.70
 -13  -3   2    6.56    1.43
  13  -3  -2    5.40    1.71
 -13   3   2    7.05    1.98
 -13   3   2    7.26    1.46
  13   3  -2    8.34    1.83
  13   3  -2    4.26    1.00
  12  -3  -2  129.18    4.52
  12  -3  -2  128.00    4.82
 -12  -3   2  138.59    4.57
 -12  -3   2  137.51    4.91
 -12   3   2  127.67    4.54
  12   3  -2  131.44    4.69
  12   3  -2  133.18    4.42
 -12   3   2  136.54    5.06
  11  -3  -2    2.86    0.90
  11  -3  -2    2.78    1.26
 -11  -3   2    1.68    1.15
 -11  -3   2    2.31    0.86
  11   3  -2    2.28    0.65
 -11   3   2    2.31    1.29
  11   3  -2    2.60    1.13
 -11   3   2    2.83    0.77
 -10  -3   2   19.07    1.54
  10  -3  -2   19.88    1.91
 -10  -3   2   21.24    1.94
  10  -3  -2   18.75    1.46
  10   3  -2   16.61    1.82
  10   3  -2   16.84    1.34
 -10   3   2   19.38    1.52
 -10   3   2   20.30    2.14
  -9  -3   2   24.82    1.52
   9  -3  -2   22.02    1.81
   9  -3  -2   22.32    1.48
  -9  -3   2   23.24    1.75
   9   3  -2   23.90    1.37
  -9   3   2   23.26    1.55
  -9   3   2   22.16    1.88
   9   3  -2   23.06    1.74
   8  -3  -2    0.38    0.40
  -8  -3   2    0.04    0.49
  -8  -3   2    0.43    0.69
   8  -3  -2    1.08    0.76
   8   3  -2    0.15    0.61
  -8   3   2   -0.08    0.77
  -8   3   2    1.25    0.49
   8   3  -2    1.12    0.42
   7  -3  -2    1.42    0.59
   7  -3  -2    1.44    0.42
  -7  -3   2    0.94    0.49
  -7  -3   2    1.11    0.66
  -7   3   2    2.64    0.78
   7   3  -2    1.96    0.45
  -7   3   2    1.23    0.65
   7   3  -2    1.84    0.64
   6  -3  -2   60.82    2.03
   6  -3  -2   60.36    2.12
  -6  -3   2   61.41    2.07
  -6  -3   2   59.47    2.11
   6   3  -2   58.38    2.08
  -6   3   2   59.79    2.05
   6   3  -2   60.36    2.00
   5  -3  -2    8.35    0.83
  -5  -3   2    9.80    0.85
  -5   3   2    8.96    0.86
  -5   3   2    9.44    0.75
   5   3  -2    9.59    0.66
   4  -3  -2    8.24    0.63
   4  -3  -2    9.28    0.76
  -4  -3   2    6.47    0.68
   4   3  -2    7.46    0.56
  -4   3   2    6.80    0.71
  -4   3   2    8.26    0.68
   3  -3  -2   25.64    0.95
  -3  -3   2   25.26    0.94
  -3  -3   2   23.92    0.93
  -3   3   2   24.95    0.98
   3   3  -2   24.19    0.86
  -3   3   2   25.29    0.94
   2  -3  -2    3.12    0.34
   2  -3  -2    3.23    0.39
  -2  -3   2    3.81    0.33
  -2  -3   2    3.74    0.34
   2   3  -2    3.58    0.26
   2   3  -2    3.86    0.27
  -2   3   2    3.13    0.37
  -2   3   2    3.98    0.48
   1  -3  -2    9.36    0.47
  -1   3   2    9.77    0.52
   0  -3  -2    0.36    0.32
   0  -3  -2    0.29    0.17
   0  -3   2    0.38    0.13
   0  -3   2    0.34    0.14
   0   3  -2    0.32    0.10
   0   3   2    0.38    0.18
   0   3   2    0.20    0.16
   0   3  -2    0.37    0.09
  -1  -3  -2   23.84    0.84
  -1  -3  -2   23.88    0.88
   1  -3   2   23.04    0.83
   1  -3   2   24.00    0.84
   1   3   2   23.66    0.84
  -1   3  -2   24.28    0.79
  -2  -3  -2    4.28    0.49
   2  -3   2    4.88    0.50
  -2  -3  -2    4.49    0.55
   2  -3   2    4.44    0.52
   2   3   2    4.63    0.47
  -2   3  -2    4.60    0.49
   2   3   2    4.67    0.56
  -3  -3  -2   -0.16    0.28
   3  -3   2    0.33    0.33
  -3  -3  -2   -0.18    0.36
   3  -3   2   -0.53    0.33
  -3   3  -2   -0.16    0.35
   3   3   2   -0.21    0.23
   3   3   2    0.76    0.36
  -3   3  -2    0.20    0.30
   4  -3   2   15.37    1.05
   4  -3   2   14.99    0.94
  -4  -3  -2   12.88    0.87
  -4  -3  -2   14.04    0.98
  -4   3  -2   14.31    0.94
   4   3   2   15.38    1.00
  -4   3  -2   14.11    1.03
   4   3   2   15.37    0.87
  -5  -3  -2   38.76    1.57
  -5  -3  -2   38.23    1.64
   5  -3   2   38.13    1.61
   5  -3   2   40.96    1.70
   5   3   2   39.12    1.55
  -5   3  -2   38.04    1.57
   5   3   2   39.93    1.66
   6  -3   2  161.39    4.50
   6  -3   2  155.95    4.47
  -6  -3  -2  152.16    4.38
  -6  -3  -2  154.24    4.49
  -6   3  -2  152.02    4.41
  -6   3  -2  150.09    4.48
   6   3   2  156.75    4.39
   6   3   2  156.80    4.45
   7  -3   2    1.66    0.54
  -7  -3  -2    1.49    0.53
   7  -3   2    1.60    0.74
  -7  -3  -2    1.32    0.77
   7   3   2    1.41    0.67
  -7   3  -2    1.50    0.55
  -7   3  -2    2.84    0.90
   7   3   2    1.17    0.45
  -8  -3  -2   15.93    1.74
   8  -3   2   17.81    1.32
   8  -3   2   16.94    1.68
  -8  -3  -2   14.23    1.29
  -8   3  -2   17.37    1.34
   8   3   2   15.06    1.22
   8   3   2   12.90    1.32
  -8   3  -2   16.18    1.80
  -9  -3  -2   38.89    2.49
  -9  -3  -2   41.38    2.10
   9  -3   2   41.82    2.42
   9  -3   2   41.40    2.11
  -9   3  -2   40.27    2.10
   9   3   2   40.62    2.38
   9   3   2   43.68    2.05
  -9   3  -2   40.79    2.58
  10  -3   2    0.02    0.71
  10  -3   2    0.17    1.12
 -10  -3  -2    0.88    0.79
 -10  -3  -2    0.19    1.24
  10   3   2    1.07    1.18
 -10   3  -2    0.71    0.78
 -10   3  -2   -0.44    1.03
  10   3   2    0.82    0.67
  11  -3   2   -0.57    1.31
  11  -3   2   -0.99    0.77
 -11  -3  -2    0.32    0.99
 -11  -3  -2   -0.14    1.32
 -11   3  -2    0.06    1.39
  11   3   2    0.72    0.72
  11   3   2    0.52    1.25
 -11   3  -2    0.64    0.98
  12  -3   2    6.40    1.37
 -12  -3  -2    6.88    1.41
  12  -3   2    7.29    1.77
 -12  -3  -2    6.29    1.79
  12   3   2    7.63    1.75
 -12   3  -2    6.38    1.52
  12   3   2    6.57    1.17
 -12   3  -2    4.72    1.99
 -13  -3  -2    4.01    1.56
 -13  -3  -2    3.50    2.27
  13  -3   2    6.58    1.35
  13  -3   2    7.01    2.00
  13   3   2    6.68    2.04
  13   3   2    4.35    1.27
 -13   3  -2    7.53    2.48
 -13   3  -2    7.72    1.59
  14  -3   2    3.79    1.58
 -14  -3  -2    2.17    2.62
  14  -3   2    3.75    2.75
 -14  -3  -2    0.23    1.78
 -14   3  -2    4.37    2.88
 -14   3  -2    4.23    1.57
  14   3   2    1.91    2.12
  14   3   2    0.98    1.29
  15  -4  -2    1.65    2.24
  15  -4  -2   -0.17    1.40
 -15  -4   2   -4.98    2.51
 -15  -4   2    0.91    1.55
  15   4  -2   -0.81    1.18
 -15   4   2   -0.42    2.68
  15   4  -2    0.70    2.17
 -15   4   2    2.22    1.78
  14  -4  -2    1.42    1.86
 -14  -4   2   -0.72    2.02
  14  -4  -2    1.34    1.13
 -14  -4   2    2.32    1.39
  14   4  -2    2.35    1.18
 -14   4   2    0.42    2.19
 -14   4   2   -1.72    1.23
  14   4  -2    0.66    1.72
 -13  -4   2  107.40    4.68
  13  -4  -2  112.10    4.27
 -13  -4   2  114.86    4.26
  13  -4  -2  105.87    4.57
 -13   4   2  105.85    4.92
  13   4  -2  110.54    4.48
  13   4  -2  106.15    3.96
 -13   4   2  109.22    4.28
  12  -4  -2    9.15    1.53
 -12  -4   2    6.42    1.78
 -12  -4   2   15.08    1.79
  12  -4  -2    8.76    1.18
  12   4  -2    7.87    1.44
 -12   4   2   10.45    1.92
  12   4  -2   15.12    1.53
 -12   4   2    9.22    1.28
  11  -4  -2   87.56    3.32
  11  -4  -2   79.99    3.54
 -11  -4   2   89.93    3.35
 -11  -4   2   90.30    3.63
  11   4  -2   85.02    3.44
  11   4  -2   80.14    3.44
 -11   4   2   87.20    3.34
 -11   4   2   83.74    3.76
  10  -4  -2   49.51    2.30
 -10  -4   2   48.70    2.56
  10  -4  -2   45.93    2.53
 -10  -4   2   51.38    2.29
 -10   4   2   48.48    2.34
  10   4  -2   52.22    2.15
  10   4  -2   51.53    2.51
 -10   4   2   46.50    2.74
   9  -4  -2    7.76    1.06
   9  -4  -2   11.62    1.16
  -9  -4   2    6.17    0.95
  -9  -4   2    7.82    0.92
   9   4  -2   10.12    0.98
  -9   4   2    6.50    0.83
   9   4  -2    8.34    1.07
  -9   4   2    7.09    1.10
   8  -4  -2   14.92    1.08
  -8  -4   2   13.79    1.18
   8  -4  -2   12.64    1.39
  -8  -4   2   13.24    1.36
   8   4  -2   14.81    1.39
   8   4  -2   12.86    0.97
  -8   4   2   13.91    1.50
  -8   4   2   14.80    1.19
  -7  -4   2    0.81    0.48
   7  -4  -2    0.64    0.58
  -7  -4   2    0.87    0.58
   7  -4  -2    0.92    0.36
   7   4  -2    0.44    0.34
   7   4  -2    0.66    0.56
  -7   4   2    0.35    0.41
  -7   4   2    1.96    0.75
   6  -4  -2   28.87    1.31
  -6  -4   2   30.15    1.43
   6  -4  -2   31.51    1.46
  -6  -4   2   29.66    1.33
   6   4  -2   28.67    1.25
  -6   4   2   30.51    1.49
  -6   4   2   29.83    1.32
   5  -4  -2    5.17    0.69
   5  -4  -2    3.08    0.45
  -5  -4   2    3.43    0.49
  -5  -4   2    3.72    0.58
  -5   4   2    5.71    0.65
  -5   4   2    3.04    0.51
   5   4  -2    3.61    0.46
  -4  -4   2   56.49    1.78
   4  -4  -2   57.83    1.80
  -4  -4   2   57.59    1.79
   4  -4  -2   56.82    1.82
  -4   4   2   56.53    1.84
  -4   4   2   57.51    1.80
   4   4  -2   59.51    1.72
   3  -4  -2  406.24    9.96
   3  -4  -2  410.40    9.96
  -3  -4   2  406.61    9.87
  -3  -4   2  422.37    9.88
  -3   4   2  417.68    9.97
  -3   4   2  408.88    9.97
   3   4  -2  392.19    9.84
   3   4  -2  450.52    9.84
  -2  -4   2    5.04    0.37
   2  -4  -2    6.07    0.49
  -2  -4   2    4.99    0.35
   2  -4  -2    5.53    0.52
   2   4  -2    5.57    0.32
   2   4  -2    5.47    0.28
  -2   4   2    5.75    0.46
  -2   4   2    5.73    0.56
  -1  -4   2   20.77    0.53
  -1  -4   2   21.02    0.53
   1  -4  -2   20.78    0.78
  -1   4   2   19.91    0.79
   0  -4  -2  381.93    9.27
   0  -4   2  403.38    9.16
   0  -4  -2  387.36    9.27
   0  -4   2  382.67    9.10
   0   4   2  397.04    9.28
   0   4   2  385.34    9.27
   0   4  -2  394.05    9.10
   0   4  -2  381.68    9.08
   1  -4   2    2.53    0.29
   1  -4   2    1.97    0.28
  -1  -4  -2    2.47    0.35
  -1  -4  -2    2.17    0.36
   1   4   2    2.31    0.33
   1   4   2    2.60    0.38
  -1   4  -2    2.11    0.23
  -1   4  -2    2.33    0.28
  -2  -4  -2    2.13    0.35
   2  -4   2    1.66    0.34
  -2  -4  -2    1.54    0.35
   2   4   2    1.52    0.27
   2   4   2    2.64    0.41
  -2   4  -2    2.02    0.34
  -3  -4  -2    0.86    0.30
   3  -4   2    1.03    0.31
   3  -4   2    1.71    0.43
  -3  -4  -2    1.08    0.40
   3   4   2    1.20    0.38
  -3   4  -2    1.09    0.33
  -3   4  -2    1.21    0.49
   3   4   2    1.66    0.36
  -4  -4  -2   34.07    1.40
   4  -4   2   32.66    1.38
   4  -4   2   32.96    1.45
  -4  -4  -2   34.77    1.36
  -4   4  -2   30.91    1.33
  -4   4  -2   32.26    1.44
   4   4   2   36.35    1.34
   4   4   2   31.43    1.37
   5  -4   2   38.87    1.61
  -5  -4  -2   37.59    1.64
  -5  -4  -2   38.90    1.57
   5  -4   2   37.18    1.67
  -5   4  -2   39.24    1.58
   5   4   2   35.69    1.60
   5   4   2   40.22    1.54
   6  -4   2   24.76    1.37
  -6  -4  -2   23.12    1.31
   6  -4   2   23.02    1.47
  -6  -4  -2   22.69    1.46
  -6   4  -2   22.34    1.29
  -6   4  -2   21.45    1.51
   6   4   2   23.82    1.25
  -7  -4  -2   85.61    3.15
   7  -4   2   94.89    3.11
  -7  -4  -2   90.54    3.03
   7  -4   2   93.37    3.18
   7   4   2   90.04    3.00
  -7   4  -2   94.23    3.07
  -7   4  -2   86.83    3.17
   7   4   2   87.71    3.07
  -8  -4  -2    6.13    0.94
   8  -4   2    8.57    1.06
   8  -4   2    5.99    1.02
  -8  -4  -2    6.32    1.13
   8   4   2    5.98    0.84
  -8   4  -2    5.39    0.84
   8   4   2    7.57    1.17
  -8   4  -2    5.43    1.06
   9  -4   2    1.96    0.81
   9  -4   2    2.47    0.99
  -9  -4  -2    2.32    1.04
  -9  -4  -2    1.56    0.79
  -9   4  -2    2.46    1.19
   9   4   2    1.11    0.59
  -9   4  -2    2.47    0.73
   9   4   2    2.82    0.98
  10  -4   2    5.12    1.28
  10  -4   2    7.37    1.24
 -10  -4  -2    3.91    1.35
 -10  -4  -2    4.34    0.87
 -10   4  -2    6.19    1.57
 -10   4  -2    6.56    1.15
  10   4   2    6.77    1.10
  10   4   2    8.12    1.49
 -11  -4  -2   16.12    2.05
  11  -4   2   10.12    1.62
 -11  -4  -2    8.17    1.25
  11  -4   2   13.63    1.49
 -11   4  -2   12.79    2.04
  11   4   2   11.51    1.61
 -11   4  -2   15.87    1.81
  11   4   2   12.84    1.56
 -12  -4  -2    2.30    1.34
  12  -4   2    2.67    1.58
 -12  -4  -2    1.76    1.78
  12  -4   2    2.35    0.98
  12   4   2    1.48    1.60
 -12   4  -2    4.00    2.05
  12   4   2    1.54    0.97
 -12   4  -2    1.82    1.17
  13  -4   2   40.31    2.80
 -13  -4  -2   35.74    2.90
  13  -4   2   37.97    3.73
 -13  -4  -2   37.72    3.94
  13   4   2   36.37    2.63
  13   4   2   44.01    3.69
 -13   4  -2   44.31    4.32
 -13   4  -2   46.75    2.92
 -14  -4  -2   -0.51    2.39
 -14  -4  -2   -1.59    1.63
  14  -4   2    2.03    1.45
  14  -4   2   -1.18    2.18
  14   4   2    0.16    1.38
  14   4   2    1.73    2.23
 -14   4  -2    1.27    1.59
 -14   4  -2   -3.52    2.59
 -15  -5   2   -2.94    1.54
  15  -5  -2    2.25    1.54
 -15  -5   2   -0.83    2.38
  15  -5  -2    0.65    2.34
 -15   5   2    1.91    1.80
  15   5  -2    3.27    1.28
  15   5  -2    1.65    2.15
 -15   5   2   -0.06    2.75
 -14  -5   2    3.38    1.37
  14  -5  -2    0.27    1.22
  14  -5  -2    2.56    1.96
 -14  -5   2   -0.11    1.85
 -14   5   2   -0.54    2.07
  14   5  -2    1.47    0.96
 -14   5   2    2.04    2.07
  14   5  -2    2.80    1.73
 -13  -5   2    3.19    1.67
 -13  -5   2    3.87    1.24
  13  -5  -2    4.72    1.15
  13  -5  -2    5.65    1.80
 -13   5   2    2.70    1.27
  13   5  -2    4.77    1.08
  13   5  -2    4.51    1.60
 -13   5   2    5.84    2.08
 -12  -5   2   56.25    3.20
  12  -5  -2   52.75    3.24
 -12  -5   2   56.38    2.78
  12  -5  -2   56.46    2.72
 -12   5   2   52.25    2.71
  12   5  -2   53.36    2.52
 -12   5   2   49.67    3.36
  12   5  -2   53.96    3.00
  11  -5  -2   -0.46    0.72
  11  -5  -2   -0.01    1.09
 -11  -5   2   -0.20    1.15
 -11  -5   2    0.26    0.79
 -11   5   2   -1.36    0.80
  11   5  -2    0.41    0.62
 -11   5   2    0.16    1.29
  11   5  -2   -0.18    1.01
 -10  -5   2    0.98    0.75
  10  -5  -2    0.11    0.88
 -10  -5   2    0.79    0.88
  10  -5  -2    0.61    0.67
  10   5  -2    0.77    0.96
 -10   5   2   -1.46    1.06
  10   5  -2    0.02    0.53
 -10   5   2    1.79    0.83
   9  -5  -2    8.59    1.02
   9  -5  -2    6.19    1.03
  -9  -5   2    9.24    1.24
  -9  -5   2    6.33    0.90
   9   5  -2    6.48    0.95
  -9   5   2    5.71    0.84
  -9   5   2    7.08    1.21
   9   5  -2    7.52    0.84
   8  -5  -2    4.05    0.68
  -8  -5   2    4.52    0.70
   8  -5  -2    4.60    0.94
  -8  -5   2    4.88    0.92
  -8   5   2    4.71    1.34
   8   5  -2    3.88    0.52
   8   5  -2    4.33    0.87
  -8   5   2    4.31    0.73
  -7  -5   2    5.05    0.67
   7  -5  -2    3.56    0.55
  -7  -5   2    4.03    0.69
   7  -5  -2    4.63    0.77
  -7   5   2    2.89    0.49
   7   5  -2    2.59    0.46
  -7   5   2    3.40    0.68
   6  -5  -2   -0.05    0.44
   6  -5  -2   -0.38    0.31
  -6  -5   2   -0.02    0.44
  -6  -5   2    0.32    0.38
  -6   5   2   -0.10    0.31
   6   5  -2    0.09    0.26
  -6   5   2    0.22    0.52
  -5  -5   2   57.20    1.88
   5  -5  -2   54.21    1.85
   5  -5  -2   53.34    1.90
  -5   5   2   57.11    1.88
  -5   5   2   54.18    1.94
   5   5  -2   57.27    1.76
   4  -5  -2    0.34    0.33
  -4  -5   2    0.79    0.33
   4  -5  -2    0.36    0.28
  -4  -5   2    0.77    0.38
   4   5  -2    0.57    0.27
   4   5  -2    0.40    0.25
  -4   5   2    0.42    0.41
  -4   5   2    0.31    0.28
  -3  -5   2   41.36    1.28
   3  -5  -2   41.37    1.38
  -3  -5   2   40.78    1.25
   3  -5  -2   41.01    1.41
   3   5  -2   42.27    1.27
  -3   5   2   42.09    1.38
   3   5  -2   40.98    1.20
  -3   5   2   39.36    1.40
   2  -5  -2    4.43    0.50
  -2  -5   2    4.29    0.35
  -2  -5   2    4.30    0.32
  -2   5   2    2.65    0.36
  -2   5   2    4.37    0.47
   2   5  -2    3.48    0.31
   2   5  -2    4.52    0.27
   1  -5  -2    0.55    0.31
  -1  -5   2    0.36    0.13
   1  -5  -2    0.61    0.27
  -1  -5   2    0.44    0.13
  -1   5   2    0.40    0.27
  -1   5   2    0.55    0.37
   0  -5   2    6.23    0.34
   0  -5  -2    5.71    0.50
   0  -5   2    6.12    0.34
   0  -5  -2    6.23    0.55
   0   5  -2    6.05    0.30
   0   5  -2    6.18    0.32
   0   5   2    5.99    0.48
   0   5   2    6.18    0.55
  -1  -5  -2  289.58    7.01
   1  -5   2  283.77    6.89
  -1  -5  -2  294.01    7.02
   1  -5   2  286.48    6.90
  -1   5  -2  281.38    6.86
   1   5   2  289.99    7.00
   1   5   2  292.70    7.00
  -1   5  -2  286.05    6.91
   2  -5   2   26.04    1.01
  -2  -5  -2   22.63    0.99
  -2  -5  -2   22.55    0.95
   2  -5   2   21.10    0.97
  -2   5  -2   24.30    0.98
   2   5   2   21.98    0.91
   2   5   2   24.72    1.00
  -3  -5  -2    6.04    0.70
   3  -5   2    5.92    0.72
   3  -5   2    5.38    0.58
  -3  -5  -2    5.61    0.59
  -3   5  -2    5.43    0.57
   3   5   2    5.87    0.57
   3   5   2    3.75    0.45
  -4  -5  -2   16.77    1.03
  -4  -5  -2   14.66    0.90
   4  -5   2   15.28    0.95
   4  -5   2   15.92    1.06
  -4   5  -2   17.53    0.97
  -4   5  -2   16.17    1.10
   4   5   2   15.43    1.02
   4   5   2   17.68    0.91
  -5  -5  -2    3.61    0.60
   5  -5   2    3.66    0.62
  -5  -5  -2    3.77    0.70
   5  -5   2    2.38    0.49
   5   5   2    3.98    0.67
   5   5   2    4.70    0.59
  -5   5  -2    2.91    0.46
  -5   5  -2    2.21    0.60
   6  -5   2   93.39    2.98
  -6  -5  -2   87.55    2.93
   6  -5   2   89.50    3.00
  -6  -5  -2   90.55    2.90
  -6   5  -2   92.74    2.93
   6   5   2   89.73    2.85
   6   5   2   90.08    2.95
  -6   5  -2   85.37    3.00
  -7  -5  -2    2.11    0.69
   7  -5   2    1.96    0.79
   7  -5   2    2.76    0.71
  -7  -5  -2    1.88    0.72
   7   5   2    2.52    0.58
   7   5   2    2.04    0.81
  -7   5  -2    1.34    0.78
  -7   5  -2    1.26    0.57
  -8  -5  -2   10.43    1.25
   8  -5   2   12.28    1.23
   8  -5   2   14.98    1.48
  -8  -5  -2   13.88    1.67
  -8   5  -2   13.84    1.31
  -8   5  -2    9.05    1.17
   8   5   2   11.39    1.17
   8   5   2    9.25    1.13
  -9  -5  -2   23.58    1.72
   9  -5   2   25.56    2.08
  -9  -5  -2   24.52    2.23
   9  -5   2   22.89    1.70
  -9   5  -2   24.81    2.28
   9   5   2   24.24    1.61
   9   5   2   26.68    2.14
  -9   5  -2   26.15    1.76
  10  -5   2    1.47    0.81
 -10  -5  -2    1.31    0.83
 -10  -5  -2    2.07    1.32
  10  -5   2    2.31    1.22
  10   5   2    2.52    0.89
 -10   5  -2    4.22    1.04
 -10   5  -2    1.53    1.48
  10   5   2    1.63    1.08
  11  -5   2    6.11    1.14
 -11  -5  -2    4.44    1.65
  11  -5   2    9.26    1.71
 -11  -5  -2    5.75    1.30
  11   5   2    4.56    1.00
 -11   5  -2    6.24    1.78
 -11   5  -2    8.71    1.22
  11   5   2    8.96    1.64
  12  -5   2    1.08    1.05
 -12  -5  -2    3.43    3.46
  12  -5   2    4.44    1.76
 -12  -5  -2    1.00    1.18
  12   5   2    0.69    1.02
 -12   5  -2    3.77    1.30
 -12   5  -2    2.32    1.99
  12   5   2    1.65    1.54
  13  -5   2   -1.52    1.09
 -13  -5  -2    0.83    1.50
 -13  -5  -2   -3.54    1.77
  13  -5   2   -0.87    2.27
  13   5   2    1.01    1.89
 -13   5  -2    1.26    1.47
 -13   5  -2   -0.49    2.27
  13   5   2    0.15    1.16
 -14  -5  -2    0.75    1.78
 -14  -5  -2   -2.17    2.52
  14  -5   2   -0.57    2.23
  14  -5   2    1.21    1.44
 -14   5  -2    2.27    2.84
  14   5   2    2.55    1.44
  14   5   2    2.41    2.17
 -14   5  -2    0.08    1.61
 -15  -6   2   26.05    3.20
 -15  -6   2   27.81    2.95
  15  -6  -2   24.79    3.10
  15  -6  -2   29.99    2.91
 -15   6   2   25.06    2.68
  15   6  -2   21.18    2.56
  15   6  -2   23.33    2.51
 -15   6   2   18.48    3.26
  14  -6  -2   20.64    2.68
 -14  -6   2   18.87    2.45
 -14  -6   2   23.00    2.54
  14  -6  -2   20.54    2.09
  14   6  -2   19.40    2.00
 -14   6   2   20.63    2.25
  14   6  -2   18.54    2.23
 -14   6   2   18.22    2.87
  13  -6  -2    0.20    1.64
 -13  -6   2    2.34    1.63
 -13  -6   2    1.92    1.20
  13  -6  -2    0.07    0.96
  13   6  -2    1.13    0.80
 -13   6   2   -1.61    1.76
  13   6  -2    0.02    1.51
 -13   6   2   -2.09    1.17
 -12  -6   2    2.02    0.99
 -12  -6   2    3.26    1.47
  12  -6  -2    3.66    1.50
  12  -6  -2    4.02    1.13
 -12   6   2    3.81    1.02
  12   6  -2    3.77    0.83
  12   6  -2    2.78    1.35
 -12   6   2    2.41    1.71
  11  -6  -2   -0.30    0.74
  11  -6  -2    0.61    1.25
 -11  -6   2    0.16    1.12
 -11  -6   2    0.51    0.76
  11   6  -2    0.22    0.59
  11   6  -2    0.13    1.09
 -11   6   2   -0.57    0.78
 -11   6   2   -0.27    1.24
  10  -6  -2    8.72    1.07
 -10  -6   2    6.15    1.12
  10  -6  -2    9.85    1.44
 -10  -6   2    8.67    1.10
  10   6  -2    9.19    1.05
  10   6  -2    7.72    1.18
 -10   6   2    7.31    1.03
 -10   6   2   10.76    1.55
   9  -6  -2   15.20    1.69
  -9  -6   2   15.03    1.35
   9  -6  -2   15.69    1.27
  -9  -6   2   15.31    1.62
  -9   6   2   12.21    1.32
  -9   6   2   16.04    1.75
   9   6  -2   14.78    1.10
   9   6  -2   16.28    1.65
   8  -6  -2    2.30    0.61
   8  -6  -2    1.58    0.76
  -8  -6   2    2.59    0.77
  -8  -6   2    1.44    0.58
   8   6  -2    1.78    0.71
  -8   6   2    1.48    0.79
   8   6  -2    1.45    0.39
  -8   6   2    1.54    0.61
  -7  -6   2    2.78    0.53
   7  -6  -2    2.89    0.50
  -7  -6   2    2.74    0.62
   7  -6  -2    3.65    0.78
   7   6  -2    4.64    0.56
  -7   6   2    4.20    0.85
  -7   6   2    4.19    0.67
  -6  -6   2   16.04    1.09
   6  -6  -2   15.49    1.02
   6  -6  -2   14.33    1.13
  -6  -6   2   14.48    1.14
   6   6  -2   15.89    0.84
  -6   6   2   15.89    1.24
  -6   6   2   16.01    0.98
   5  -6  -2    4.11    0.53
  -5  -6   2    4.09    0.56
   5  -6  -2    5.82    0.74
  -5  -6   2    3.29    0.59
   5   6  -2    4.01    0.46
  -5   6   2    2.87    0.52
   5   6  -2    2.98    0.39
  -5   6   2    4.20    0.56
  -4  -6   2    5.59    0.59
   4  -6  -2    6.31    0.73
   4  -6  -2    6.58    0.64
  -4  -6   2    6.22    0.65
  -4   6   2    9.78    1.14
   4   6  -2    7.57    0.60
   4   6  -2    7.04    0.50
  -3  -6   2    1.58    0.30
   3  -6  -2    1.10    0.32
  -3  -6   2    1.20    0.27
   3  -6  -2    1.98    0.57
   3   6  -2    1.28    0.21
  -3   6   2    1.58    0.31
   3   6  -2    1.68    0.26
  -3   6   2    1.17    0.41
  -2  -6   2   39.55    1.08
  -2  -6   2   37.26    1.08
   2  -6  -2   37.65    1.28
  -2   6   2   35.83    1.31
   2   6  -2   41.16    1.07
  -2   6   2   37.47    1.28
   2   6  -2   38.87    1.04
  -1  -6   2   21.09    0.66
   1  -6  -2   22.36    0.88
  -1  -6   2   21.19    0.65
  -1   6   2   20.44    0.90
  -1   6   2   21.04    0.85
   1   6  -2   22.67    0.61
   1   6  -2   21.68    0.60
   0  -6  -2    3.46    0.39
   0  -6  -2    1.74    0.31
   0  -6   2    2.99    0.32
   0  -6   2    2.91    0.33
   0   6  -2    3.37    0.27
   0   6   2    2.20    0.35
   0   6  -2    3.49    0.27
   0   6   2    2.47    0.32
  -1  -6  -2   38.01    1.27
   1  -6   2   35.92    1.16
   1  -6   2   37.80    1.16
  -1  -6  -2   38.41    1.31
  -1   6  -2   37.15    1.12
   1   6   2   37.83    1.30
   1   6   2   40.27    1.26
  -1   6  -2   39.58    1.18
  -2  -6  -2  129.59    3.41
   2  -6   2  127.98    3.36
   2  -6   2  130.40    3.37
  -2  -6  -2  127.39    3.42
   2   6   2  130.95    3.40
   2   6   2  130.09    3.42
  -2   6  -2  125.03    3.36
   3  -6   2    0.11    0.33
   3  -6   2    0.01    0.26
  -3  -6  -2   -0.20    0.29
  -3  -6  -2    0.10    0.40
   3   6   2    0.17    0.32
   3   6   2    0.24    0.25
  -3   6  -2    1.49    0.38
   4  -6   2    7.21    0.76
  -4  -6  -2    5.00    0.58
   4  -6   2    3.94    0.50
  -4  -6  -2    6.00    0.70
   4   6   2    5.45    0.67
  -4   6  -2    7.79    0.71
  -4   6  -2    5.81    0.74
   4   6   2    4.92    0.59
  -5  -6  -2   10.09    0.90
   5  -6   2   10.41    1.07
  -5  -6  -2   11.44    1.03
   5  -6   2    9.80    0.92
   5   6   2   11.73    0.84
   5   6   2   10.26    1.04
  -5   6  -2   11.43    1.15
  -5   6  -2   10.89    0.82
   6  -6   2   10.42    1.04
  -6  -6  -2   10.83    1.01
  -6  -6  -2   11.91    1.25
   6  -6   2   10.68    1.21
  -6   6  -2   11.57    0.95
   6   6   2   10.58    1.17
   6   6   2   11.16    0.91
  -6   6  -2    8.67    0.98
   7  -6   2    3.16    0.86
  -7  -6  -2    1.61    0.84
   7  -6   2    2.33    0.66
  -7  -6  -2    1.90    0.68
   7   6   2    2.99    0.61
  -7   6  -2    2.94    0.58
  -7   6  -2    2.59    0.93
   7   6   2    1.95    0.72
  -8  -6  -2   12.71    1.31
   8  -6   2   14.18    1.40
   8  -6   2   12.37    1.30
  -8  -6  -2   11.00    1.30
   8   6   2   11.56    1.16
  -8   6  -2   12.14    1.30
  -8   6  -2    9.84    1.28
   8   6   2    9.25    1.10
   9  -6   2   14.68    1.57
  -9  -6  -2    8.32    1.22
   9  -6   2   12.15    1.40
  -9  -6  -2   10.41    1.15
   9   6   2   13.82    1.34
  -9   6  -2   14.30    1.45
  -9   6  -2   12.40    1.55
   9   6   2    9.15    1.28
 -10  -6  -2   26.38    2.53
 -10  -6  -2   24.37    2.02
  10  -6   2   25.30    1.92
  10  -6   2   26.81    2.40
 -10   6  -2   23.26    1.87
  10   6   2   22.11    2.32
  10   6   2   26.06    1.76
 -10   6  -2   23.92    2.61
 -11  -6  -2   21.18    2.11
  11  -6   2   23.27    2.64
  11  -6   2   22.76    1.99
 -11  -6  -2   24.41    2.92
 -11   6  -2   17.93    2.04
  11   6   2   21.65    1.84
 -11   6  -2   18.52    2.28
  11   6   2   22.57    2.17
  12  -6   2    1.38    1.63
  12  -6   2    3.87    1.22
 -12  -6  -2    5.23    2.07
 -12  -6  -2    4.85    1.38
  12   6   2    4.81    1.15
  12   6   2    2.62    1.48
 -12   6  -2    6.00    1.44
 -12   6  -2    3.55    2.11
 -13  -6  -2    6.34    2.32
 -13  -6  -2    7.41    1.76
  13  -6   2    6.66    1.35
  13  -6   2    7.22    2.25
 -13   6  -2    6.75    2.55
  13   6   2    6.69    2.17
 -13   6  -2    6.76    1.61
  13   6   2    9.99    1.51
 -14  -6  -2    7.18    2.04
  14  -6   2    8.61    2.52
 -14  -6  -2    8.97    2.90
 -14   6  -2    7.09    2.95
  14   6   2   10.11    1.59
  14   6   2   11.61    2.61
 -14   6  -2    9.15    1.79
 -15  -7   2   -1.57    2.15
 -15  -7   2   -0.45    1.39
  15  -7  -2   -0.99    1.60
 -15   7   2    1.59    2.70
  15   7  -2   -0.08    2.16
  15   7  -2   -0.19    1.23
 -15   7   2   -3.00    1.61
  14  -7  -2    1.28    1.11
 -14  -7   2    4.43    2.18
  14  -7  -2    2.18    2.08
 -14  -7   2    1.78    1.22
  14   7  -2    1.21    0.94
 -14   7   2    2.51    1.44
  14   7  -2    1.39    1.88
 -14   7   2    0.88    2.00
  13  -7  -2    0.07    1.64
  13  -7  -2    1.12    1.09
 -13  -7   2    0.73    1.14
 -13  -7   2    0.41    1.52
 -13   7   2   -1.33    1.70
  13   7  -2   -0.28    0.78
 -13   7   2    1.10    1.57
  13   7  -2   -0.57    1.44
 -12  -7   2   -0.75    1.34
  12  -7  -2    0.34    1.50
  12  -7  -2   -1.15    0.92
 -12  -7   2   -1.65    1.03
 -12   7   2   -0.03    1.55
 -12   7   2   -0.46    0.91
  12   7  -2    0.02    1.35
  12   7  -2   -0.57    0.71
  11  -7  -2   -0.71    1.09
 -11  -7   2    0.47    0.92
  11  -7  -2    0.20    0.71
 -11   7   2   -0.39    0.85
 -11   7   2   -0.93    1.23
  11   7  -2   -0.23    1.10
  11   7  -2    0.33    0.66
 -10  -7   2    0.38    0.65
 -10  -7   2   -0.33    0.89
  10  -7  -2   -0.06    0.63
  10  -7  -2    0.63    1.03
  10   7  -2    0.19    0.97
 -10   7   2   -1.34    0.68
 -10   7   2   -1.51    1.07
  -9  -7   2    8.13    0.97
  -9  -7   2    9.09    1.22
   9  -7  -2   10.60    1.16
   9  -7  -2   10.55    1.32
  -9   7   2    6.74    1.10
  -9   7   2    8.86    1.09
   9   7  -2    9.90    0.92
   9   7  -2    7.57    1.01
   8  -7  -2   22.54    1.67
  -8  -7   2   22.34    1.39
  -8  -7   2   22.69    1.56
   8  -7  -2   23.52    1.42
  -8   7   2   23.23    1.75
   8   7  -2   21.32    1.18
  -8   7   2   25.24    1.47
   7  -7  -2    3.88    0.81
  -7  -7   2    3.94    0.66
  -7  -7   2    3.59    0.73
   7  -7  -2    4.17    0.64
  -7   7   2    4.37    0.68
  -7   7   2    4.43    0.88
   7   7  -2    3.77    0.52
  -6  -7   2   17.16    1.14
  -6  -7   2   13.73    1.20
   6  -7  -2   17.60    1.22
   6  -7  -2   17.67    1.06
  -6   7   2   18.62    1.06
  -6   7   2   17.60    1.29
   6   7  -2   18.80    0.91
  -5  -7   2   67.16    2.10
   5  -7  -2   68.91    2.25
   5  -7  -2   67.96    2.20
  -5  -7   2   66.80    2.14
   5   7  -2   69.67    2.11
  -5   7   2   68.90    2.20
  -5   7   2   64.60    2.24
   5   7  -2   68.64    2.02
  -4  -7   2    6.03    0.68
   4  -7  -2    2.62    0.45
  -4  -7   2    4.01    0.45
   4  -7  -2    3.80    0.47
   4   7  -2    4.67    0.44
   4   7  -2    5.66    0.54
  -4   7   2    4.81    0.58
  -4   7   2    4.44    0.58
  -3  -7   2    7.52    0.55
   3  -7  -2    8.10    0.73
  -3  -7   2    7.86    0.53
   3  -7  -2    7.85    0.62
   3   7  -2    7.50    0.44
   3   7  -2    7.67    0.49
  -3   7   2    8.15    0.78
  -2  -7   2  205.87    5.19
  -2  -7   2  208.77    5.19
   2  -7  -2  212.61    5.42
  -2   7   2  214.56    5.43
   2   7  -2  241.44    5.18
  -2   7   2  214.42    5.41
   2   7  -2  214.10    5.17
  -1  -7   2   13.15    0.52
  -1  -7   2   13.50    0.52
   1  -7  -2   11.30    0.69
   1  -7  -2   10.98    0.73
   1   7  -2   12.04    0.44
   1   7  -2   14.16    0.46
  -1   7   2   10.91    0.75
   0  -7  -2  331.55    8.14
   0  -7  -2  329.80    8.13
   0  -7   2  332.80    7.94
   0  -7   2  335.46    7.95
   0   7  -2  350.80    7.93
   0   7   2  320.84    8.12
   0   7  -2  343.75    7.92
   0   7   2  335.78    8.13
  -1  -7  -2   37.22    1.29
  -1  -7  -2   38.81    1.33
   1  -7   2   38.15    1.18
   1  -7   2   37.30    1.18
  -1   7  -2   37.29    1.14
  -1   7  -2   39.04    1.17
   1   7   2   40.25    1.28
   1   7   2   37.14    1.32
  -2  -7  -2    0.40    0.27
   2  -7   2    0.44    0.32
   2  -7   2    0.57    0.33
  -2  -7  -2    1.05    0.40
  -2   7  -2    0.22    0.24
  -2   7  -2    0.59    0.28
   2   7   2    0.58    0.23
   2   7   2    0.92    0.37
  -3  -7  -2    0.08    0.41
  -3  -7  -2    0.08    0.28
   3  -7   2    0.03    0.39
   3   7   2   -0.31    0.18
   3   7   2   -0.13    0.40
  -3   7  -2    0.09    0.18
  -3   7  -2    0.32    0.31
   4  -7   2    0.31    0.36
  -4  -7  -2    0.36    0.42
   4  -7   2    0.07    0.41
  -4  -7  -2    0.14    0.32
   4   7   2    0.18    0.43
  -4   7  -2    0.40    0.29
   4   7   2    0.41    0.27
   5  -7   2   34.96    1.51
   5  -7   2   33.99    1.60
  -5  -7  -2   35.01    1.50
  -5  -7  -2   35.06    1.61
  -5   7  -2   35.03    1.66
  -5   7  -2   35.83    1.50
   5   7   2   34.62    1.43
   5   7   2   35.74    1.58
  -6  -7  -2   12.26    1.01
   6  -7   2    9.46    1.04
   6  -7   2    9.21    1.04
  -6  -7  -2   11.06    1.26
  -6   7  -2    9.13    1.04
  -6   7  -2   11.03    0.91
   6   7   2    9.83    1.19
   6   7   2    9.87    0.88
  -7  -7  -2   -0.61    0.79
  -7  -7  -2    0.13    0.61
   7  -7   2    0.58    0.73
   7  -7   2   -0.15    0.55
   7   7   2    0.71    0.39
  -7   7  -2    0.91    0.56
   7   7   2    0.76    0.64
  -7   7  -2    0.61    0.92
   8  -7   2   -1.04    0.54
  -8  -7  -2    0.71    0.71
  -8  -7  -2    0.33    0.89
   8  -7   2    0.18    0.83
  -8   7  -2   -0.40    0.55
   8   7   2   -0.21    0.78
  -8   7  -2   -0.18    0.94
   8   7   2    0.19    0.45
  -9  -7  -2   -0.05    1.17
   9  -7   2    0.61    0.63
  -9  -7  -2    0.13    0.79
   9  -7   2    1.21    1.10
  -9   7  -2    1.56    0.76
   9   7   2    1.90    1.14
  -9   7  -2    2.24    1.28
   9   7   2    0.71    0.69
  10  -7   2   25.84    2.47
 -10  -7  -2   22.59    2.04
 -10  -7  -2   27.09    2.62
 -10   7  -2   25.91    2.69
 -10   7  -2   26.36    1.99
  10   7   2   26.51    2.40
 -11  -7  -2    1.50    1.61
  11  -7   2    2.91    1.04
 -11  -7  -2   -0.11    1.04
  11  -7   2    1.88    1.45
  11   7   2    2.63    0.89
 -11   7  -2    1.05    1.66
  11   7   2    1.72    1.43
 -11   7  -2    1.59    1.03
  12  -7   2    6.35    1.97
  12  -7   2    6.56    1.33
 -12  -7  -2    5.81    2.09
 -12  -7  -2    5.49    1.36
 -12   7  -2    7.28    1.53
  12   7   2    6.88    1.80
 -12   7  -2    6.79    2.29
  12   7   2    5.65    1.11
 -13  -7  -2    3.03    2.34
  13  -7   2    3.80    1.38
  13  -7   2    3.08    1.89
 -13  -7  -2    1.65    1.39
  13   7   2    3.55    1.21
 -13   7  -2    3.71    2.56
  13   7   2    2.01    1.84
 -13   7  -2    3.50    1.59
  14  -7   2    0.10    1.56
 -14  -7  -2   -0.49    2.41
 -14  -7  -2    1.60    1.86
  14  -7   2   -0.01    2.40
 -14   7  -2    0.19    2.73
  14   7   2    0.68    1.30
 -14   7  -2    0.87    1.79
  14   7   2   -0.15    2.21
 -15  -8   2    1.60    2.50
 -15  -8   2   -2.69    1.64
  15  -8  -2   -0.49    2.42
  15  -8  -2    0.87    1.26
  15   8  -2    1.00    1.28
  15   8  -2    1.04    2.01
 -15   8   2   -0.67    1.90
 -15   8   2   -0.45    2.35
 -14  -8   2    1.77    1.97
 -14  -8   2    0.20    1.25
  14  -8  -2    0.41    2.06
  14  -8  -2    2.52    1.82
  14   8  -2    1.82    1.89
 -14   8   2   -0.14    2.07
 -14   8   2   -1.72    1.38
  14   8  -2    2.23    1.04
 -13  -8   2    1.52    1.72
 -13  -8   2    2.61    1.16
  13  -8  -2    3.02    1.27
  13  -8  -2    3.10    1.80
 -13   8   2    0.39    1.83
 -13   8   2    4.38    1.34
  13   8  -2    3.71    1.62
  13   8  -2    3.82    1.00
 -12  -8   2   -0.99    1.37
  12  -8  -2   -0.18    1.43
 -12  -8   2    0.71    0.88
  12  -8  -2   -0.92    0.99
 -12   8   2   -0.15    0.97
 -12   8   2    0.75    1.40
  12   8  -2    0.75    1.37
  12   8  -2   -0.73    0.65
  11  -8  -2    9.66    1.61
  11  -8  -2    8.21    1.62
 -11  -8   2    5.67    1.33
 -11  -8   2    9.93    1.27
 -11   8   2    7.30    1.22
  11   8  -2    9.78    1.42
  11   8  -2    9.60    1.15
 -11   8   2    6.90    1.57
 -10  -8   2    9.59    1.14
 -10  -8   2   11.59    1.51
  10  -8  -2   11.55    1.38
  10  -8  -2    9.27    1.26
 -10   8   2   11.03    1.54
  10   8  -2   10.27    1.10
  10   8  -2    9.18    1.28
 -10   8   2   13.62    1.51
  -9  -8   2    0.83    0.88
  -9  -8   2    0.60    0.61
   9  -8  -2    0.53    0.51
   9  -8  -2    1.48    0.95
   9   8  -2    1.26    0.44
  -9   8   2    0.64    0.61
  -9   8   2    1.15    1.00
   8  -8  -2   14.31    1.51
   8  -8  -2   13.62    1.20
  -8  -8   2   13.83    1.36
  -8  -8   2   15.69    1.20
  -8   8   2   14.59    1.20
  -8   8   2   12.70    1.31
   8   8  -2   13.09    1.06
   8   8  -2   15.46    0.97
   7  -8  -2   56.15    2.12
  -7  -8   2   55.10    2.13
   7  -8  -2   54.82    2.25
   7   8  -2   53.09    1.89
  -7   8   2   56.28    2.11
  -7   8   2   57.22    2.32
   6  -8  -2   32.44    1.46
  -6  -8   2   31.25    1.49
   6  -8  -2   30.92    1.55
  -6  -8   2   30.79    1.42
   6   8  -2   34.30    1.27
  -6   8   2   32.62    1.44
   6   8  -2   33.98    1.38
  -6   8   2   30.96    1.60
   5  -8  -2    7.90    0.81
  -5  -8   2    7.01    0.82
  -5  -8   2    6.89    0.73
   5  -8  -2    6.60    0.76
   5   8  -2    6.18    0.66
   5   8  -2    5.88    0.54
  -5   8   2    7.29    0.80
  -5   8   2    7.35    0.71
  -4  -8   2   38.53    1.35
   4  -8  -2   40.03    1.50
  -4  -8   2   38.83    1.38
   4  -8  -2   42.86    1.59
  -4   8   2   40.98    1.50
   4   8  -2   40.70    1.36
   4   8  -2   39.13    1.26
   3  -8  -2   21.45    1.08
  -3  -8   2   20.40    0.83
   3  -8  -2   21.73    1.00
  -3  -8   2   19.30    0.83
  -3   8   2   25.66    1.04
   3   8  -2   21.49    0.82
   3   8  -2   20.72    0.75
  -2  -8   2    0.10    0.22
  -2  -8   2    0.13    0.24
   2  -8  -2    0.12    0.27
   2  -8  -2   -0.06    0.35
   2   8  -2    0.23    0.16
  -2   8   2   -0.26    0.35
   2   8  -2    0.52    0.16
  -2   8   2    0.04    0.21
   1  -8  -2   31.94    1.21
   1  -8  -2   31.58    1.18
  -1  -8   2   31.46    0.99
  -1  -8   2   32.37    0.98
   1   8  -2   32.59    0.92
   1   8  -2   34.26    0.93
  -1   8   2   32.54    1.21
   0  -8   2    0.66    0.25
   0  -8  -2    0.50    0.27
   0  -8  -2    0.97    0.36
   0  -8   2    0.67    0.23
   0   8  -2    1.17    0.20
   0   8  -2    0.93    0.19
   0   8   2    0.71    0.25
   0   8   2    0.93    0.53
  -1  -8  -2  177.16    4.54
   1  -8   2  180.45    4.40
   1  -8   2  176.14    4.38
  -1  -8  -2  179.89    4.54
  -1   8  -2  182.44    4.39
   1   8   2  180.61    4.52
  -1   8  -2  181.13    4.36
   1   8   2  152.76    4.68
  -2  -8  -2   44.98    1.55
   2  -8   2   45.78    1.48
  -2  -8  -2   45.27    1.58
   2  -8   2   44.11    1.47
   2   8   2   43.94    1.56
  -2   8  -2   45.70    1.46
   2   8   2   44.58    1.49
  -2   8  -2   44.22    1.41
  -3  -8  -2    2.04    0.40
   3  -8   2    4.35    0.55
   3  -8   2    3.06    0.52
  -3  -8  -2    4.14    0.58
   3   8   2    2.41    0.37
   3   8   2    3.26    0.51
   4  -8   2   39.26    1.56
  -4  -8  -2   37.87    1.47
   4  -8   2   35.09    1.44
   4   8   2   35.81    1.40
  -4   8  -2   36.49    1.45
   4   8   2   38.74    1.54
   5  -8   2    1.29    0.55
  -5  -8  -2    0.18    0.56
  -5  -8  -2    0.35    0.40
   5  -8   2    0.13    0.36
   5   8   2    0.34    0.35
   5   8   2    0.16    0.51
  -5   8  -2    0.59    0.35
  -5   8  -2    0.21    0.55
  -6  -8  -2   17.31    1.40
   6  -8   2   18.18    1.43
  -6  -8  -2   18.45    1.23
   6  -8   2   19.29    1.23
   6   8   2   19.06    1.11
   6   8   2   19.07    1.38
  -6   8  -2   20.79    1.18
  -6   8  -2   18.99    1.50
  -7  -8  -2    4.69    0.86
  -7  -8  -2    7.41    0.85
   7  -8   2    8.12    0.92
   7  -8   2    8.87    1.11
  -7   8  -2    7.32    1.10
   7   8   2    6.94    1.00
  -7   8  -2    7.42    0.88
   7   8   2    8.26    0.94
   8  -8   2    0.98    0.61
  -8  -8  -2    1.25    0.81
   8  -8   2    1.82    0.95
  -8  -8  -2    2.84    0.79
  -8   8  -2    1.17    0.62
  -8   8  -2    2.69    1.13
   8   8   2    1.61    0.53
   8   8   2    2.90    1.00
   9  -8   2    0.38    0.75
  -9  -8  -2    0.72    0.92
  -9  -8  -2    0.85    0.68
   9  -8   2    0.50    1.06
   9   8   2    0.98    0.52
   9   8   2    0.73    1.00
  -9   8  -2   -0.16    1.18
  -9   8  -2    0.76    0.75
 -10  -8  -2   19.92    1.83
 -10  -8  -2   15.73    1.81
  10  -8   2   21.36    2.01
  10  -8   2   17.59    1.83
 -10   8  -2   19.92    1.93
  10   8   2   18.25    1.59
  10   8   2   19.50    2.36
 -10   8  -2   21.29    2.21
 -11  -8  -2   11.42    1.34
  11  -8   2   19.41    2.38
  11  -8   2   16.10    1.73
 -11  -8  -2   12.82    1.90
 -11   8  -2   17.76    1.78
 -11   8  -2   15.91    2.38
  11   8   2   13.16    1.41
  11   8   2   15.04    2.00
  12  -8   2    0.32    1.58
 -12  -8  -2    0.79    1.88
  12  -8   2    1.71    1.14
 -12  -8  -2    0.61    1.34
 -12   8  -2    0.87    2.05
 -12   8  -2    1.66    1.25
  12   8   2    0.72    1.71
  12   8   2   -1.39    0.93
 -13  -8  -2    1.60    2.29
  13  -8   2    3.41    1.46
  13  -8   2    3.70    2.03
 -13  -8  -2    5.24    1.62
  13   8   2    4.96    1.94
  13   8   2    2.52    1.11
 -13   8  -2   -0.67    2.31
 -13   8  -2    6.84    1.64
  14  -8   2   -1.20    1.54
 -14  -8  -2    0.14    2.66
 -14  -8  -2    1.25    1.80
  14  -8   2   -2.11    2.30
 -14   8  -2    0.96    2.94
  14   8   2    1.01    2.42
 -14   8  -2   -1.84    1.77
  14   8   2   -0.27    1.27
 -15  -9   2    0.03    1.55
  15  -9  -2   -0.22    1.66
  15  -9  -2   -0.70    2.52
 -15  -9   2    3.30    2.70
 -15   9   2   -1.70    1.77
  15   9  -2    2.55    1.32
 -15   9   2    2.23    3.03
 -14  -9   2    3.13    2.16
  14  -9  -2   -0.05    1.99
  14  -9  -2    1.24    2.29
 -14  -9   2   -0.88    1.30
 -14   9   2    0.95    2.56
  14   9  -2    2.03    1.04
  14   9  -2    0.80    1.90
 -14   9   2    2.39    1.62
  13  -9  -2    5.24    2.01
  13  -9  -2    6.83    1.33
 -13  -9   2    4.69    1.98
 -13  -9   2    1.70    1.16
  13   9  -2    8.87    1.18
  13   9  -2    4.67    1.73
 -13   9   2    4.56    2.05
 -13   9   2    8.04    1.39
 -12  -9   2    5.70    1.29
 -12  -9   2    7.87    1.69
  12  -9  -2    6.79    1.23
  12  -9  -2    3.88    1.42
  12   9  -2    7.70    1.48
  12   9  -2    6.78    0.99
 -12   9   2    5.87    1.80
  11  -9  -2   14.40    1.63
 -11  -9   2   13.76    1.65
  11  -9  -2   13.42    1.64
 -11  -9   2   13.04    1.41
 -11   9   2   14.64    1.86
  11   9  -2   16.59    1.73
 -11   9   2   13.42    1.45
  11   9  -2   12.45    1.25
  10  -9  -2   13.51    1.49
  10  -9  -2   10.94    1.38
 -10  -9   2   11.32    2.14
 -10  -9   2   14.35    1.46
 -10   9   2   14.04    1.54
 -10   9   2   13.25    1.55
  10   9  -2   16.08    1.18
  -9  -9   2   -0.01    0.54
   9  -9  -2    0.95    0.53
  -9  -9   2   -0.47    0.85
   9  -9  -2   -0.93    0.89
   9   9  -2    0.06    0.45
  -9   9   2   -0.39    0.57
  -9   9   2    0.82    1.06
   9   9  -2    0.70    0.37
  -8  -9   2   14.70    1.20
  -8  -9   2   15.06    1.39
   8  -9  -2   16.81    1.59
   8  -9  -2   15.14    1.26
  -8   9   2   16.64    1.74
   8   9  -2   15.94    0.96
  -8   9   2   18.13    1.34
   7  -9  -2    9.04    1.01
  -7  -9   2   10.52    1.11
  -7  -9   2   10.37    1.23
   7  -9  -2    8.82    1.00
  -7   9   2    9.01    0.96
   7   9  -2    9.46    0.73
  -7   9   2    9.17    1.01
   7   9  -2    9.07    0.90
   6  -9  -2    0.29    0.41
  -6  -9   2    0.23    0.44
   6  -9  -2    0.12    0.49
  -6  -9   2   -0.10    0.50
   6   9  -2   -0.20    0.35
  -6   9   2    0.07    0.61
   6   9  -2    0.21    0.27
  -6   9   2    0.29    0.39
  -5  -9   2    8.44    0.83
   5  -9  -2    7.68    0.93
   5  -9  -2   11.37    1.16
  -5  -9   2    8.38    0.78
   5   9  -2    8.38    0.68
   5   9  -2    7.65    0.58
  -5   9   2    6.05    0.72
  -5   9   2    7.64    0.72
   4  -9  -2   31.90    1.41
   4  -9  -2   33.05    1.37
  -4  -9   2   32.97    1.21
  -4  -9   2   32.46    1.23
   4   9  -2   34.36    1.19
  -4   9   2   34.26    1.32
  -4   9   2   31.22    1.44
   4   9  -2   34.71    1.12
   3  -9  -2    1.73    0.43
  -3  -9   2    2.10    0.36
  -3  -9   2    1.97    0.34
   3  -9  -2    2.04    0.45
   3   9  -2    2.73    0.33
   3   9  -2    2.08    0.26
  -3   9   2    1.42    0.51
  -3   9   2    1.81    0.43
   2  -9  -2    7.99    0.67
  -2  -9   2    7.21    0.55
  -2  -9   2    7.97    0.52
   2  -9  -2    6.70    0.74
  -2   9   2    6.03    0.61
  -2   9   2    6.61    0.77
   2   9  -2    7.16    0.40
   2   9  -2    6.84    0.42
  -1  -9   2   43.86    1.32
  -1  -9   2   48.18    1.32
   1  -9  -2   44.48    1.52
   1  -9  -2   43.95    1.55
  -1   9   2   46.73    1.52
   1   9  -2   44.26    1.25
   1   9  -2   45.80    1.26
   0  -9   2   39.71    1.23
   0  -9  -2   39.67    1.42
   0  -9  -2   38.19    1.37
   0   9  -2   38.11    1.16
   0   9  -2   41.37    1.17
   0   9   2   41.14    1.36
   1  -9   2   28.00    1.08
  -1  -9  -2   29.80    1.21
  -1  -9  -2   30.25    1.18
   1  -9   2   28.93    1.06
  -1   9  -2   30.50    1.01
  -1   9  -2   30.73    1.02
   1   9   2   32.22    1.14
  -2  -9  -2   11.26    0.86
   2  -9   2   11.99    0.75
   2  -9   2    9.71    0.77
  -2  -9  -2   10.63    0.75
  -2   9  -2   10.05    0.67
  -2   9  -2   12.19    0.67
   2   9   2   11.92    0.69
  -3  -9  -2    3.22    0.51
   3  -9   2    4.44    0.56
  -3  -9  -2    2.75    0.44
   3  -9   2    3.05    0.53
  -3   9  -2    2.98    0.39
   3   9   2    3.41    0.53
  -3   9  -2    3.21    0.41
   3   9   2    4.69    0.50
   4  -9   2  160.95    4.47
  -4  -9  -2  164.61    4.52
   4  -9   2  166.42    4.48
  -4  -9  -2  161.11    4.47
  -4   9  -2  168.48    4.48
   4   9   2  169.18    4.51
   4   9   2  164.99    4.43
   5  -9   2    0.31    0.53
   5  -9   2    0.37    0.37
  -5  -9  -2    0.18    0.39
  -5  -9  -2   -0.17    0.53
   5   9   2    0.20    0.53
   5   9   2    0.42    0.30
  -5   9  -2    0.24    0.35
  -6  -9  -2    4.57    0.70
   6  -9   2    3.63    0.74
   6  -9   2    4.27    0.63
  -6  -9  -2    3.72    0.86
  -6   9  -2    4.05    0.56
   6   9   2    5.41    0.85
  -6   9  -2    4.66    0.87
   6   9   2    5.51    0.70
  -7  -9  -2    5.65    0.88
  -7  -9  -2    5.86    0.97
   7  -9   2    5.85    0.93
   7  -9   2    4.77    0.90
  -7   9  -2    5.09    0.67
   7   9   2    5.31    0.63
   7   9   2    6.90    1.04
  -7   9  -2    4.93    0.98
  -8  -9  -2    0.85    0.71
  -8  -9  -2   -0.51    0.94
   8  -9   2    0.54    0.88
   8  -9   2   -0.47    0.57
  -8   9  -2   -1.07    0.99
   8   9   2   -0.85    0.44
   8   9   2    0.68    0.89
  -8   9  -2   -0.28    0.49
   9  -9   2    2.84    0.94
   9  -9   2    3.54    1.18
  -9  -9  -2    2.37    0.88
  -9  -9  -2    3.55    1.19
  -9   9  -2    2.94    1.33
  -9   9  -2    2.55    0.85
   9   9   2    3.74    0.95
   9   9   2    3.07    1.06
 -10  -9  -2    1.49    0.93
 -10  -9  -2    1.68    1.38
  10  -9   2    0.55    0.76
  10  -9   2    0.71    1.15
  10   9   2    0.83    1.12
 -10   9  -2    2.27    1.00
 -10   9  -2    1.59    1.48
  10   9   2    0.52    0.60
  11  -9   2   -1.29    0.81
  11  -9   2    0.50    1.62
 -11  -9  -2    2.24    1.59
 -11  -9  -2    0.02    0.97
 -11   9  -2    0.35    1.77
  11   9   2    1.12    1.55
  11   9   2    0.71    0.80
 -11   9  -2    0.45    1.02
  12  -9   2    0.22    1.71
  12  -9   2   -0.26    1.17
 -12  -9  -2   -0.26    2.07
 -12  -9  -2    1.90    1.17
 -12   9  -2   -2.14    2.07
  12   9   2   -1.09    1.61
 -12   9  -2    0.87    1.23
  12   9   2   -0.49    0.82
  13  -9   2    4.58    2.29
  13  -9   2    8.94    1.70
 -13  -9  -2    5.93    2.61
 -13  -9  -2    6.62    1.66
 -13   9  -2    3.04    2.39
  13   9   2    9.09    1.50
  13   9   2    6.46    2.29
 -13   9  -2    5.86    1.52
 -14  -9  -2   -0.58    1.67
 -14  -9  -2    2.45    2.94
  14  -9   2   -1.67    2.43
  14  -9   2   -0.42    1.56
  14   9   2   -0.88    1.48
 -14   9  -2   -3.19    2.97
 -14   9  -2   -0.45    1.80
  14   9   2    0.34    2.31
  15 -10  -2   -0.16    1.72
  15  10  -2    0.06    1.22
 -14 -10   2    1.95    2.11
 -14 -10   2    0.65    1.36
  14 -10  -2    1.68    2.15
  14 -10  -2    0.92    1.42
  14  10  -2    2.31    1.10
 -14  10   2    4.18    2.61
  14  10  -2    0.17    1.77
 -14  10   2   -0.62    1.46
 -13 -10   2    3.32    1.77
 -13 -10   2    2.19    1.32
  13 -10  -2    1.76    3.52
  13 -10  -2    3.87    1.35
  13  10  -2    2.66    1.70
 -13  10   2    2.49    1.41
  13  10  -2    1.34    0.87
 -13  10   2    2.40    1.99
 -12 -10   2   29.07    2.85
  12 -10  -2   26.81    2.33
  12 -10  -2   28.51    2.61
 -12 -10   2   25.98    2.25
  12  10  -2   27.66    1.78
 -12  10   2   27.68    2.35
 -12  10   2   27.24    3.26
  12  10  -2   24.74    2.66
  11 -10  -2    9.38    1.68
  11 -10  -2   13.53    1.58
 -11 -10   2   10.97    1.50
 -11 -10   2   12.09    1.39
 -11  10   2   14.70    1.95
  11  10  -2   11.65    1.23
 -11  10   2   12.72    1.44
 -10 -10   2   17.57    1.94
  10 -10  -2   17.84    1.61
  10 -10  -2   17.02    1.71
 -10 -10   2   15.89    1.52
  10  10  -2   14.99    1.34
  10  10  -2   17.14    1.23
 -10  10   2   22.47    1.70
 -10  10   2   15.58    1.64
   9 -10  -2   19.26    1.52
   9 -10  -2   21.76    1.97
  -9 -10   2   17.82    1.44
  -9 -10   2   21.14    1.78
  -9  10   2   20.24    2.08
  -9  10   2   22.08    1.58
   9  10  -2   19.12    1.17
   8 -10  -2    1.04    0.56
   8 -10  -2    1.02    0.85
  -8 -10   2    0.24    0.64
   8  10  -2    0.57    0.50
   8  10  -2    1.18    0.35
  -8  10   2    0.14    0.51
  -8  10   2   -0.12    0.87
  -7 -10   2   38.85    1.77
  -7 -10   2   40.14    1.88
   7 -10  -2   42.46    1.83
   7 -10  -2   42.27    2.02
  -7  10   2   40.58    2.03
   7  10  -2   39.20    1.68
   7  10  -2   40.56    1.54
  -7  10   2   40.85    1.81
   6 -10  -2    0.29    0.57
  -6 -10   2    0.19    0.55
   6 -10  -2   -0.34    0.39
  -6 -10   2    0.30    0.41
  -6  10   2   -0.54    0.59
  -6  10   2    0.36    0.42
   6  10  -2   -0.11    0.26
   6  10  -2    0.27    0.35
  -5 -10   2   91.29    2.68
  -5 -10   2   88.47    2.65
   5 -10  -2   90.30    2.86
   5 -10  -2   90.91    2.82
   5  10  -2   93.84    2.65
   5  10  -2   91.49    2.55
  -5  10   2   91.28    2.80
  -5  10   2   87.70    2.87
  -4 -10   2   86.20    2.45
  -4 -10   2   83.33    2.44
   4 -10  -2   84.90    2.66
   4 -10  -2   86.48    2.64
   4  10  -2   86.91    2.40
   4  10  -2   85.51    2.34
  -4  10   2   84.37    2.68
  -4  10   2   86.30    2.60
   3 -10  -2   60.53    2.01
  -3 -10   2   57.81    1.77
  -3 -10   2   62.84    1.78
   3 -10  -2   57.70    1.96
  -3  10   2   62.07    1.95
   3  10  -2   60.82    1.72
  -3  10   2   59.11    2.03
   3  10  -2   61.61    1.70
  -2 -10   2    9.47    0.60
  -2 -10   2   10.22    0.65
   2 -10  -2    9.44    0.82
   2 -10  -2    9.71    0.74
  -2  10   2    9.12    0.70
   2  10  -2    9.36    0.50
   2  10  -2    9.92    0.47
  -2  10   2    9.56    0.86
   1 -10  -2   31.36    1.22
  -1 -10   2   29.60    1.03
   1 -10  -2   29.21    1.25
  -1 -10   2   30.99    1.06
   1  10  -2   33.01    0.98
   1  10  -2   30.95    0.96
   0 -10   2   22.74    0.88
   0 -10  -2   21.33    1.07
   0 -10   2   24.09    0.92
   0 -10  -2   23.12    1.04
   0  10   2   23.01    0.97
   0  10  -2   22.31    0.81
   0  10  -2   22.84    0.81
   1 -10   2   58.34    1.77
   1 -10   2   59.29    1.76
  -1 -10  -2   57.96    1.87
  -1 -10  -2   58.33    1.90
   1  10   2   58.07    1.82
  -1  10  -2   57.42    1.68
  -1  10  -2   59.19    1.70
  -2 -10  -2   16.89    0.93
   2 -10   2   18.16    0.95
   2 -10   2   17.48    0.90
  -2 -10  -2   18.95    1.06
  -2  10  -2   17.99    0.83
  -2  10  -2   18.22    0.84
   2  10   2   17.75    0.87
  -3 -10  -2  119.38    3.37
  -3 -10  -2  122.26    3.43
   3 -10   2  117.22    3.30
   3 -10   2  119.15    3.35
   3  10   2  116.15    3.30
  -3  10  -2  122.23    3.31
  -3  10  -2  117.81    3.26
   4 -10   2   75.46    2.39
  -4 -10  -2   74.33    2.45
  -4 -10  -2   72.21    2.36
  -4  10  -2   71.57    2.32
   4  10   2   75.25    2.30
   4  10   2   69.56    2.41
  -5 -10  -2  105.08    3.29
  -5 -10  -2  104.00    3.21
   5 -10   2  104.00    3.26
   5 -10   2  107.60    3.24
  -5  10  -2  107.62    3.22
   5  10   2  106.81    3.15
   5  10   2  105.42    3.25
  -6 -10  -2   54.32    2.28
   6 -10   2   55.72    2.14
   6 -10   2   51.02    2.23
  -6 -10  -2   53.42    2.12
  -6  10  -2   57.85    2.31
  -6  10  -2   53.30    2.10
   6  10   2   52.15    2.19
   6  10   2   54.50    2.01
  -7 -10  -2    2.73    0.61
   7 -10   2    3.02    0.94
   7 -10   2    2.78    0.66
  -7 -10  -2    4.38    0.97
  -7  10  -2    3.41    0.69
   7  10   2    3.58    0.94
  -7  10  -2    2.25    1.01
   7  10   2    3.47    0.61
  -8 -10  -2    0.80    1.00
   8 -10   2    0.14    0.61
   8 -10   2    1.59    0.95
  -8 -10  -2    0.44    0.72
   8  10   2    1.43    0.83
   8  10   2    0.28    0.55
  -8  10  -2    0.82    0.64
  -8  10  -2    0.36    1.05
   9 -10   2    0.61    0.82
  -9 -10  -2    0.76    1.09
   9 -10   2    0.71    1.15
  -9 -10  -2    1.19    0.79
   9  10   2    1.95    0.65
  -9  10  -2    0.60    1.15
  -9  10  -2    1.24    0.77
   9  10   2    0.84    0.91
 -10 -10  -2   13.55    1.91
  10 -10   2    9.33    1.22
 -10 -10  -2   11.16    1.50
  10  10   2   10.93    1.23
 -10  10  -2    8.56    1.70
  10  10   2    8.57    1.52
 -10  10  -2   10.98    1.37
  11 -10   2   -0.84    1.06
 -11 -10  -2    0.45    1.68
  11 -10   2   -0.74    1.46
 -11 -10  -2    0.64    1.00
 -11  10  -2    0.29    1.05
 -11  10  -2   -0.76    1.59
  11  10   2    0.18    1.36
  11  10   2   -1.50    0.76
 -12 -10  -2    3.84    1.39
 -12 -10  -2    2.51    2.02
  12 -10   2    5.99    1.52
  12 -10   2    3.46    1.79
 -12  10  -2    2.67    2.07
  12  10   2    3.77    1.21
 -12  10  -2    4.62    1.42
  12  10   2    3.97    1.85
  13 -10   2    3.99    1.50
 -13 -10  -2    1.02    2.42
  13 -10   2    1.81    2.08
 -13 -10  -2    0.07    1.63
  13  10   2    1.44    1.11
 -13  10  -2    3.12    1.63
 -13  10  -2    0.72    2.20
  13  10   2    3.87    1.98
 -14 -11   2   -0.14    1.39
  14 -11  -2    1.27    1.60
  14 -11  -2    1.56    2.25
 -14 -11   2    0.58    2.05
  14  11  -2   -0.60    1.83
 -14  11   2   -1.82    1.51
 -14  11   2    0.69    2.37
  14  11  -2    0.44    1.00
  13 -11  -2    3.73    1.51
 -13 -11   2    3.82    1.82
  13 -11  -2    6.13    2.10
 -13 -11   2    2.87    1.33
  13  11  -2    2.78    0.96
 -13  11   2    1.91    1.29
 -13  11   2    3.15    2.04
  12 -11  -2   12.17    1.49
 -12 -11   2   10.96    1.38
  12 -11  -2   13.88    2.06
 -12 -11   2   10.02    1.79
 -12  11   2   12.91    2.25
  12  11  -2   12.92    1.41
 -12  11   2   10.80    1.42
  11 -11  -2    8.20    1.70
 -11 -11   2    4.60    1.14
  11 -11  -2    5.02    1.03
 -11 -11   2    4.30    1.36
  11  11  -2    5.83    0.82
  11  11  -2    2.85    0.84
 -11  11   2    6.19    1.20
 -11  11   2    5.96    1.69
  10 -11  -2    2.77    0.95
 -10 -11   2    2.89    1.17
  10 -11  -2    3.44    1.25
 -10 -11   2    1.66    0.75
 -10  11   2   -0.89    1.17
  10  11  -2    2.02    0.54
 -10  11   2    1.59    0.83
  -9 -11   2    9.46    1.60
   9 -11  -2   13.17    1.38
  -9 -11   2   10.87    1.36
   9 -11  -2   11.82    1.42
  -9  11   2   13.22    1.56
  -9  11   2   13.11    1.35
   9  11  -2   12.59    1.24
   9  11  -2   12.78    0.98
  -8 -11   2    1.55    0.85
  -8 -11   2    2.20    0.76
   8 -11  -2    0.40    0.76
   8 -11  -2    1.61    0.62
   8  11  -2    1.24    0.55
   8  11  -2    1.11    0.42
  -8  11   2    1.96    0.92
  -8  11   2    0.81    0.58
  -7 -11   2   37.70    1.83
   7 -11  -2   39.39    1.97
   7 -11  -2   36.81    1.77
  -7 -11   2   35.87    1.69
   7  11  -2   37.81    1.46
  -7  11   2   39.56    1.73
   7  11  -2   37.88    1.64
  -7  11   2   36.71    2.01
  -6 -11   2   15.04    1.18
  -6 -11   2   14.69    1.08
   6 -11  -2   13.83    1.12
   6 -11  -2   14.25    1.25
  -6  11   2   14.72    1.06
   6  11  -2   14.33    0.81
   6  11  -2   15.62    0.95
  -6  11   2   13.80    1.38
  -5 -11   2   35.62    1.46
   5 -11  -2   36.38    1.65
   5 -11  -2   37.29    1.59
  -5 -11   2   34.85    1.41
   5  11  -2   37.50    1.27
   5  11  -2   36.60    1.36
  -5  11   2   36.01    1.49
  -5  11   2   33.95    1.68
  -4 -11   2    0.62    0.41
  -4 -11   2    0.39    0.33
   4 -11  -2    0.57    0.44
   4 -11  -2   -0.25    0.31
  -4  11   2    0.50    0.55
  -4  11   2    0.02    0.30
   4  11  -2    0.31    0.21
   4  11  -2    0.25    0.27
   3 -11  -2    6.26    0.72
  -3 -11   2    6.23    0.68
  -3 -11   2    6.57    0.62
  -3  11   2    5.22    0.68
  -3  11   2    6.32    0.60
   3  11  -2    6.41    0.51
   3  11  -2    5.98    0.43
   2 -11  -2    5.66    0.65
  -2 -11   2    4.45    0.53
  -2 -11   2    4.70    0.47
   2 -11  -2    5.39    0.65
   2  11  -2    5.18    0.38
  -2  11   2    5.58    0.58
   2  11  -2    5.93    0.44
  -1 -11   2    0.79    0.30
   1 -11  -2    0.61    0.31
  -1 -11   2    0.35    0.32
   1 -11  -2    0.26    0.34
   1  11  -2    0.77    0.23
   1  11  -2    0.14    0.17
  -1  11   2    0.52    0.25
   0 -11   2    7.37    0.64
   0 -11  -2    7.50    0.68
   0 -11   2    5.88    0.57
   0 -11  -2    6.81    0.76
   0  11  -2    7.32    0.46
   0  11  -2    6.86    0.48
   0  11   2    7.07    0.56
  -1 -11  -2   78.66    2.38
   1 -11   2   79.06    2.26
  -1 -11  -2   79.51    2.41
   1 -11   2   76.94    2.23
  -1  11  -2   78.39    2.19
   1  11   2   79.25    2.34
  -1  11  -2   80.43    2.20
  -2 -11  -2   23.39    1.19
   2 -11   2   22.47    1.10
   2 -11   2   23.20    1.04
  -2 -11  -2   23.26    1.12
  -2  11  -2   22.78    0.97
   2  11   2   23.23    1.01
  -2  11  -2   24.16    1.01
   3 -11   2    3.44    0.61
   3 -11   2    4.50    0.57
  -3 -11  -2    2.91    0.57
  -3 -11  -2    4.35    0.62
  -3  11  -2    3.66    0.46
   3  11   2    3.19    0.42
  -3  11  -2    4.12    0.51
  -4 -11  -2   80.55    2.65
  -4 -11  -2   83.48    2.60
   4 -11   2   76.76    2.67
   4 -11   2   80.78    2.57
   4  11   2   77.13    3.02
   4  11   2   82.63    2.50
  -4  11  -2   85.82    2.56
   5 -11   2    9.27    0.92
   5 -11   2    9.70    1.11
  -5 -11  -2   11.76    1.26
  -5 -11  -2   10.17    1.01
  -5  11  -2    8.56    0.87
  -5  11  -2    9.55    0.84
   5  11   2    9.48    0.77
   5  11   2   10.26    1.17
  -6 -11  -2    6.56    0.82
  -6 -11  -2    7.07    0.98
   6 -11   2    6.95    0.87
   6 -11   2    7.63    0.94
   6  11   2    6.58    0.75
   6  11   2    4.95    0.80
  -6  11  -2    5.68    0.70
  -7 -11  -2    5.65    1.05
   7 -11   2    6.20    0.91
   7 -11   2    4.78    0.92
  -7 -11  -2    4.82    0.86
  -7  11  -2    5.03    0.81
  -7  11  -2    5.58    1.12
   7  11   2    4.57    0.66
   7  11   2    5.44    1.00
  -8 -11  -2   26.60    1.71
   8 -11   2   28.50    1.77
  -8 -11  -2   27.41    2.12
   8 -11   2   27.29    2.07
  -8  11  -2   28.56    2.19
   8  11   2   18.25    2.00
   8  11   2   27.07    2.02
   9 -11   2    2.06    1.12
   9 -11   2    2.77    0.98
  -9 -11  -2    0.90    1.09
  -9 -11  -2    4.16    1.00
   9  11   2    2.32    0.68
   9  11   2    2.72    1.14
  -9  11  -2    5.65    1.06
  -9  11  -2    3.49    1.31
  10 -11   2    0.25    1.21
 -10 -11  -2    2.06    1.35
 -10 -11  -2    0.59    0.95
  10 -11   2    1.39    0.98
 -10  11  -2    1.27    1.36
 -10  11  -2   -1.27    0.84
  10  11   2    1.46    0.78
  10  11   2    2.21    1.38
 -11 -11  -2   -0.64    1.53
 -11 -11  -2   -0.55    1.06
  11 -11   2   -0.50    1.41
  11 -11   2   -0.13    0.96
  11  11   2   -0.14    1.54
  11  11   2   -0.46    0.79
 -11  11  -2    0.02    1.69
 -11  11  -2   -1.10    1.03
 -12 -11  -2    5.73    2.15
 -12 -11  -2    4.17    1.63
  12 -11   2    5.33    1.42
  12 -11   2    8.08    2.06
  12  11   2    7.12    1.33
 -12  11  -2    5.58    2.21
 -12  11  -2    8.65    1.53
  12  11   2    6.72    1.98
 -13 -11  -2    3.76    2.68
  13 -11   2    3.38    2.23
  13 -11   2    4.79    1.67
 -13 -11  -2    0.86    1.72
 -13  11  -2    3.98    1.72
  13  11   2    1.06    1.29
  13  11   2    1.33    2.00
 -13  11  -2    2.77    2.48
 -14 -12   2   16.72    2.56
  14 -12  -2   25.88    3.06
 -14 -12   2   19.01    2.10
  14 -12  -2   23.16    3.06
 -14  12   2   25.04    2.98
  14  12  -2   21.67    2.21
 -14  12   2   13.21    2.78
 -13 -12   2    0.70    1.31
  13 -12  -2    2.16    1.34
 -13 -12   2    1.60    1.89
  13 -12  -2    1.75    2.06
  13  12  -2    0.82    1.45
 -13  12   2   -0.52    2.09
 -13  12   2    1.91    1.33
  13  12  -2    2.66    0.88
  12 -12  -2    0.00    1.04
 -12 -12   2    1.72    1.08
  12 -12  -2    3.07    1.69
 -12 -12   2    2.18    1.59
  12  12  -2   -1.17    0.76
  12  12  -2    1.64    0.77
 -12  12   2    1.22    1.29
 -12  12   2   -0.13    1.74
 -11 -12   2    1.00    1.39
  11 -12  -2    1.45    0.90
 -11 -12   2    1.07    0.87
  11 -12  -2   -0.06    1.31
 -11  12   2   -0.96    1.53
 -11  12   2   -0.33    0.96
  11  12  -2    0.00    0.65
  11  12  -2   -0.87    0.57
 -10 -12   2    0.66    0.77
  10 -12  -2   -1.06    0.68
  10 -12  -2    0.44    1.23
 -10 -12   2    1.02    1.05
 -10  12   2   -0.70    1.35
  10  12  -2    0.71    0.65
  10  12  -2    0.99    0.48
   9 -12  -2    7.24    0.99
  -9 -12   2    6.41    1.50
  -9 -12   2    7.05    1.06
   9 -12  -2    7.18    1.20
   9  12  -2    9.09    0.86
  -9  12   2    9.23    1.47
  -9  12   2    6.96    0.91
   9  12  -2   10.78    1.14
   8 -12  -2   42.60    2.06
  -8 -12   2   39.47    2.09
   8 -12  -2   44.44    2.31
  -8 -12   2   42.60    2.06
   8  12  -2   41.44    1.85
   8  12  -2   42.72    1.67
  -8  12   2   39.70    2.35
  -8  12   2   41.66    1.99
   7 -12  -2   20.30    1.60
  -7 -12   2   19.52    1.49
   7 -12  -2   20.90    1.36
  -7 -12   2   19.72    1.34
  -7  12   2   19.53    1.72
   7  12  -2   20.19    1.21
   7  12  -2   19.44    1.00
  -7  12   2   19.90    1.28
  -6 -12   2    9.75    1.11
   6 -12  -2   10.04    1.04
  -6 -12   2   10.35    1.00
   6 -12  -2   12.40    1.25
   6  12  -2   11.01    0.72
  -6  12   2   11.30    1.02
  -6  12   2   11.08    1.16
   6  12  -2   11.03    0.89
  -5 -12   2   95.22    2.83
  -5 -12   2   95.72    2.79
   5 -12  -2   92.10    2.97
   5 -12  -2   96.37    3.03
   5  12  -2   94.96    2.66
  -5  12   2   92.74    3.04
  -5  12   2   97.03    2.95
   5  12  -2   96.76    2.76
   4 -12  -2    1.77    0.53
  -4 -12   2    1.16    0.41
  -4 -12   2    1.44    0.48
   4 -12  -2    2.40    0.62
   4  12  -2    1.99    0.35
  -4  12   2    1.06    0.60
   4  12  -2    1.60    0.28
  -4  12   2    1.86    0.42
   3 -12  -2    1.21    0.46
  -3 -12   2    1.69    0.40
  -3 -12   2    1.63    0.42
   3 -12  -2    1.35    0.42
   3  12  -2    1.33    0.26
   3  12  -2    1.73    0.31
  -3  12   2    0.78    0.33
  -3  12   2    0.99    0.53
   2 -12  -2   -0.06    0.32
  -2 -12   2    0.01    0.30
  -2 -12   2   -0.03    0.36
   2 -12  -2    0.21    0.40
  -2  12   2    0.17    0.22
   2  12  -2    0.41    0.23
   1 -12  -2   47.22    1.69
  -1 -12   2   47.08    1.50
   1 -12  -2   46.71    1.72
  -1 -12   2   46.69    1.52
   1  12  -2   48.96    1.42
  -1  12   2   48.61    1.64
   1  12  -2   49.91    1.41
   0 -12   2    7.64    0.65
   0 -12  -2    7.53    0.82
   0 -12   2    8.14    0.72
   0 -12  -2    7.30    0.70
   0  12   2    8.22    0.62
   0  12  -2    7.99    0.49
   0  12  -2    7.05    0.53
   1 -12   2  226.10    5.73
  -1 -12  -2  224.05    5.87
   1 -12   2  225.21    5.71
  -1 -12  -2  229.73    5.90
  -1  12  -2  228.20    5.67
   1  12   2  230.90    5.85
  -1  12  -2  232.35    5.66
  -2 -12  -2   54.07    1.92
   2 -12   2   49.95    1.73
   2 -12   2   52.19    1.80
  -2 -12  -2   52.23    1.86
  -2  12  -2   55.03    1.70
  -2  12  -2   54.95    1.71
   2  12   2   53.19    1.77
  -3 -12  -2    1.33    0.57
   3 -12   2    1.48    0.54
   3 -12   2    1.52    0.47
  -3 -12  -2    1.18    0.45
  -3  12  -2    1.61    0.41
   3  12   2    1.27    0.34
  -3  12  -2    0.90    0.32
  -4 -12  -2    2.32    0.52
   4 -12   2    1.53    0.49
   4 -12   2    2.33    0.64
  -4 -12  -2    2.37    0.66
  -4  12  -2    2.71    0.46
  -4  12  -2    2.36    0.49
   4  12   2    2.37    0.42
  -5 -12  -2    0.43    0.44
   5 -12   2    0.06    0.41
  -5 -12  -2    0.90    0.64
   5 -12   2   -0.38    0.55
   5  12   2    1.09    0.36
   5  12   2    0.63    0.85
  -5  12  -2   -0.10    0.30
  -5  12  -2   -0.83    0.35
   6 -12   2    0.47    0.54
   6 -12   2    0.36    0.63
  -6 -12  -2   -0.52    0.54
  -6 -12  -2    0.29    0.73
  -6  12  -2   -1.12    0.36
   6  12   2    0.38    0.68
   6  12   2    0.39    0.34
   7 -12   2   54.62    2.51
  -7 -12  -2   57.29    2.35
  -7 -12  -2   58.73    2.55
   7 -12   2   55.98    2.33
  -7  12  -2   54.05    2.30
  -7  12  -2   59.05    2.65
   7  12   2   55.87    2.17
   7  12   2   55.20    2.49
  -8 -12  -2   28.02    1.82
  -8 -12  -2   23.86    2.14
   8 -12   2   27.31    2.17
   8 -12   2   22.64    1.72
   8  12   2   25.67    2.07
  -8  12  -2   23.87    1.62
  -8  12  -2   25.54    2.28
   8  12   2   25.61    1.54
   9 -12   2    4.53    1.39
   9 -12   2    3.88    0.95
  -9 -12  -2    2.03    1.26
  -9 -12  -2    4.05    1.09
   9  12   2    5.20    0.84
  -9  12  -2    3.49    1.46
   9  12   2    4.91    1.22
  -9  12  -2    2.99    0.77
 -10 -12  -2    3.88    1.27
  10 -12   2    6.15    1.63
 -10 -12  -2    8.65    1.76
  10 -12   2    4.68    1.12
  10  12   2    4.52    0.86
 -10  12  -2    4.28    1.00
  10  12   2    3.64    1.37
 -10  12  -2    4.22    1.65
 -11 -12  -2   11.95    1.92
  11 -12   2   12.32    1.90
  11 -12   2   14.37    1.71
 -11 -12  -2   14.69    1.72
  11  12   2   12.05    1.30
 -11  12  -2   13.24    2.24
 -11  12  -2   17.07    1.82
  11  12   2   12.65    1.86
 -12 -12  -2   -0.47    2.04
 -12 -12  -2    0.20    1.44
  12 -12   2   -0.23    1.78
  12 -12   2   -2.31    1.16
 -12  12  -2   -0.64    1.99
  12  12   2   -0.95    0.90
  12  12   2   -0.61    1.79
 -12  12  -2    0.71    1.29
 -13 -12  -2    0.89    1.72
  13 -12   2   -0.45    2.32
  13 -12   2    1.88    1.67
 -13 -12  -2    1.94    2.65
  13  12   2    0.43    1.21
 -13  12  -2    0.57    1.58
 -13  12  -2    1.97    2.75
  13  12   2    0.39    2.16
 -14 -13   2    5.32    1.75
  14 -13  -2    4.86    1.67
 -14 -13   2    3.29    2.35
  14 -13  -2    5.17    2.74
 -14  13   2    6.19    1.80
 -14  13   2    3.71    2.74
  14  13  -2    6.99    1.20
  14  13  -2    5.13    1.62
 -13 -13   2    7.51    2.16
  13 -13  -2    7.19    2.32
  13 -13  -2    5.49    1.62
 -13 -13   2    6.70    1.51
 -13  13   2    2.88    2.29
  13  13  -2    7.00    1.10
 -13  13   2    4.06    1.45
 -12 -13   2    9.99    1.97
  12 -13  -2    9.10    1.35
  12 -13  -2    9.72    2.06
 -12 -13   2    9.11    1.41
  12  13  -2   11.68    1.31
 -12  13   2    8.17    1.55
  12  13  -2   10.13    1.21
 -12  13   2    6.47    2.05
  11 -13  -2   20.06    2.81
  11 -13  -2   16.85    1.93
 -11 -13   2   17.81    1.90
 -11 -13   2   13.19    1.69
 -11  13   2   15.93    2.09
 -11  13   2   16.60    1.98
  11  13  -2   14.06    1.33
  11  13  -2   15.86    1.63
 -10 -13   2    2.29    1.11
  10 -13  -2    4.34    1.04
  10 -13  -2    4.40    1.41
  10  13  -2    3.90    0.59
 -10  13   2    3.39    1.51
  10  13  -2    3.40    0.89
 -10  13   2    2.21    0.94
   9 -13  -2    0.75    0.71
   9 -13  -2    1.09    1.02
  -9 -13   2    1.41    0.83
  -9 -13   2    0.64    1.00
  -9  13   2   -0.54    0.65
   9  13  -2    0.47    0.59
   9  13  -2    0.72    0.41
  -9  13   2    0.54    1.15
  -8 -13   2   45.92    2.27
   8 -13  -2   46.94    2.19
   8 -13  -2   44.39    2.35
  -8  13   2   41.84    2.07
  -8  13   2   45.46    2.44
   8  13  -2   46.68    1.74
   8  13  -2   45.50    1.95
   7 -13  -2    0.59    0.56
  -7 -13   2    0.46    0.67
  -7 -13   2    0.59    0.63
   7 -13  -2    0.88    0.81
   7  13  -2    0.04    0.45
   7  13  -2    1.05    0.38
  -7  13   2    0.82    0.95
  -7  13   2    1.03    0.50
  -6 -13   2   28.19    1.52
   6 -13  -2   31.06    1.75
   6 -13  -2   30.45    1.56
  -6 -13   2   29.30    1.45
  -6  13   2   29.26    1.79
  -6  13   2   28.15    1.46
   6  13  -2   29.83    1.32
   6  13  -2   29.73    1.19
  -5 -13   2   46.66    1.81
   5 -13  -2   50.12    2.05
  -5 -13   2   44.97    1.75
   5 -13  -2   48.91    1.93
   5  13  -2   49.03    1.68
  -5  13   2   49.93    1.87
  -5  13   2   50.48    2.13
   5  13  -2   49.90    1.58
  -4 -13   2   18.20    1.11
   4 -13  -2   18.93    1.16
  -4 -13   2   18.82    1.03
   4 -13  -2   18.59    1.26
   4  13  -2   18.02    0.80
   4  13  -2   19.19    0.90
  -4  13   2   19.28    1.35
  -4  13   2   19.28    1.03
   3 -13  -2   33.04    1.44
  -3 -13   2   33.81    1.27
   3 -13  -2   31.71    1.50
  -3 -13   2   34.75    1.33
   3  13  -2   33.98    1.15
   3  13  -2   34.07    1.12
  -3  13   2   31.01    1.32
  -2 -13   2   43.33    1.49
  -2 -13   2   41.92    1.43
   2 -13  -2   44.00    1.64
   2 -13  -2   42.14    1.70
  -2  13   2   44.92    1.57
   2  13  -2   43.62    1.33
   2  13  -2   43.02    1.34
  -1 -13   2   49.98    1.59
   1 -13  -2   49.80    1.82
   1 -13  -2   52.53    1.80
  -1 -13   2   49.86    1.64
   1  13  -2   51.96    1.49
  -1  13   2   52.12    1.72
  -1  13   2   41.87    1.89
   1  13  -2   50.76    1.50
   0 -13   2   62.08    1.89
   0 -13  -2   61.30    2.04
   0 -13   2   60.88    1.92
   0 -13  -2   60.37    2.09
   0  13  -2   61.92    1.78
   0  13   2   63.01    1.99
   0  13  -2   63.08    1.81
  -1 -13  -2   23.26    1.21
   1 -13   2   23.04    1.12
  -1 -13  -2   21.43    1.13
  -1  13  -2   21.68    0.91
  -1  13  -2   24.14    0.96
   1  13   2   24.07    1.03
  -2 -13  -2    3.02    0.60
  -2 -13  -2    2.54    0.53
   2 -13   2    1.74    0.51
   2 -13   2    2.88    0.50
  -2  13  -2    2.59    0.36
   2  13   2    2.50    0.41
  -2  13  -2    2.59    0.42
   2  13   2    1.38    0.34
  -3 -13  -2    1.19    0.57
   3 -13   2    0.94    0.57
   3 -13   2    0.22    0.40
  -3 -13  -2    0.95    0.43
   3  13   2    0.64    0.38
   3  13   2    1.10    0.31
  -3  13  -2    1.08    0.40
  -3  13  -2    0.79    0.33
   4 -13   2    0.31    0.60
  -4 -13  -2   -0.14    0.46
   4 -13   2   -0.36    0.47
  -4 -13  -2    0.51    0.55
   4  13   2    0.06    0.29
  -4  13  -2   -0.05    0.32
  -4  13  -2   -0.32    0.39
  -5 -13  -2   24.59    1.56
  -5 -13  -2   23.05    1.36
   5 -13   2   24.36    1.47
  -5  13  -2   22.96    1.21
   5  13   2   24.17    1.15
  -6 -13  -2   51.39    2.28
   6 -13   2   49.77    2.19
   6 -13   2   50.92    2.07
  -6 -13  -2   50.84    2.09
  -6  13  -2   41.12    1.95
   6  13   2   51.50    1.92
  -6  13  -2   47.69    1.97
   6  13   2   48.23    2.65
   7 -13   2    2.13    0.68
  -7 -13  -2    3.26    0.95
  -7 -13  -2    2.25    0.70
   7 -13   2    2.41    0.84
   7  13   2    2.38    0.87
   7  13   2    3.66    0.69
  -7  13  -2    0.92    0.56
   8 -13   2   12.65    1.43
   8 -13   2   13.48    2.32
  -8 -13  -2   14.74    1.54
  -8 -13  -2   10.72    2.31
  -8  13  -2   12.84    1.58
  -8  13  -2   13.70    1.34
   8  13   2   10.78    1.18
   8  13   2   10.85    1.29
  -9 -13  -2   12.35    1.48
  -9 -13  -2   15.78    1.73
   9 -13   2   11.16    1.44
   9 -13   2   14.49    1.73
  -9  13  -2   14.78    1.57
   9  13   2   15.38    1.41
  -9  13  -2   11.94    1.66
   9  13   2   17.77    1.76
 -10 -13  -2    5.83    1.22
 -10 -13  -2    5.09    1.77
  10 -13   2    4.98    1.22
  10 -13   2    3.50    1.58
 -10  13  -2    6.08    1.82
 -10  13  -2    4.89    1.18
  10  13   2    4.56    1.39
  10  13   2    6.38    1.06
  11 -13   2    2.64    1.19
  11 -13   2    3.52    1.54
 -11 -13  -2    1.71    1.69
 -11 -13  -2    4.69    1.47
 -11  13  -2    0.57    1.14
  11  13   2    4.13    0.97
 -11  13  -2    2.25    2.04
  11  13   2    1.76    1.59
  12 -13   2    1.35    1.94
 -12 -13  -2    1.53    1.65
  12 -13   2   -1.52    1.25
 -12 -13  -2    1.11    1.98
  12  13   2    2.42    1.12
  12  13   2   -1.67    1.87
 -12  13  -2   -2.14    1.27
 -12  13  -2    0.79    2.38
  13 -13   2    1.51    2.09
 -13 -13  -2    3.26    1.90
 -13 -13  -2    3.43    2.79
  13 -13   2    5.41    1.84
 -13  13  -2    1.73    1.69
  13  13   2    1.78    2.57
  13  13   2    3.81    1.48
 -13  13  -2   -0.52    2.59
  14 -14  -2   10.47    2.94
  14 -14  -2   10.46    2.21
 -14 -14   2    7.74    2.34
 -14 -14   2    8.14    2.59
 -14  14   2   11.81    3.33
 -14  14   2    9.96    2.00
 -13 -14   2   34.66    3.77
 -13 -14   2   31.32    2.75
  13 -14  -2   36.80    3.08
  13 -14  -2   33.43    3.90
 -13  14   2   33.31    3.09
  13  14  -2   29.45    2.08
 -13  14   2   33.79    3.29
  13  14  -2   31.51    2.34
 -12 -14   2    1.44    1.70
 -12 -14   2    0.46    1.19
  12 -14  -2    2.63    1.79
  12 -14  -2    2.35    1.22
  12  14  -2    1.26    0.78
  12  14  -2    1.33    0.92
 -12  14   2    0.57    2.12
 -12  14   2    0.78    1.26
  11 -14  -2   16.72    2.02
  11 -14  -2   18.47    2.08
 -11 -14   2   17.25    1.94
 -11 -14   2   16.17    1.83
  11  14  -2   20.33    1.43
 -11  14   2   17.01    1.72
  11  14  -2   17.62    1.71
 -11  14   2   19.50    2.32
 -10 -14   2   38.43    2.67
 -10 -14   2   38.62    2.50
  10 -14  -2   42.72    2.33
  10  14  -2   35.02    2.03
 -10  14   2   38.13    2.96
  10  14  -2   38.38    1.70
 -10  14   2   37.66    2.24
  -9 -14   2    0.62    1.03
   9 -14  -2    1.35    0.69
  -9 -14   2    0.98    0.93
   9 -14  -2    1.18    1.01
   9  14  -2    0.03    0.38
   9  14  -2    1.11    0.62
  -9  14   2    1.85    1.23
  -9  14   2    1.68    0.70
  -8 -14   2    3.11    0.85
   8 -14  -2    3.64    0.79
   8 -14  -2    4.99    1.17
  -8 -14   2    4.20    1.03
   8  14  -2    4.12    0.57
  -8  14   2    4.02    1.24
  -8  14   2    4.48    0.80
   8  14  -2    4.12    0.76
   7 -14  -2    3.91    0.71
   7 -14  -2    4.05    0.95
  -7 -14   2    3.09    0.88
  -7 -14   2    3.33    0.73
   7  14  -2    4.29    0.54
   7  14  -2    3.25    0.62
  -7  14   2    1.58    0.95
  -7  14   2    4.09    0.65
   6 -14  -2   33.69    1.82
  -6 -14   2   32.24    1.56
   6 -14  -2   34.23    1.68
  -6 -14   2   30.70    1.62
  -6  14   2   34.22    1.95
   6  14  -2   31.22    1.25
  -6  14   2   32.23    1.57
   6  14  -2   32.69    1.42
  -5 -14   2    1.24    0.60
   5 -14  -2    2.41    0.70
   5 -14  -2    1.51    0.50
  -5 -14   2    2.78    0.60
  -5  14   2    1.11    0.34
   5  14  -2    1.29    0.31
  -5  14   2    1.24    0.75
   5  14  -2    1.01    0.39
  -4 -14   2   14.14    1.07
  -4 -14   2   15.41    0.98
   4 -14  -2   15.60    1.11
  -4  14   2   14.84    0.95
   4  14  -2   15.12    0.83
   4  14  -2   14.66    0.72
  -4  14   2   16.36    1.36
  -3 -14   2  188.82    5.00
   3 -14  -2  193.96    5.29
   3 -14  -2  195.26    5.26
  -3 -14   2  191.67    5.02
   3  14  -2  200.19    4.91
  -3  14   2  194.82    5.21
   3  14  -2  199.26    4.92
   2 -14  -2    4.08    0.70
   2 -14  -2    3.96    0.56
  -2 -14   2    3.21    0.47
  -2 -14   2    3.40    0.55
   2  14  -2    4.52    0.40
   2  14  -2    3.85    0.47
  -2  14   2    3.56    0.47
  -1 -14   2    6.65    0.69
   1 -14  -2    8.44    0.85
  -1 -14   2    7.61    0.82
   1 -14  -2    7.87    0.81
   1  14  -2    7.60    0.49
  -1  14   2    8.12    0.65
   1  14  -2    7.13    0.55
   0 -14  -2   95.61    3.39
   0 -14   2  112.73    3.03
   0 -14   2  111.12    3.05
   0 -14  -2  111.04    3.25
   0  14  -2  112.75    2.93
   0  14  -2  111.16    2.92
   1 -14   2   51.35    1.74
  -1 -14  -2   51.00    1.91
   1 -14   2   51.74    1.79
   1  14   2   50.88    1.75
  -1  14  -2   49.91    1.61
  -1  14  -2   52.73    1.64
   2 -14   2    0.85    0.50
  -2 -14  -2    0.99    0.49
  -2 -14  -2    0.94    0.56
   2 -14   2    0.58    0.39
   2  14   2    0.95    0.28
   2  14   2    0.16    0.26
  -2  14  -2    1.05    0.38
  -2  14  -2    1.00    0.30
   3 -14   2    8.27    0.88
  -3 -14  -2    6.97    0.80
   3 -14   2    7.49    0.80
  -3 -14  -2    7.29    0.88
   3  14   2    9.02    0.70
  -3  14  -2    7.84    0.69
  -3  14  -2    7.99    0.79
  -4 -14  -2   22.01    1.29
   4 -14   2   22.67    1.33
  -4 -14  -2   24.56    1.49
   4 -14   2   21.44    1.47
  -4  14  -2   22.20    1.11
   4  14   2   19.99    1.06
  -4  14  -2   21.73    1.19
  -5 -14  -2    0.35    0.48
  -5 -14  -2    0.18    0.66
   5 -14   2    0.50    0.74
   5 -14   2    0.80    0.59
   5  14   2   -0.06    0.30
  -5  14  -2    0.18    0.45
  -5  14  -2   -0.05    0.35
  -6 -14  -2   11.35    1.25
   6 -14   2    8.90    1.03
  -6 -14  -2   10.46    1.15
   6 -14   2   10.08    1.13
   6  14   2   10.97    1.33
  -6  14  -2    9.85    1.10
   7 -14   2   47.47    2.22
  -7 -14  -2   47.26    2.25
  -7 -14  -2   49.18    2.62
   7  14   2   49.92    2.03
  -7  14  -2   53.11    2.20
   8 -14   2    0.02    0.89
   8 -14   2    1.33    0.70
  -8 -14  -2    0.30    1.03
  -8 -14  -2    0.07    0.85
  -8  14  -2    0.71    1.20
   8  14   2    0.30    0.50
  -8  14  -2   -1.37    0.64
   8  14   2    0.41    0.95
   9 -14   2    2.76    1.26
  -9 -14  -2    3.02    1.34
   9 -14   2    1.35    0.98
  -9 -14  -2    2.10    0.95
   9  14   2    2.20    0.67
  -9  14  -2    2.87    0.89
  -9  14  -2    3.49    1.54
   9  14   2    2.87    1.16
  10 -14   2    2.68    1.09
 -10 -14  -2    4.89    1.29
  10 -14   2    4.34    1.44
 -10 -14  -2    5.87    1.75
 -10  14  -2    5.70    1.89
 -10  14  -2    3.53    1.11
  10  14   2    4.89    0.95
  10  14   2    4.99    1.51
  11 -14   2   -1.28    1.45
 -11 -14  -2    1.48    1.34
  11 -14   2   -1.80    1.14
 -11 -14  -2    1.50    1.73
  11  14   2    0.08    1.68
 -11  14  -2   -0.09    1.97
  11  14   2    2.64    0.98
 -11  14  -2    0.99    1.16
 -12 -14  -2   22.08    2.39
  12 -14   2   17.21    2.60
 -12 -14  -2   13.61    2.37
  12 -14   2   19.19    2.28
 -12  14  -2   19.89    2.09
  12  14   2   22.81    2.25
 -12  14  -2   16.41    2.79
  12  14   2   17.08    2.60
 -13 -15   2    5.70    1.74
  13 -15  -2    5.34    1.74
  13 -15  -2    6.07    2.26
 -13  15   2    6.13    2.70
  13  15  -2    2.72    1.26
  13  15  -2    6.99    1.05
 -13  15   2    5.55    1.62
 -12 -15   2   10.80    1.62
 -12 -15   2   13.29    2.17
  12 -15  -2   10.20    1.68
  12 -15  -2   13.49    2.41
 -12  15   2    7.36    2.25
  12  15  -2   10.52    1.07
  12  15  -2   14.01    1.56
 -12  15   2   10.70    1.60
 -11 -15   2    0.42    1.41
 -11 -15   2   -0.20    1.75
  11 -15  -2    1.52    1.15
  11 -15  -2    0.19    1.36
  11  15  -2    1.49    0.61
 -11  15   2    1.14    1.63
  11  15  -2   -0.49    0.76
 -11  15   2   -0.35    1.12
 -10 -15   2    0.60    1.03
 -10 -15   2   -0.61    1.23
  10 -15  -2    0.74    1.14
  10 -15  -2   -0.25    0.86
 -10  15   2    1.28    1.49
  10  15  -2   -0.01    0.50
 -10  15   2   -0.33    0.89
  10  15  -2    0.76    0.79
  -9 -15   2    0.27    0.88
  -9 -15   2   -0.37    1.10
   9 -15  -2    0.80    0.75
   9  15  -2    0.73    0.43
  -9  15   2    0.46    0.75
   9  15  -2    0.95    0.66
  -9  15   2    0.62    1.37
   8 -15  -2    0.94    0.85
   8 -15  -2    0.57    0.71
  -8 -15   2   -0.07    0.76
  -8 -15   2   -0.27    0.90
   8  15  -2    0.59    0.38
  -8  15   2    0.05    1.09
  -8  15   2   -0.15    0.62
   8  15  -2   -0.25    0.54
  -7 -15   2    5.36    0.82
  -7 -15   2    5.27    0.95
   7 -15  -2    4.92    0.96
   7 -15  -2    5.38    0.91
  -7  15   2    3.98    1.03
   7  15  -2    5.58    0.64
  -7  15   2    5.95    0.85
   7  15  -2    4.58    0.66
  -6 -15   2   36.24    1.65
   6 -15  -2   36.96    1.76
  -6 -15   2   35.89    1.78
   6 -15  -2   35.65    1.94
  -6  15   2   35.23    1.69
  -6  15   2   38.35    2.12
   6  15  -2   30.93    1.50
   6  15  -2   37.09    1.53
  -5 -15   2    4.46    0.66
   5 -15  -2    5.20    0.73
   5 -15  -2    4.21    0.81
  -5 -15   2    4.88    0.76
  -5  15   2    5.26    0.97
   5  15  -2    5.58    0.63
   5  15  -2    4.90    0.49
  -5  15   2    3.79    0.55
   4 -15  -2   59.87    2.31
   4 -15  -2   58.76    2.22
  -4 -15   2   62.61    2.12
  -4 -15   2   62.54    2.07
   4  15  -2   60.53    1.92
  -4  15   2   61.00    2.15
   4  15  -2   62.80    1.87
  -3 -15   2    3.67    0.64
   3 -15  -2    3.02    0.60
  -3 -15   2    2.64    0.50
   3 -15  -2    4.05    0.67
   3  15  -2    3.46    0.44
  -3  15   2    3.61    0.50
   3  15  -2    3.61    0.40
   2 -15  -2   75.29    2.54
  -2 -15   2   75.15    2.33
  -2 -15   2   73.76    2.27
   2 -15  -2   73.65    2.49
   2  15  -2   77.71    2.17
   2  15  -2   78.34    2.15
  -2  15   2   79.61    2.44
   1 -15  -2   10.41    0.97
  -1 -15   2   10.17    0.80
   1 -15  -2    9.74    1.01
  -1 -15   2   10.05    0.93
   1  15  -2   10.31    0.58
   1  15  -2   11.25    0.67
  -1  15   2   10.09    0.73
   0 -15   2   28.35    1.30
   0 -15   2   27.43    1.20
   0 -15  -2   26.88    1.42
   0  15  -2   27.31    1.06
   0  15  -2   26.66    1.02
   1 -15   2   25.45    1.21
   1 -15   2   25.90    1.30
  -1 -15  -2   25.62    1.38
   1  15   2   25.35    1.14
  -1  15  -2   27.19    1.11
  -1  15  -2   26.98    1.06
   2 -15   2   20.37    1.17
  -2 -15  -2   21.29    1.34
   2 -15   2   22.11    1.25
  -2  15  -2   20.77    0.96
  -2  15  -2   20.96    1.05
   2  15   2   20.48    1.00
  -3 -15  -2    7.05    0.86
  -3 -15  -2    7.44    0.90
   3 -15   2    5.59    0.80
   3 -15   2    6.38    0.69
   3  15   2    6.67    0.64
  -3  15  -2    6.43    0.66
  -3  15  -2    7.48    0.83
  -4 -15  -2    7.94    0.86
   4 -15   2    8.80    1.03
   4 -15   2   10.82    1.25
  -4 -15  -2    7.29    0.86
  -4  15  -2    7.49    0.74
  -4  15  -2    8.58    0.94
   4  15   2    9.13    0.74
   5 -15   2    5.47    0.96
  -5 -15  -2    4.70    0.86
  -5 -15  -2    4.90    0.77
   5 -15   2    6.68    0.90
  -5  15  -2    5.98    0.99
   5  15   2    5.92    0.69
  -5  15  -2    5.77    0.73
  -6 -15  -2   32.52    2.05
   6 -15   2   31.09    2.35
   6 -15   2   29.67    1.67
  -6 -15  -2   32.43    1.75
   6  15   2   31.24    1.48
  -6  15  -2   28.80    1.56
  -6  15  -2   30.13    1.51
   6  15   2   27.30    2.13
   7 -15   2    4.12    0.85
  -7 -15  -2    3.51    1.07
   7 -15   2    4.60    0.98
  -7 -15  -2    4.90    0.92
   7  15   2    4.79    0.63
  -7  15  -2    2.73    0.71
  -7  15  -2    4.50    0.78
  -8 -15  -2    4.99    1.25
   8 -15   2    5.57    1.18
   8 -15   2    6.83    1.06
  -8 -15  -2    5.42    1.07
   8  15   2    6.14    0.80
  -8  15  -2    4.63    0.82
  -9 -15  -2   67.06    3.58
  -9 -15  -2   73.19    3.13
   9 -15   2   74.73    3.53
   9 -15   2   73.49    3.15
   9  15   2   66.31    2.72
   9  15   2   69.43    3.34
  -9  15  -2   71.15    2.94
  -9  15  -2   70.29    3.63
  10 -15   2   38.53    2.59
 -10 -15  -2   31.09    3.01
  10 -15   2   32.50    3.07
 -10 -15  -2   37.36    2.57
  10  15   2   35.89    2.97
 -10  15  -2   36.38    3.39
 -10  15  -2   37.77    2.34
  10  15   2   35.37    2.11
  11 -15   2    0.75    1.29
 -11 -15  -2    1.53    1.90
  11 -15   2   -2.30    1.66
 -11 -15  -2   -0.13    1.29
 -11  15  -2   -0.23    1.19
  11  15   2    1.16    1.68
  11  15   2    0.22    0.97
 -11  15  -2   -2.89    2.08
  12 -15   2   19.20    2.79
 -12 -15  -2   16.82    2.81
  12 -15   2   18.08    2.12
 -12 -15  -2   17.21    2.24
 -12  15  -2   12.83    1.87
  12  15   2   14.45    2.36
  12  15   2   12.17    1.54
 -12  15  -2   10.95    2.80
 -13 -16   2    3.33    2.13
 -13 -16   2   -0.73    1.39
  13 -16  -2    1.43    2.05
  13 -16  -2   -1.63    1.45
  13  16  -2   -0.70    0.85
 -13  16   2    5.88    2.83
  13  16  -2   -0.18    1.18
 -13  16   2   -0.77    1.76
  12 -16  -2    0.16    1.62
  12 -16  -2    1.32    1.30
 -12 -16   2   -0.14    1.67
 -12  16   2   -0.85    1.37
 -12  16   2    1.53    1.97
  12  16  -2   -1.36    0.71
  12  16  -2    0.27    1.00
  11 -16  -2    1.36    1.07
 -11 -16   2   -0.56    1.35
 -11 -16   2   -2.12    1.59
  11 -16  -2    0.31    1.59
  11  16  -2   -0.35    0.84
 -11  16   2   -0.43    1.06
  11  16  -2    1.06    0.63
 -11  16   2   -0.94    1.87
 -10 -16   2    0.10    1.36
  10 -16  -2    0.53    1.24
  10 -16  -2   -0.09    0.96
 -10 -16   2    2.25    1.13
  10  16  -2    2.39    0.87
 -10  16   2    1.24    0.97
 -10  16   2    3.59    1.75
  10  16  -2    2.33    0.54
   9 -16  -2    8.70    1.33
  -9 -16   2    9.65    1.42
   9 -16  -2    9.77    1.20
  -9 -16   2   10.02    1.33
  -9  16   2   10.99    1.33
   9  16  -2   13.19    1.04
   9  16  -2   11.10    1.34
  -9  16   2   12.80    1.79
   8 -16  -2    2.62    0.78
  -8 -16   2    2.35    0.89
  -8 -16   2    2.83    1.09
  -8  16   2    0.78    0.69
  -8  16   2    2.03    1.19
   8  16  -2    2.18    0.45
   8  16  -2    2.21    0.66
  -7 -16   2    7.02    1.05
   7 -16  -2    9.34    1.34
   7 -16  -2    7.51    0.98
  -7 -16   2    9.90    1.07
  -7  16   2    5.93    0.80
   7  16  -2    8.25    0.87
   7  16  -2    7.70    0.74
  -7  16   2    7.17    1.20
  -6 -16   2    0.22    0.75
   6 -16  -2    0.60    0.76
  -6 -16   2    0.44    0.59
   6 -16  -2   -0.58    0.52
   6  16  -2    0.09    0.29
   6  16  -2    0.00    0.40
  -6  16   2    0.19    0.92
  -6  16   2   -0.87    0.54
  -5 -16   2    5.81    0.83
  -5 -16   2    7.20    0.82
   5 -16  -2    6.49    0.98
   5 -16  -2    6.55    0.87
  -5  16   2    4.09    0.56
   5  16  -2    6.05    0.65
  -5  16   2    6.10    1.06
  -4 -16   2    4.18    0.66
  -4 -16   2    4.12    0.71
   4 -16  -2    3.92    0.82
   4 -16  -2    4.32    0.68
  -4  16   2    2.20    0.45
   4  16  -2    4.60    0.53
   4  16  -2    3.39    0.40
  -3 -16   2  103.15    2.98
   3 -16  -2  104.37    3.21
  -3 -16   2  103.85    3.03
   3 -16  -2  105.40    3.28
   3  16  -2  104.19    2.84
  -3  16   2   95.34    3.15
  -3  16   2  103.53    3.12
   2 -16  -2    4.98    0.66
  -2 -16   2    4.68    0.61
   2 -16  -2    6.65    0.85
  -2 -16   2    5.36    0.69
   2  16  -2    6.28    0.58
  -2  16   2    7.21    0.67
   2  16  -2    6.20    0.47
  -1 -16   2    0.77    0.50
   1 -16  -2    1.17    0.54
  -1 -16   2    0.05    0.40
  -1  16   2    0.59    0.29
   1  16  -2    0.85    0.26
  -1  16   2    0.32    0.33
   1  16  -2    0.51    0.28
   0 -16   2   20.17    1.20
   0 -16   2   16.89    1.02
   0 -16  -2   20.03    1.29
   0  16   2   17.57    0.96
   0  16  -2   17.56    0.82
   0  16   2   17.28    1.05
   0  16  -2   18.19    0.89
  -1 -16  -2    9.78    1.03
  -1 -16  -2    8.01    1.16
   1 -16   2    9.30    1.03
   1 -16   2    8.99    0.89
  -1  16  -2    9.82    0.75
   1  16   2    9.28    0.86
  -1  16  -2    8.64    0.63
   1  16   2    9.91    0.71
  -2 -16  -2    2.87    0.71
   2 -16   2    2.76    0.64
   2  16   2    2.86    0.56
  -2  16  -2    2.29    0.49
   2  16   2    2.41    0.37
  -2  16  -2    3.35    0.45
   3 -16   2    0.24    0.62
   3 -16   2   -0.28    0.46
  -3 -16  -2    0.39    0.61
  -3  16  -2   -0.34    0.38
   3  16   2   -0.05    0.30
  -3  16  -2   -0.28    0.33
   3  16   2   -0.12    0.40
  -4 -16  -2   23.85    1.40
  -4 -16  -2   23.28    1.61
   4 -16   2   21.28    1.37
   4 -16   2   21.62    1.55
  -4  16  -2   22.39    1.42
   4  16   2   19.88    1.18
   4  16   2   16.51    1.16
  -4  16  -2   24.50    1.28
   5 -16   2   -0.40    1.08
  -5 -16  -2   -0.06    0.77
   5 -16   2    0.10    0.79
  -5 -16  -2    0.23    0.53
  -5  16  -2   -0.22    0.43
  -5  16  -2    0.04    0.50
   5  16   2    0.31    0.34
   5  16   2    0.86    0.37
   6 -16   2    1.23    0.85
  -6 -16  -2    1.75    0.68
  -6 -16  -2    1.21    0.99
   6  16   2    1.49    0.50
  -6  16  -2    0.88    0.66
  -6  16  -2    1.04    0.55
   6  16   2    0.62    0.48
  -7 -16  -2   18.70    2.01
   7 -16   2   21.67    1.63
  -7 -16  -2   21.67    1.67
   7 -16   2   20.72    1.92
   7  16   2   20.31    1.49
   7  16   2   19.97    1.26
  -7  16  -2   19.05    1.42
   8 -16   2   39.16    2.25
   8 -16   2   37.12    2.58
  -8 -16  -2   35.61    2.60
  -8 -16  -2   36.61    2.20
  -8  16  -2   39.89    2.08
   8  16   2   37.42    1.85
  -9 -16  -2   13.34    1.58
   9 -16   2   11.51    1.61
   9 -16   2    9.86    1.36
  -9 -16  -2   13.57    1.90
   9  16   2   15.17    1.47
  -9  16  -2   15.47    1.49
  -9  16  -2   14.63    2.19
 -10 -16  -2   20.70    2.30
  10 -16   2   19.73    2.20
 -10 -16  -2   16.20    2.15
  10 -16   2   18.00    2.12
 -10  16  -2   16.58    1.65
  10  16   2   13.37    1.80
  10  16   2   19.91    1.69
 -10  16  -2   17.48    2.26
  11 -16   2   41.64    3.12
 -11 -16  -2   43.97    3.17
 -11 -16  -2   49.15    3.94
  11 -16   2   40.65    3.74
 -11  16  -2   43.39    4.28
  11  16   2   43.62    2.51
 -11  16  -2   38.19    2.80
  11  16   2   41.69    3.61
 -12 -16  -2    1.88    2.25
 -12 -16  -2    0.70    1.68
  12 -16   2    2.87    1.73
  12 -16   2    5.25    2.36
  12  16   2    0.68    2.89
 -12  16  -2    2.11    1.62
 -12  16  -2    0.45    2.96
  12  16   2    0.64    1.14
  13 -17  -2   -2.37    1.48
 -13 -17   2    1.10    2.17
  13 -17  -2    0.61    2.35
 -13  17   2   -1.64    1.59
 -13  17   2    0.69    3.54
 -12 -17   2    3.86    2.12
  12 -17  -2    3.64    2.16
  12 -17  -2    3.01    1.43
 -12  17   2    6.72    2.59
 -12  17   2    2.76    1.37
  12  17  -2    3.57    1.12
  11 -17  -2   45.31    3.48
 -11 -17   2   38.10    3.47
  11 -17  -2   49.57    2.94
 -11 -17   2   44.03    3.21
 -11  17   2   46.50    2.83
 -11  17   2   53.31    4.08
  11  17  -2   46.00    2.04
  11  17  -2   46.02    2.42
  10 -17  -2    8.40    1.77
 -10 -17   2    5.85    1.63
  10 -17  -2    5.68    1.18
 -10 -17   2    6.23    1.46
  10  17  -2    7.15    0.74
  10  17  -2    7.15    1.13
 -10  17   2    6.36    1.22
 -10  17   2    5.88    1.72
  -9 -17   2   15.52    1.71
  -9 -17   2   15.00    1.76
   9 -17  -2   14.33    1.66
   9 -17  -2   13.76    1.49
  -9  17   2   14.27    1.85
   9  17  -2   15.41    1.09
   9  17  -2   14.61    1.41
  -9  17   2   15.48    1.65
  -8 -17   2   13.23    1.56
   8 -17  -2   10.35    1.43
  -8 -17   2   12.94    1.39
   8 -17  -2   12.88    1.33
   8  17  -2   11.31    0.90
  -8  17   2   12.11    1.24
  -8  17   2   14.42    1.73
   8  17  -2   11.15    1.24
   7 -17  -2    2.28    1.89
  -7 -17   2    1.77    0.95
   7 -17  -2    1.32    0.70
  -7 -17   2    1.08    0.73
  -7  17   2    1.76    1.09
   7  17  -2    2.12    0.58
  -7  17   2    0.27    0.56
   7  17  -2    1.94    0.44
  -6 -17   2    1.98    0.79
  -6 -17   2    1.75    0.67
   6 -17  -2    2.46    0.91
   6 -17  -2    1.94    0.70
  -6  17   2    1.35    0.97
   6  17  -2    2.01    0.43
  -6  17   2    0.86    0.59
   6  17  -2    1.59    0.53
   5 -17  -2   55.58    2.23
  -5 -17   2   55.71    2.17
  -5 -17   2   51.67    2.15
   5  17  -2   53.38    1.74
   5  17  -2   52.34    1.86
   4 -17  -2   83.79    2.81
   4 -17  -2   75.68    2.84
  -4 -17   2   84.31    2.60
  -4 -17   2   81.19    2.65
  -4  17   2   78.48    2.66
   4  17  -2   80.61    2.41
  -3 -17   2    2.70    0.57
   3 -17  -2    4.61    0.78
  -3 -17   2    3.79    0.71
   3 -17  -2    3.33    0.60
   3  17  -2    3.05    0.48
  -3  17   2    3.47    0.56
   2 -17  -2  138.35    4.65
   2 -17  -2  152.52    4.42
  -2 -17   2  153.43    4.18
  -2 -17   2  157.69    4.15
   2  17  -2  153.88    4.00
   2  17  -2  158.15    4.00
  -2  17   2  155.71    4.30
  -1 -17   2   32.62    1.49
  -1 -17   2   32.94    1.41
   1 -17  -2   33.28    1.66
  -1  17   2   32.05    1.49
   1  17  -2   32.59    1.23
  -1  17   2   32.64    1.37
   1  17  -2   31.79    1.16
   0 -17  -2    3.74    0.73
   0 -17   2    4.07    0.61
   0 -17   2    4.52    0.70
   0 -17  -2    4.52    0.88
   0  17   2    4.54    0.53
   0  17   2    3.55    0.61
   0  17  -2    3.44    0.40
   0  17  -2    4.13    0.50
   1 -17   2    9.08    1.09
  -1 -17  -2    6.96    0.83
  -1 -17  -2    6.67    0.91
   1 -17   2    9.47    0.93
  -1  17  -2    7.80    0.61
   1  17   2    8.98    0.72
  -1  17  -2    8.78    0.76
   1  17   2    7.26    0.87
   2 -17   2    6.78    0.85
  -2 -17  -2    8.45    0.99
  -2 -17  -2    8.26    1.03
   2 -17   2    8.16    0.98
   2  17   2    8.02    0.71
   2  17   2    8.63    0.94
  -2  17  -2    7.76    0.67
  -2  17  -2    6.86    0.71
  -3 -17  -2    3.26    0.71
   3 -17   2    4.40    0.72
  -3 -17  -2    3.99    1.11
   3 -17   2    3.33    0.77
  -3  17  -2    3.42    0.53
   3  17   2    3.11    0.57
  -3  17  -2    4.42    0.64
  -4 -17  -2   50.09    2.25
   4 -17   2   49.20    2.25
   4  17   2   49.87    2.02
   4  17   2   51.39    1.88
  -4  17  -2   52.46    2.00
  -4  17  -2   49.54    1.87
  -5 -17  -2   22.00    1.75
   5 -17   2   21.05    1.83
   5 -17   2   22.31    1.52
  -5 -17  -2   20.57    1.46
   5  17   2   21.30    1.13
  -5  17  -2   21.50    1.43
   5  17   2   22.29    1.36
  -5  17  -2   21.93    1.25
  -6 -17  -2    0.76    0.65
   6 -17   2    1.01    1.06
  -6 -17  -2    0.43    1.00
   6 -17   2   -0.27    0.70
   6  17   2    0.23    0.46
  -6  17  -2    1.33    0.71
   6  17   2    0.12    0.43
  -6  17  -2   -0.50    0.50
  -7 -17  -2   13.48    1.57
   7 -17   2   16.34    1.93
   7 -17   2   16.17    1.58
  -7 -17  -2   12.83    1.58
  -7  17  -2   10.92    1.25
  -7  17  -2   14.10    1.56
   7  17   2   14.68    1.08
   8 -17   2   17.06    1.79
  -8 -17  -2   18.21    1.93
  -8 -17  -2   15.78    1.87
   8 -17   2   13.96    1.54
  -8  17  -2   15.25    1.57
   8  17   2   17.61    1.31
   9 -17   2    9.73    1.80
  -9 -17  -2    7.07    1.69
   9 -17   2    7.76    1.36
  -9 -17  -2    5.16    1.15
   9  17   2    8.91    0.95
  -9  17  -2    6.39    1.02
  10 -17   2    4.21    1.70
  10 -17   2    5.03    1.36
 -10 -17  -2    4.50    1.29
 -10 -17  -2    3.35    1.76
 -10  17  -2    3.89    1.94
  10  17   2    5.28    0.92
 -10  17  -2    5.25    1.13
 -11 -17  -2    1.02    2.01
 -11 -17  -2   -0.55    1.55
  11 -17   2   -0.96    1.84
  11 -17   2   -0.41    1.43
 -11  17  -2   -1.84    1.22
  11  17   2    1.97    1.08
 -11  17  -2    1.58    2.23
 -12 -18   2   16.64    2.63
 -12 -18   2   17.84    2.41
  12 -18  -2   25.78    2.95
  12 -18  -2   18.30    2.42
  12  18  -2   21.22    2.16
 -12  18   2   20.69    3.06
 -12  18   2   18.83    2.31
  12  18  -2   20.58    1.66
  11 -18  -2    1.29    1.27
 -11 -18   2    1.01    1.88
 -11 -18   2   -0.70    1.54
  11 -18  -2    1.24    1.67
 -11  18   2    1.55    2.04
 -11  18   2    0.63    1.20
  11  18  -2    2.56    0.96
 -10 -18   2   14.86    1.96
 -10 -18   2   18.44    2.22
  10 -18  -2   17.29    2.16
  10 -18  -2   12.71    1.50
 -10  18   2   16.29    1.64
  10  18  -2   14.88    1.19
  10  18  -2   13.15    1.40
 -10  18   2   14.63    2.22
   9 -18  -2    3.01    1.08
   9 -18  -2    4.58    1.40
  -9 -18   2    3.47    1.41
  -9 -18   2    3.72    1.02
   9  18  -2    3.82    0.59
  -9  18   2    3.60    0.98
   9  18  -2    5.00    0.92
  -9  18   2    4.92    1.58
   8 -18  -2    0.53    0.77
   8 -18  -2    0.86    1.10
  -8 -18   2    0.27    1.08
  -8 -18   2    0.88    0.89
   8  18  -2   -0.60    0.41
  -8  18   2   -0.05    1.30
  -8  18   2   -1.23    0.69
   8  18  -2    0.49    0.62
   7 -18  -2    0.14    0.98
  -7 -18   2    0.50    0.93
  -7 -18   2    0.90    0.84
   7 -18  -2   -0.63    0.77
   7  18  -2   -0.54    0.38
  -7  18   2   -1.45    1.12
  -7  18   2   -0.71    0.55
   7  18  -2    0.56    0.55
  -6 -18   2   10.32    1.23
   6 -18  -2   13.25    1.38
  -6 -18   2   11.82    1.16
   6 -18  -2   14.35    1.44
  -6  18   2   11.08    1.54
   6  18  -2   13.23    1.06
   6  18  -2   12.64    0.81
  -6  18   2    9.79    1.17
   5 -18  -2    1.95    0.72
   5 -18  -2    1.12    0.91
  -5 -18   2    1.98    0.65
  -5 -18   2    2.24    0.81
   5  18  -2    2.25    0.36
   5  18  -2    2.14    0.52
  -5  18   2    2.47    0.55
  -4 -18   2   26.48    1.41
   4 -18  -2   27.18    1.53
   4 -18  -2   28.29    1.72
  -4 -18   2   26.25    1.58
   4  18  -2   26.82    1.18
   4  18  -2   27.02    1.06
  -4  18   2   22.78    1.30
   3 -18  -2  128.43    3.92
   3 -18  -2  129.04    3.85
  -3 -18   2  117.16    3.82
  -3 -18   2  130.05    3.68
   3  18  -2  124.22    3.40
   3  18  -2  129.31    3.39
  -3  18   2  119.03    4.54
  -2 -18   2    1.26    0.65
   2 -18  -2    2.04    0.72
  -2 -18   2    0.73    0.49
   2  18  -2    1.48    0.36
  -2  18   2    1.05    0.41
  -2  18   2    1.66    0.56
  -1 -18   2   12.38    1.01
   1 -18  -2   12.23    1.28
  -1 -18   2   11.63    1.19
   1 -18  -2    9.26    1.11
   1  18  -2   11.48    0.78
   1  18  -2    9.74    0.76
  -1  18   2   10.59    0.99
  -1  18   2   12.37    0.88
   0 -18  -2   43.42    1.94
   0 -18   2   45.81    1.72
   0 -18  -2   44.73    2.11
   0 -18   2   43.01    1.83
   0  18  -2   42.85    1.53
   0  18   2   42.38    1.75
   0  18   2   42.16    1.81
  -1 -18  -2   -0.42    0.74
   1 -18   2    0.07    0.59
   1 -18   2    0.21    0.52
  -1 -18  -2   -0.26    0.53
  -1  18  -2   -0.18    0.32
  -1  18  -2    0.22    0.39
   1  18   2   -0.27    0.40
  -2 -18  -2    7.37    1.02
  -2 -18  -2    8.19    0.98
   2 -18   2    6.82    0.93
   2 -18   2    5.97    0.84
  -2  18  -2    6.91    0.68
   2  18   2    6.42    0.71
  -2  18  -2    8.26    0.84
   2  18   2    8.44    0.98
  -3 -18  -2   21.67    2.01
   3 -18   2   21.44    1.58
  -3 -18  -2   22.37    1.78
   3  18   2   23.28    1.33
   3  18   2   21.29    1.13
  -3  18  -2   21.81    1.14
  -3  18  -2   23.23    1.29
   4 -18   2   47.64    2.27
  -4 -18  -2   42.44    2.78
   4 -18   2   49.49    2.08
  -4 -18  -2   54.07    2.37
   4  18   2   49.46    1.84
  -4  18  -2   49.99    1.90
  -4  18  -2   49.10    1.99
   4  18   2   49.92    2.02
   5 -18   2    9.09    1.04
   5 -18   2   10.11    1.29
  -5 -18  -2    7.29    1.10
  -5  18  -2   12.47    1.26
   5  18   2   11.26    1.12
   5  18   2    9.17    0.88
  -5  18  -2    8.49    0.93
   6 -18   2   49.67    2.65
  -6 -18  -2   47.01    2.26
   6 -18   2   51.86    2.41
  -6 -18  -2   53.21    2.67
   6  18   2   50.15    2.18
   6  18   2   48.02    1.94
  -6  18  -2   47.31    2.03
  -6  18  -2   50.48    2.25
   7 -18   2   44.94    2.29
   7 -18   2   43.53    2.52
  -7 -18  -2   45.82    2.69
  -7 -18  -2   46.05    2.32
  -7  18  -2   42.47    2.05
   7  18   2   43.14    1.88
  -7  18  -2   42.29    2.16
   7  18   2   42.58    2.10
  -8 -18  -2    0.15    0.83
   8 -18   2   -0.75    0.85
  -8 -18  -2   -0.50    1.19
   8 -18   2   -1.27    1.08
  -8  18  -2   -1.92    0.77
   8  18   2    0.54    0.61
   8  18   2   -0.41    0.61
  -8  18  -2   -1.26    0.78
  -9 -18  -2   25.37    2.31
   9 -18   2   28.86    2.88
   9 -18   2   26.99    2.24
  -9 -18  -2   26.23    2.90
  -9  18  -2   18.73    1.99
  -9  18  -2   22.05    1.88
   9  18   2   26.54    1.68
 -10 -18  -2    1.65    1.35
  10 -18   2    1.72    1.28
  10 -18   2    3.84    1.83
 -10 -18  -2    0.56    1.72
  10  18   2    3.98    0.94
 -10  18  -2    1.92    1.14
  10  18   2    1.12    0.95
 -11 -18  -2   -0.61    2.65
  11 -18   2    0.46    1.93
  11 -18   2   -0.47    1.41
 -11 -18  -2    1.21    1.39
 -11  18  -2   -1.91    1.27
  11  18   2    3.77    1.05
 -11  18  -2    0.48    2.21
  12 -19  -2    2.03    1.42
 -12 -19   2    1.05    1.99
  12 -19  -2    3.66    2.32
 -12 -19   2    4.33    2.52
 -12  19   2   -0.24    2.76
 -12  19   2    1.34    1.65
  12  19  -2    3.68    1.20
 -11 -19   2    2.18    1.89
 -11 -19   2    2.56    1.93
  11 -19  -2    5.14    1.95
  11 -19  -2    3.94    1.47
 -11  19   2   -1.08    1.30
  11  19  -2    2.93    0.71
  11  19  -2    3.46    1.03
 -11  19   2    3.29    2.23
 -10 -19   2    3.67    1.40
  10 -19  -2    4.74    1.80
 -10 -19   2    2.06    1.64
  10 -19  -2    3.90    1.25
  10  19  -2    4.42    1.03
 -10  19   2    2.61    1.79
  10  19  -2    4.44    0.68
 -10  19   2    1.41    1.08
  -9 -19   2    1.75    1.07
   9 -19  -2    2.40    1.07
  -9 -19   2    1.56    1.40
   9 -19  -2    1.68    1.38
  -9  19   2    3.09    1.82
   9  19  -2    1.92    0.56
  -9  19   2    0.74    0.88
   9  19  -2    2.05    0.82
   8 -19  -2   14.94    1.66
  -8 -19   2   13.42    1.56
   8 -19  -2   12.94    1.48
  -8 -19   2   17.01    1.73
  -8  19   2   11.71    1.69
   8  19  -2   15.25    1.38
   8  19  -2   13.85    0.97
  -8  19   2   12.81    1.47
  -7 -19   2   36.73    2.26
  -7 -19   2   36.44    1.99
   7 -19  -2   38.06    2.22
   7 -19  -2   39.69    2.42
  -7  19   2   37.07    2.70
   7  19  -2   36.04    1.50
  -7  19   2   38.91    1.94
   7  19  -2   37.82    1.76
  -6 -19   2   25.66    1.64
  -6 -19   2   28.64    1.92
   6 -19  -2   30.41    1.85
   6  19  -2   28.88    1.19
   6  19  -2   28.20    1.43
  -6  19   2   25.87    1.61
   5 -19  -2   17.17    1.40
  -5 -19   2   15.42    1.54
  -5 -19   2   16.58    1.31
   5 -19  -2   15.71    1.62
   5  19  -2   15.34    0.85
  -5  19   2   16.04    1.46
   5  19  -2   16.12    1.07
  -5  19   2   14.95    1.12
  -4 -19   2   17.46    1.47
  -4 -19   2   17.32    1.29
   4 -19  -2   17.55    1.39
   4 -19  -2   15.30    1.62
   4  19  -2   17.64    1.00
  -4  19   2   13.32    1.08
  -3 -19   2    1.73    0.62
  -3 -19   2    1.15    0.74
   3 -19  -2    2.58    0.65
   3  19  -2    2.04    0.34
  -3  19   2    2.33    0.47
   3  19  -2    1.31    0.43
  -3  19   2    1.31    0.57
   2 -19  -2    0.54    0.71
  -2 -19   2    0.39    0.53
  -2 -19   2    0.68    0.71
   2  19  -2    0.63    0.27
  -2  19   2   -0.02    0.34
   2  19  -2    0.74    0.34
  -2  19   2    0.46    0.53
  -1 -19   2   16.39    1.39
   1 -19  -2   15.41    1.67
   1 -19  -2   15.50    1.40
  -1 -19   2   15.92    1.19
   1  19  -2   16.26    0.93
   1  19  -2   15.57    0.81
  -1  19   2   16.58    1.18
  -1  19   2   16.69    1.01
   0 -19  -2   31.00    1.81
   0 -19   2   30.00    1.51
   0 -19   2   31.33    1.63
   0 -19  -2   27.52    1.90
   0  19  -2   30.26    1.18
   0  19  -2   31.27    1.29
   0  19   2   30.60    1.37
   0  19   2   31.56    1.54
  -1 -19  -2   -0.07    0.81
   1 -19   2    0.56    0.53
   1 -19   2   -0.02    0.65
   1  19   2    0.34    0.45
  -1  19  -2   -0.68    0.27
  -1  19  -2   -0.07    0.40
   2 -19   2   34.57    1.63
  -2 -19  -2   35.35    2.06
   2 -19   2   31.81    1.81
  -2 -19  -2   34.87    1.84
  -2  19  -2   35.90    1.49
   2  19   2   34.98    1.47
   2  19   2   34.28    1.64
  -2  19  -2   33.83    1.39
  -3 -19  -2    0.98    0.79
   3 -19   2    1.15    0.81
  -3 -19  -2    0.65    0.91
  -3  19  -2    1.32    0.46
   3  19   2    1.40    0.57
   3  19   2    1.03    0.38
  -3  19  -2    1.02    0.54
  -4 -19  -2   -0.25    0.99
   4 -19   2   -0.40    0.61
   4 -19   2    0.01    0.82
  -4 -19  -2   -1.00    0.80
  -4  19  -2    0.46    0.59
   4  19   2    0.46    0.57
   4  19   2    0.56    0.40
  -4  19  -2    0.34    0.44
   5 -19   2   28.85    1.82
  -5 -19  -2   26.57    2.00
   5 -19   2   26.99    2.11
  -5  19  -2   27.93    1.68
  -5  19  -2   27.05    1.42
   5  19   2   28.23    1.38
   5  19   2   29.49    1.59
  -6 -19  -2   41.04    2.55
  -6 -19  -2   33.74    2.48
   6 -19   2   43.53    2.29
   6 -19   2   38.86    2.49
  -6  19  -2   45.15    2.08
   6  19   2   40.14    1.75
  -6  19  -2   38.85    1.83
   6  19   2   40.33    1.98
  -7 -19  -2    4.36    1.31
  -7 -19  -2    7.95    1.21
   7 -19   2    6.77    1.32
   7  19   2    6.89    0.83
  -7  19  -2    4.26    0.74
   7  19   2    6.47    1.02
  -7  19  -2    5.90    1.08
  -8 -19  -2   16.49    1.89
  -8 -19  -2   13.26    1.70
   8 -19   2   20.19    2.28
   8 -19   2   21.94    1.93
  -8  19  -2   20.52    1.90
  -8  19  -2   16.94    1.65
   8  19   2   18.49    1.36
   8  19   2   13.99    1.66
   9 -19   2   37.08    2.98
   9 -19   2   38.52    2.59
  -9 -19  -2   42.03    3.33
  -9 -19  -2   37.69    2.62
   9  19   2   34.50    2.28
   9  19   2   41.86    2.00
  -9  19  -2   30.16    2.17
  10 -19   2    2.23    1.37
 -10 -19  -2    5.75    1.47
  10 -19   2    5.35    1.87
 -10 -19  -2    3.54    2.03
 -10  19  -2    3.94    1.22
 -10  19  -2    1.37    1.59
  10  19   2    4.94    1.01
 -11 -19  -2    2.33    1.71
  11 -19   2    3.20    1.55
  11 -19   2    3.66    2.29
 -11 -19  -2    2.26    2.30
  11  19   2    4.41    1.49
 -11  19  -2    3.08    1.45
 -11 -20   2    5.04    2.14
  11 -20  -2    4.29    1.48
 -11 -20   2    4.88    1.73
  11 -20  -2    4.45    2.10
 -11  20   2    5.55    1.46
 -11  20   2    3.77    2.32
  11  20  -2    3.84    0.75
  11  20  -2    3.58    1.14
 -10 -20   2    0.66    1.70
  10 -20  -2    0.97    1.57
  10 -20  -2   -0.91    1.21
 -10 -20   2    0.35    1.33
  10  20  -2    0.35    0.88
  10  20  -2    0.50    0.65
 -10  20   2   -2.18    1.10
 -10  20   2    2.57    2.11
   9 -20  -2   11.35    1.57
  -9 -20   2   12.26    1.84
  -9 -20   2    9.24    1.43
   9 -20  -2   11.54    1.91
   9  20  -2   10.60    1.05
   9  20  -2    8.93    1.18
  -9  20   2   10.13    1.27
  -9  20   2    8.61    1.99
  -8 -20   2   22.17    2.27
  -8 -20   2   21.41    1.86
   8 -20  -2   20.10    1.90
   8 -20  -2   17.29    1.81
  -8  20   2   16.35    1.62
   8  20  -2   16.30    1.13
   8  20  -2   18.81    1.49
  -8  20   2   17.82    2.03
  -7 -20   2    5.51    1.06
   7 -20  -2    6.42    1.20
  -7 -20   2    4.62    1.19
  -7  20   2    4.72    0.91
   7  20  -2    4.95    0.81
   7  20  -2    6.21    0.63
   6 -20  -2    2.87    0.82
   6 -20  -2    2.69    1.15
  -6 -20   2    0.39    0.72
  -6 -20   2    1.32    0.96
   6  20  -2    1.35    0.58
  -6  20   2    1.45    0.67
   6  20  -2    1.59    0.40
  -5 -20   2   42.22    2.16
   5 -20  -2   37.18    2.19
   5 -20  -2   43.47    2.11
  -5 -20   2   36.16    1.85
  -5  20   2   39.61    1.82
   5  20  -2   38.64    1.61
   5  20  -2   41.66    1.47
  -4 -20   2   17.86    1.59
   4 -20  -2   13.73    1.65
   4 -20  -2   15.85    1.43
  -4 -20   2   14.19    1.32
  -4  20   2   15.60    1.31
   4  20  -2   16.89    1.01
  -4  20   2   14.96    1.10
   3 -20  -2   -0.11    0.80
  -3 -20   2   -0.11    0.73
  -3 -20   2   -0.16    0.59
  -3  20   2    1.13    0.44
  -3  20   2   -0.28    0.55
   3  20  -2    0.15    0.28
   3  20  -2   -0.05    0.37
   2 -20  -2    3.42    1.03
  -2 -20   2    2.11    0.80
   2 -20  -2    2.48    0.86
  -2 -20   2    2.58    0.67
  -2  20   2    2.89    0.52
   2  20  -2    1.90    0.36
  -2  20   2    2.59    0.64
   2  20  -2    2.20    0.44
  -1 -20   2   20.74    1.52
   1 -20  -2   21.53    1.62
  -1 -20   2   22.96    1.37
   1 -20  -2   21.13    1.82
   1  20  -2   23.05    1.10
  -1  20   2   20.50    1.35
   1  20  -2   20.54    0.96
  -1  20   2   22.32    1.18
   0 -20   2    1.92    0.60
   0 -20  -2    1.09    0.75
   0 -20  -2    1.36    0.87
   0 -20   2    2.30    0.78
   0  20   2    2.70    0.47
   0  20   2    2.22    0.61
   0  20  -2    1.20    0.30
   0  20  -2    1.78    0.51
   1 -20   2   57.04    2.16
  -1 -20  -2   55.58    2.35
   1 -20   2   56.97    2.29
  -1 -20  -2   56.21    2.54
   1  20   2   58.65    2.18
  -1  20  -2   57.54    1.91
   1  20   2   57.99    2.06
  -1  20  -2   56.66    1.97
   2 -20   2   10.11    1.18
  -2 -20  -2   11.33    1.18
  -2 -20  -2    8.73    1.23
   2 -20   2   10.07    1.11
  -2  20  -2   11.03    0.99
  -2  20  -2    9.83    0.80
   2  20   2   10.91    1.15
   2  20   2   11.69    0.83
  -3 -20  -2    5.11    1.07
   3 -20   2    6.07    0.88
  -3 -20  -2    4.31    0.93
   3 -20   2    5.66    1.03
   3  20   2    5.31    0.77
   3  20   2    5.29    0.62
  -3  20  -2    5.45    0.80
  -3  20  -2    5.99    0.71
   4 -20   2   15.42    1.80
  -4 -20  -2   12.35    1.29
  -4 -20  -2   14.59    1.51
  -4  20  -2   14.45    1.28
   4  20   2   14.50    1.32
   4  20   2   14.52    0.99
  -4  20  -2   13.20    1.05
   5 -20   2    7.08    1.30
   5 -20   2    6.98    1.05
  -5 -20  -2    7.15    1.30
  -5 -20  -2    6.96    1.32
   5  20   2    7.10    0.92
  -5  20  -2    6.58    0.76
  -5  20  -2    7.36    1.01
   5  20   2    7.92    0.83
   6 -20   2   -0.06    0.90
  -6 -20  -2    0.79    1.14
   6 -20   2    1.29    1.14
  -6  20  -2    0.83    0.80
   6  20   2    1.45    0.51
  -6  20  -2    0.43    0.60
   6  20   2    0.46    0.70
   7 -20   2   32.13    2.40
  -7 -20  -2   33.71    2.61
  -7 -20  -2   28.96    2.14
   7 -20   2   34.07    2.75
  -7  20  -2   32.21    2.06
  -7  20  -2   31.59    1.78
   7  20   2   33.59    2.00
   7  20   2   29.33    1.63
  -8 -20  -2   27.60    2.82
   8 -20   2   28.48    2.22
   8 -20   2   24.30    2.51
  -8 -20  -2   30.40    2.29
   8  20   2   28.79    2.05
   8  20   2   25.38    1.63
  -8  20  -2   23.49    1.91
  -8  20  -2   25.71    2.15
   9 -20   2   11.59    1.59
  -9 -20  -2   12.25    2.06
  -9 -20  -2    9.31    1.38
   9 -20   2   13.00    1.99
  -9  20  -2    8.57    1.23
  -9  20  -2   11.15    1.52
   9  20   2   11.97    1.19
   9  20   2    8.88    1.33
  10 -20   2   14.14    2.03
 -10 -20  -2   14.51    1.99
 -10 -20  -2   11.83    2.64
  10  20   2   16.37    1.74
 -10  20  -2   15.73    1.66
  10  20   2   17.24    1.80
  11 -21  -2    8.13    1.84
 -11 -21   2    5.80    1.79
 -11 -21   2    4.91    2.25
  11 -21  -2    5.62    2.03
  11  21  -2    5.67    1.25
 -11  21   2    6.46    1.69
 -10 -21   2    5.91    1.96
  10 -21  -2    6.87    1.84
 -10 -21   2    8.36    1.65
  10 -21  -2    6.02    1.40
  10  21  -2    6.95    0.81
 -10  21   2    4.84    1.47
 -10  21   2    5.30    2.20
  10  21  -2    6.02    1.14
  -9 -21   2   18.43    2.19
   9 -21  -2   23.44    2.39
   9 -21  -2   22.80    2.45
  -9 -21   2   19.63    2.05
   9  21  -2   15.53    1.27
  -9  21   2   17.58    2.34
   9  21  -2   17.94    1.71
  -9  21   2   16.85    1.93
  -8 -21   2    5.63    1.47
   8 -21  -2    7.81    1.51
   8 -21  -2    6.66    1.31
  -8 -21   2    6.28    1.20
   8  21  -2    7.81    0.92
   8  21  -2    7.49    0.97
  -8  21   2    6.97    1.92
  -8  21   2    5.08    0.97
  -7 -21   2   25.47    2.30
   7 -21  -2   23.87    2.43
  -7 -21   2   20.44    1.81
   7 -21  -2   24.13    1.99
   7  21  -2   23.80    1.51
   7  21  -2   25.90    1.22
  -7  21   2   23.77    1.67
  -6 -21   2    2.92    1.13
   6 -21  -2    2.79    0.96
  -6 -21   2    2.67    0.96
   6 -21  -2    2.19    1.11
  -6  21   2    3.51    0.78
   6  21  -2    2.12    0.44
   6  21  -2    3.83    0.75
  -6  21   2    1.94    0.74
  -5 -21   2   22.64    1.56
  -5 -21   2   24.63    1.94
   5 -21  -2   26.31    1.80
   5 -21  -2   23.20    2.06
   5  21  -2   22.96    1.07
   5  21  -2   24.52    1.33
  -5  21   2   23.90    1.45
  -4 -21   2   59.17    2.35
   4 -21  -2   59.56    2.70
  -4 -21   2   60.23    2.51
   4 -21  -2   60.42    2.52
   4  21  -2   56.36    1.87
  -4  21   2   59.99    2.43
   4  21  -2   57.38    2.00
  -4  21   2   61.30    2.27
   3 -21  -2    1.10    0.77
  -3 -21   2    0.54    0.63
  -3 -21   2    0.76    0.85
  -3  21   2    2.10    0.70
   3  21  -2    1.61    0.35
   3  21  -2    0.92    0.48
  -3  21   2    1.63    0.44
   2 -21  -2   34.17    2.22
  -2 -21   2   31.89    1.86
   2 -21  -2   36.51    2.02
  -2 -21   2   37.10    1.67
  -2  21   2   37.38    1.58
  -2  21   2   34.12    1.75
   2  21  -2   33.95    1.37
   2  21  -2   34.11    1.27
   1 -21  -2    8.80    1.18
  -1 -21   2    9.55    0.95
  -1 -21   2    8.91    1.04
   1 -21  -2    9.05    1.26
  -1  21   2    8.97    0.84
   1  21  -2   10.20    0.88
  -1  21   2    8.97    0.98
   1  21  -2    8.80    0.64
   0 -21  -2    1.72    0.84
   0 -21   2    1.74    0.67
   0 -21   2    1.62    0.80
   0 -21  -2    1.20    0.93
   0  21   2    1.65    0.42
   0  21  -2    2.52    0.51
   0  21  -2    1.81    0.35
   0  21   2    1.25    0.62
  -1 -21  -2   22.92    2.00
  -1 -21  -2   18.70    1.63
   1 -21   2   21.33    1.65
   1 -21   2   21.48    1.41
   1  21   2   20.49    1.38
  -1  21  -2   20.73    1.18
  -1  21  -2   20.74    1.04
   1  21   2   23.45    1.19
   2 -21   2    0.64    0.63
  -2 -21  -2    1.36    1.02
  -2 -21  -2   -0.06    0.81
   2 -21   2    1.67    0.88
   2  21   2    0.88    0.64
  -2  21  -2    0.57    0.56
  -2  21  -2    0.51    0.39
   3 -21   2   15.25    1.43
  -3 -21  -2   18.34    1.69
  -3 -21  -2   16.77    1.59
   3 -21   2   16.42    1.41
  -3  21  -2   16.04    1.25
   3  21   2   16.17    1.01
  -3  21  -2   13.35    1.03
   3  21   2   16.04    1.30
   4 -21   2    9.78    1.32
  -4 -21  -2    8.90    1.33
  -4 -21  -2    7.85    1.17
   4  21   2    7.80    0.89
  -4  21  -2    9.48    1.00
  -4  21  -2    8.45    0.96
   4  21   2   10.60    1.25
   5 -21   2   28.29    2.34
  -5 -21  -2   27.50    2.47
   5 -21   2   28.07    1.91
  -5 -21  -2   26.80    2.21
  -5  21  -2   25.68    1.50
   5  21   2   28.68    1.42
   5  21   2   29.30    1.71
  -5  21  -2   30.02    1.74
  -6 -21  -2   32.35    2.79
  -6 -21  -2   38.42    2.63
   6 -21   2   33.74    2.66
   6 -21   2   35.58    2.26
   6  21   2   34.71    1.63
  -6  21  -2   31.65    2.05
  -6  21  -2   36.59    1.79
   6  21   2   30.42    1.89
   7 -21   2    0.86    1.47
  -7 -21  -2   -0.25    1.33
   7 -21   2    0.44    1.13
   7  21   2    0.52    0.64
  -7  21  -2    3.00    1.03
  -7  21  -2   -0.50    0.74
   7  21   2    0.34    0.83
  -8 -21  -2    8.14    1.78
  -8 -21  -2    7.26    1.43
   8 -21   2    6.50    1.52
   8 -21   2    8.95    1.56
  -8  21  -2    7.97    1.34
  -8  21  -2    6.67    1.09
   8  21   2    8.34    1.32
   8  21   2    8.06    0.97
   9 -21   2    4.25    1.42
  -9 -21  -2    7.42    1.54
  -9 -21  -2    8.56    3.67
   9 -21   2    3.88    1.79
  -9  21  -2    5.14    1.15
   9  21   2    3.33    1.13
   9  21   2    3.61    0.91
  -9  21  -2    5.20    1.43
  10 -21   2    0.18    1.97
  10 -21   2   -2.28    1.66
 -10 -21  -2   -3.61    2.12
 -10 -21  -2   -0.93    1.58
 -10 -22   2    9.05    1.65
  10 -22  -2   16.29    1.99
  10 -22  -2   11.71    2.35
 -10 -22   2   12.33    2.17
 -10  22   2    7.86    1.60
  10  22  -2   12.06    1.42
  10  22  -2   10.80    1.33
 -10  22   2   10.23    2.56
   9 -22  -2    4.59    1.43
  -9 -22   2    0.34    1.63
  -9 -22   2    1.01    1.22
   9 -22  -2    2.19    1.80
  -9  22   2    3.25    2.04
  -9  22   2    0.85    1.10
   9  22  -2    1.01    0.60
   9  22  -2    1.62    0.93
  -8 -22   2   33.68    2.88
  -8 -22   2   30.13    2.19
   8 -22  -2   29.77    2.33
   8  22  -2   32.22    1.89
  -8  22   2   28.41    2.07
   8  22  -2   32.99    1.43
   7 -22  -2    0.82    1.34
  -7 -22   2   -0.20    0.86
   7 -22  -2   -0.18    0.87
  -7 -22   2    0.60    1.31
   7  22  -2   -0.31    0.46
  -7  22   2    1.49    0.94
   7  22  -2    0.02    0.62
  -7  22   2    1.51    0.78
   6 -22  -2   23.52    1.94
   6 -22  -2   19.92    2.16
  -6 -22   2   20.48    2.18
  -6 -22   2   23.11    1.85
  -6  22   2   23.35    1.60
   6  22  -2   23.10    1.09
   6  22  -2   19.42    1.38
   5 -22  -2   42.20    2.56
  -5 -22   2   44.83    2.40
   5 -22  -2   48.15    2.35
  -5 -22   2   41.65    2.07
  -5  22   2   44.05    2.25
  -5  22   2   44.01    2.00
   5  22  -2   44.70    1.78
  -4 -22   2   11.46    1.21
   4 -22  -2   10.55    1.96
  -4 -22   2   10.86    1.26
   4 -22  -2   10.29    1.28
   4  22  -2   11.95    0.80
  -4  22   2   10.74    1.04
   4  22  -2   13.58    1.02
  -4  22   2   12.99    1.42
   3 -22  -2   91.59    3.41
   3 -22  -2   91.63    3.60
  -3 -22   2   91.71    3.02
  -3 -22   2   94.07    3.25
   3  22  -2   91.89    2.76
  -3  22   2   91.35    3.01
  -3  22   2   91.31    3.19
   3  22  -2   96.86    2.71
   2 -22  -2    2.02    0.92
   2 -22  -2    1.37    1.05
  -2 -22   2    1.83    0.71
  -2 -22   2    0.98    0.90
  -2  22   2    0.95    0.43
   2  22  -2    1.75    0.36
  -2  22   2    1.69    0.71
   2  22  -2    2.81    0.51
  -1 -22   2   55.48    2.25
  -1 -22   2   60.40    2.50
   1 -22  -2   58.09    2.63
   1 -22  -2   56.69    2.78
   1  22  -2   59.68    1.91
   1  22  -2   59.10    2.00
  -1  22   2   60.65    2.16
  -1  22   2   59.20    2.34
   0 -22  -2   15.44    1.69
   0 -22   2   13.59    1.58
   0 -22  -2   13.83    1.49
   0 -22   2   14.16    1.34
   0  22   2   13.45    0.99
   0  22  -2   14.81    0.82
   0  22   2   14.53    1.29
   0  22  -2   13.91    1.03
   1 -22   2    3.37    0.96
  -1 -22  -2    3.18    0.92
   1 -22   2    4.66    0.82
  -1 -22  -2    6.06    1.31
   1  22   2    3.85    0.53
   1  22   2    3.38    0.70
  -1  22  -2    3.58    0.51
  -1  22  -2    3.92    0.63
   2 -22   2   36.25    1.88
  -2 -22  -2   40.84    2.21
   2 -22   2   39.46    2.20
  -2 -22  -2   37.80    2.45
  -2  22  -2   38.99    1.55
   2  22   2   39.07    1.85
  -2  22  -2   39.23    1.71
   3 -22   2    2.14    0.84
   3 -22   2    4.07    1.16
  -3 -22  -2    2.74    1.22
  -3 -22  -2    2.96    0.98
  -3  22  -2    3.17    0.71
   3  22   2    3.41    0.50
  -3  22  -2    2.88    0.59
   3  22   2    3.01    0.72
   4 -22   2    3.57    1.22
  -4 -22  -2    1.84    1.07
  -4 -22  -2    4.03    1.36
   4 -22   2    1.83    0.89
   4  22   2    3.11    0.55
  -4  22  -2    1.91    0.77
   4  22   2    2.13    0.78
  -4  22  -2    2.33    0.59
   5 -22   2    6.69    1.47
  -5 -22  -2    5.70    1.49
  -5 -22  -2    2.86    1.21
   5  22   2    5.40    0.90
   5  22   2    3.36    0.56
  -5  22  -2    4.37    0.70
  -5  22  -2    5.52    0.95
   6 -22   2    0.58    0.98
  -6 -22  -2    1.24    1.25
   6 -22   2    0.63    1.31
[truncated: 1,729,904 more chars]
