# Supplementary material for: Crystal structure of (μ-N-allyl­thio­urea-κ2 S:S)bis­[μ-bis­(di­phenyl­phosphanyl)methane-κ2 P:P′]bis­[bromido­copper(I)] aceto­nitrile disolvate
Source: Acta Crystallogr E Crystallogr Commun. 2015 Aug 26;71(Pt 9):1081–4. doi: 10.1107/S2056989015015637 (PMC4555395; doi:10.1107/S2056989015015637)
Supplement: Supplementary file 2 [file e-71-01081-Isup2.hkl]

data_I                                                                          
_shelx_title ' ya08-p21-c in P2(1)/c'                                           
_shelx_refln_list_code          4                                               
_shelx_F_calc_maximum      540.68                                               
_exptl_crystal_F_000      2552.00                                               
_reflns_d_resolution_high  0.8291                                               
                                                                                
loop_                                                                           
 _space_group_symop_operation_xyz                                               
 'x, y, z'                                                                      
 '-x, y+1/2, -z+1/2'                                                            
 '-x, -y, -z'                                                                   
 'x, -y-1/2, z-1/2'                                                             
                                                                                
_cell_length_a    13.7569                                                       
_cell_length_b    24.2730                                                       
_cell_length_c    17.8527                                                       
_cell_angle_alpha  90.000                                                       
_cell_angle_beta  111.317                                                       
_cell_angle_gamma  90.000                                                       
                                                                                
_shelx_F_squared_multiplier     1.000                                           
                                                                                
loop_                                                                           
 _refln_index_h                                                                 
 _refln_index_k                                                                 
 _refln_index_l                                                                 
 _refln_F_squared_calc                                                          
 _refln_F_squared_meas                                                          
 _refln_F_squared_sigma                                                         
 _refln_observed_status                                                         
   2   0   0        716.69        762.76        46.94 o                         
   3   0   0     148966.59     150604.91      1804.01 o                         
   4   0   0       3392.98       2889.70       150.19 o                         
   5   0   0      29631.74      30119.61       523.49 o                         
   6   0   0       6345.93       6371.40       194.10 o                         
   7   0   0      13167.48      11997.93       278.72 o                         
   8   0   0        493.10        574.04       100.84 o                         
   9   0   0       6744.66       6706.03       258.36 o                         
  10   0   0      14470.59      14627.01       382.31 o                         
  11   0   0       7504.31       7392.41       324.96 o                         
  12   0   0       8729.95       9688.34       389.09 o                         
  13   0   0       3356.55       3508.20       265.04 o                         
  14   0   0       5397.24       5730.29       363.76 o                         
  15   0   0       3355.59       4378.40       362.79 o                         
   2   1   0      10026.40      10126.44       121.07 o                         
   3   1   0      25706.97      24562.17       246.70 o                         
   4   1   0       4522.57       4808.24       181.04 o                         
   5   1   0       9830.14       9828.85       164.58 o                         
   6   1   0       4627.34       4566.57       121.70 o                         
   7   1   0       8665.31       9053.52       182.19 o                         
   8   1   0       1489.64       1056.15        86.28 o                         
   9   1   0       8593.91       8747.56       224.10 o                         
  10   1   0       2674.72       2791.82       188.87 o                         
  11   1   0        185.08        389.07       106.04 o                         
  12   1   0      20630.12      21581.16       372.15 o                         
  13   1   0       2702.27       3120.78       190.03 o                         
  14   1   0        261.85        594.76       172.67 o                         
  15   1   0       5891.85       5910.48       284.62 o                         
   2   2   0       9168.38      10059.68       119.54 o                         
   3   2   0      45367.85      46736.33       425.43 o                         
   4   2   0      33277.89      32857.07       394.06 o                         
   5   2   0       5594.07       4534.84       112.70 o                         
   6   2   0       2045.93       1503.82        91.94 o                         
   7   2   0        610.26        517.43        60.38 o                         
   8   2   0       5548.45       5342.37       155.25 o                         
   9   2   0       3048.14       3463.53       140.33 o                         
  10   2   0      11935.79      12363.02       250.59 o                         
  11   2   0      30570.20      30934.08       423.45 o                         
  12   2   0         28.89        111.30       126.52 o                         
  13   2   0       7745.16       8063.58       435.17 o                         
  14   2   0       2576.36       2860.34       224.58 o                         
  15   2   0       1449.28       1936.15       220.28 o                         
   1   3   0       1503.26        448.63        60.03 o                         
   2   3   0       9942.08      10139.48       121.07 o                         
   3   3   0      63597.93      65638.33       579.30 o                         
   4   3   0       2478.77       2925.56       103.14 o                         
   5   3   0      41102.45      42931.35       423.44 o                         
   6   3   0       2348.35       2473.61        96.29 o                         
   7   3   0       2069.63       2724.22       107.75 o                         
   8   3   0      20918.55      19493.72       297.65 o                         
   9   3   0      17910.35      17276.09       272.73 o                         
  10   3   0        458.91        647.91       101.68 o                         
  11   3   0      19529.57      20466.83       370.30 o                         
  12   3   0       4230.99       4818.26       203.59 o                         
  13   3   0       1763.29       1739.41       171.79 o                         
  14   3   0        501.04        444.64       173.97 o                         
  15   3   0        851.23       1084.11       212.81 o                         
   0   4   0        519.80        537.17        37.49 o                         
   1   4   0       1753.91       1704.00        75.08 o                         
   2   4   0      13443.77      13249.99       215.83 o                         
   3   4   0        171.24        195.47        34.37 o                         
   4   4   0       1657.58       1622.84        62.82 o                         
   5   4   0        413.49        336.46        46.44 o                         
   6   4   0       3660.50       3806.50       114.85 o                         
   7   4   0      42031.27      40226.79       430.45 o                         
   8   4   0        176.36        285.01        67.64 o                         
   9   4   0      19312.01      18413.55       299.82 o                         
  10   4   0      20047.95      20304.94       319.40 o                         
  11   4   0         35.96        201.71       110.50 o                         
  12   4   0      17390.17      18019.62       346.91 o                         
  13   4   0         30.17        240.01       176.16 o                         
  14   4   0       6039.25       6600.44       444.82 o                         
  15   4   0         69.70         16.56       214.00 o                         
   1   5   0        509.48        349.99        32.66 o                         
   2   5   0       1527.10       1339.83        60.74 o                         
   3   5   0       8940.17       9200.68       147.26 o                         
   4   5   0         94.49         51.76        35.12 o                         
   5   5   0       1237.64       1015.68        70.65 o                         
   6   5   0          3.35         99.28        45.23 o                         
   7   5   0      17882.84      18573.88       253.28 o                         
   8   5   0       2821.68       2620.21       118.08 o                         
   9   5   0       1597.87       1604.14       119.48 o                         
  10   5   0        382.21        412.06        89.12 o                         
  11   5   0      10292.02      10245.81       261.68 o                         
  12   5   0       8921.32       9229.36       282.72 o                         
  13   5   0       1716.22       1678.16       169.54 o                         
  14   5   0         49.36        -60.72       175.49 o                         
  15   5   0       1168.87        772.37       212.05 o                         
   0   6   0     227482.88     249350.77      4166.42 o                         
   1   6   0       1195.92       1450.94        55.20 o                         
   2   6   0      43267.00      45457.97       596.85 o                         
   3   6   0          4.78          8.05        32.09 o                         
   4   6   0       4429.69       4175.92       124.57 o                         
   5   6   0       6645.56       6728.76       134.79 o                         
   6   6   0       8495.05       8837.72       166.61 o                         
   7   6   0       1670.42       1633.51        86.37 o                         
   8   6   0      13015.46      12840.70       223.94 o                         
   9   6   0       1695.12       1552.01       104.34 o                         
  10   6   0         59.59        -11.81        90.54 o                         
  11   6   0       6883.51       6500.11       222.72 o                         
  12   6   0       1791.18       1976.64       157.27 o                         
  13   6   0       6962.14       6929.70       260.91 o                         
  14   6   0       3487.08       3834.00       248.41 o                         
  15   6   0          3.10        -67.77       232.42 o                         
   1   7   0      88248.13      96552.59       878.02 o                         
   2   7   0       6173.39       6499.45       109.97 o                         
   3   7   0       5886.08       5786.24       121.30 o                         
   4   7   0       1204.95        959.48        57.36 o                         
   5   7   0       1397.06       1149.46        62.06 o                         
   6   7   0      13277.01      13216.22       193.32 o                         
   7   7   0       2138.57       2123.24        98.53 o                         
   8   7   0       3362.23       3156.64       180.65 o                         
   9   7   0        126.13        153.31        77.31 o                         
  10   7   0        120.65        126.77        97.34 o                         
  11   7   0       1283.01       1316.79       132.78 o                         
  12   7   0        846.95        823.94       156.88 o                         
  13   7   0       1523.82       1733.85       180.56 o                         
  14   7   0         47.41         65.99       217.33 o                         
  15   7   0       2935.82       3513.18       402.12 o                         
   0   8   0      33716.10      35247.92       456.91 o                         
   1   8   0        663.30        804.56        44.39 o                         
   2   8   0      33851.17      34167.14       370.56 o                         
   3   8   0      12376.56      11808.62       188.62 o                         
   4   8   0        881.88        848.14        62.62 o                         
   5   8   0      13141.84      12160.11       184.61 o                         
   6   8   0         26.95          3.61        47.06 o                         
   7   8   0       9667.05       9650.87       179.22 o                         
   8   8   0       3263.12       2809.89       117.33 o                         
   9   8   0       1523.27       1633.32       109.04 o                         
  10   8   0        569.20        513.14        99.70 o                         
  11   8   0         88.97          3.41       106.78 o                         
  12   8   0       1195.07       1239.47       151.82 o                         
  13   8   0       1366.16       1410.06       174.14 o                         
  14   8   0        812.26       1023.40       198.23 o                         
   1   9   0         34.28         98.91        27.69 o                         
   2   9   0         62.74         14.45        37.88 o                         
   3   9   0       3649.13       3753.52        89.91 o                         
   4   9   0       3298.47       3150.72       101.64 o                         
   5   9   0      20174.82      19660.65       251.24 o                         
   6   9   0        598.41        612.20        58.95 o                         
   7   9   0       6893.03       6750.45       159.67 o                         
   8   9   0       2618.37       2457.80       148.99 o                         
   9   9   0       6153.29       6036.85       188.38 o                         
  10   9   0       3701.36       3457.94       248.53 o                         
  11   9   0        256.44        476.34       116.92 o                         
  12   9   0       1803.18       1706.37       160.25 o                         
  13   9   0          6.99       -150.73       150.73 o                         
  14   9   0        375.99        347.54       193.39 o                         
   0  10   0      63874.72      72179.00       895.68 o                         
   1  10   0       1758.17       1825.48        61.06 o                         
   2  10   0      20068.44      20269.08       232.10 o                         
   3  10   0      19240.56      20261.22       311.77 o                         
   4  10   0      33731.29      34009.73       366.81 o                         
   5  10   0       3704.80       3659.72       118.54 o                         
   6  10   0      35655.74      35636.63       381.22 o                         
   7  10   0       9326.18       9066.93       187.95 o                         
   8  10   0        645.29        569.51        78.12 o                         
   9  10   0       5752.55       5624.06       186.70 o                         
  10  10   0        907.35        756.29       112.80 o                         
  11  10   0       3103.71       3177.10       202.08 o                         
  12  10   0       1431.88       1471.92       159.97 o                         
  13  10   0        997.22       1119.47       176.66 o                         
  14  10   0         32.69         38.74       202.43 o                         
   1  11   0       3190.34       3682.56        81.37 o                         
   2  11   0        188.88        213.58        33.45 o                         
   3  11   0       3891.71       4083.89       105.55 o                         
   4  11   0        782.94        746.42        52.61 o                         
   5  11   0        766.46        764.08        61.90 o                         
   6  11   0        162.23        163.21        45.60 o                         
   7  11   0        261.32        222.35        58.44 o                         
   8  11   0       3686.63       3149.87       135.40 o                         
   9  11   0       3863.94       3711.07       228.83 o                         
  10  11   0       3203.10       3225.89       193.30 o                         
  11  11   0       1056.87       1297.78       141.62 o                         
  12  11   0       1835.36       1420.38       147.18 o                         
  13  11   0       7032.85       7211.19       285.36 o                         
  14  11   0        467.95        214.85       200.11 o                         
   0  12   0       8198.11       8613.85       176.76 o                         
   1  12   0       3133.20       2918.53        78.63 o                         
   2  12   0       3639.02       3334.24        89.65 o                         
   3  12   0        849.68        952.95        58.66 o                         
   4  12   0      20216.45      20245.44       252.24 o                         
   5  12   0        108.77        272.27        48.07 o                         
   6  12   0        916.31        706.34        64.69 o                         
   7  12   0       4498.35       4290.66       145.49 o                         
   8  12   0      24076.28      24124.50       323.17 o                         
   9  12   0       4726.48       4514.21       173.06 o                         
  10  12   0       6488.10       6544.69       224.08 o                         
  11  12   0       9508.25       9216.57       324.21 o                         
  12  12   0       3565.51       3993.62       200.18 o                         
  13  12   0       1509.20       1511.31       191.55 o                         
  14  12   0       4112.47       3852.42       264.97 o                         
   1  13   0         55.20         85.73        34.68 o                         
   2  13   0      17480.25      17065.08       201.88 o                         
   3  13   0       3603.82       3437.16       100.01 o                         
   4  13   0       6288.51       6981.87       137.07 o                         
   5  13   0       4701.16       4708.49       124.62 o                         
   6  13   0       1784.32       1699.46        84.60 o                         
   7  13   0       3910.50       3756.09       143.32 o                         
   8  13   0        137.13        336.59        76.97 o                         
   9  13   0      36848.42      37258.26       452.22 o                         
  10  13   0        274.52        612.20       129.86 o                         
  11  13   0       5639.07       5210.14       219.94 o                         
  12  13   0       1607.14       1809.56       175.76 o                         
  13  13   0       1212.74       1321.13       200.23 o                         
   0  14   0       9501.34       9474.50       197.08 o                         
   1  14   0      24825.26      26613.43       301.31 o                         
   2  14   0       2262.92       2180.32        77.10 o                         
   3  14   0      10779.07      10635.66       158.28 o                         
   4  14   0        100.75        101.44        40.27 o                         
   5  14   0       1877.45       1898.00        87.11 o                         
   6  14   0         32.70         28.23        54.22 o                         
   7  14   0       8024.27       8086.32       192.58 o                         
   8  14   0       3994.35       4234.83       149.19 o                         
   9  14   0       8060.19       8652.67       234.18 o                         
  10  14   0      16305.62      16429.08       332.39 o                         
  11  14   0        970.30        890.31       144.22 o                         
  12  14   0        306.22        418.03       182.66 o                         
  13  14   0       1570.54       1317.60       196.79 o                         
   1  15   0        102.74         65.78        39.79 o                         
   2  15   0       9198.46       9044.11       144.47 o                         
   3  15   0        222.03        238.04        51.70 o                         
   4  15   0      10328.13      10424.96       189.76 o                         
   5  15   0        895.11        940.97        64.75 o                         
   6  15   0       3003.47       3321.84       124.52 o                         
   7  15   0       1427.09       1532.91        94.67 o                         
   8  15   0      10028.01       9979.61       227.57 o                         
   9  15   0       1957.68       2160.79       124.67 o                         
  10  15   0       5869.66       6326.10       225.04 o                         
  11  15   0        110.97         61.01       119.65 o                         
  12  15   0       1859.34       1879.20       172.81 o                         
  13  15   0       4016.97       3696.64       361.71 o                         
   0  16   0       3039.49       4220.85       151.40 o                         
   1  16   0       3406.18       3574.20       100.43 o                         
   2  16   0         14.26         -9.59        41.41 o                         
   3  16   0       2518.35       2753.41        94.17 o                         
   4  16   0       1176.33       1132.83        69.34 o                         
   5  16   0      21004.47      20418.28       447.98 o                         
   6  16   0      13317.27      13113.13       224.21 o                         
   7  16   0       3060.45       3008.83       124.50 o                         
   8  16   0       1703.74       1760.94       132.32 o                         
   9  16   0        141.91        105.42        95.25 o                         
  10  16   0         20.02        -45.07       108.08 o                         
  11  16   0       9957.66       9937.58       281.92 o                         
  12  16   0       4612.24       4570.92       232.83 o                         
   1  17   0      16410.56      17157.01       217.58 o                         
   2  17   0       7508.98       7553.72       139.75 o                         
   3  17   0       3002.96       2866.11        95.94 o                         
   4  17   0         14.50        -39.60        50.79 o                         
   5  17   0      15028.23      15091.75       223.10 o                         
   6  17   0       3166.03       3335.49       215.26 o                         
   7  17   0      10637.15      10444.12       219.75 o                         
   8  17   0      15026.48      14791.68       264.81 o                         
   9  17   0        114.79        137.03        99.90 o                         
  10  17   0         12.50         29.27       112.13 o                         
  11  17   0        304.36        322.22       136.31 o                         
  12  17   0        137.03        307.97       165.69 o                         
   0  18   0      36633.94      38497.80      1107.21 o                         
   1  18   0       8216.85       8167.28       184.83 o                         
   2  18   0        833.41        697.71        70.27 o                         
   3  18   0       2058.50       2066.59        90.99 o                         
   4  18   0         17.35        212.22        60.23 o                         
   5  18   0       3643.53       3638.20       130.35 o                         
   6  18   0       2637.25       2606.94       134.54 o                         
   7  18   0       6541.42       6260.54       178.82 o                         
   8  18   0       2974.24       2849.61       145.07 o                         
   9  18   0       5821.99       5902.56       266.74 o                         
  10  18   0      10306.60      10015.67       281.74 o                         
  11  18   0         17.51        101.02       175.53 o                         
  12  18   0          8.92       -203.41       251.46 o                         
   1  19   0        376.52        361.34        61.56 o                         
   2  19   0       4959.12       4862.57       129.73 o                         
   3  19   0      11614.93      11667.90       190.02 o                         
   4  19   0        308.44        454.70        64.74 o                         
   5  19   0       5680.40       5797.25       154.39 o                         
   6  19   0         82.74        148.39        71.31 o                         
   7  19   0       3107.99       2902.80       157.32 o                         
   8  19   0         20.52        -18.68        94.22 o                         
   9  19   0      26873.53      26725.21       399.55 o                         
  10  19   0        328.88        315.26       132.95 o                         
  11  19   0       2691.47       2619.96       174.68 o                         
   0  20   0       1583.20       1758.94       123.58 o                         
   1  20   0       5763.66       6275.27       142.97 o                         
   2  20   0       1162.85       1174.41        75.64 o                         
   3  20   0       8063.67       7926.74       163.52 o                         
   4  20   0       8171.78       8356.93       175.55 o                         
   5  20   0         87.14        156.49        76.74 o                         
   6  20   0      10477.07      10317.76       210.29 o                         
   7  20   0       2321.00       2435.53       139.08 o                         
   8  20   0      14997.26      14849.64       295.21 o                         
   9  20   0       3730.94       4155.55       220.13 o                         
  10  20   0       9232.08       8488.67       288.28 o                         
  11  20   0       9052.89      10065.76       470.74 o                         
   1  21   0      13147.02      13846.44       210.77 o                         
   2  21   0      22861.91      23705.86       295.28 o                         
   3  21   0       6352.06       6588.61       179.39 o                         
   4  21   0       7045.72       6868.20       166.63 o                         
   5  21   0        138.36        145.91        73.28 o                         
   6  21   0       1966.03       2084.94       140.35 o                         
   7  21   0          1.97        -87.76        87.76 o                         
   8  21   0       4056.96       3883.97       170.10 o                         
   9  21   0       4436.92       4094.98       175.89 o                         
  10  21   0        740.58        765.35       165.79 o                         
   0  22   0      27978.65      28990.78       623.91 o                         
   1  22   0       2731.80       3008.03       112.10 o                         
   2  22   0      10954.42      10546.65       192.51 o                         
   3  22   0      11469.87      11009.16       201.35 o                         
   4  22   0       4002.33       4183.28       137.21 o                         
   5  22   0         25.00        119.22        76.14 o                         
   6  22   0         50.52         59.92        89.50 o                         
   7  22   0       7833.04       7978.94       214.57 o                         
   8  22   0         29.16        -28.42       114.93 o                         
   9  22   0        614.21        734.33       128.13 o                         
  10  22   0        626.73        450.63       203.14 o                         
   1  23   0       1316.78       1243.03        85.27 o                         
   2  23   0       2576.41       2597.63       114.40 o                         
   3  23   0       1093.51       1290.04        89.40 o                         
   4  23   0        551.65        643.10        95.61 o                         
   5  23   0         78.90         62.58        80.38 o                         
   6  23   0         97.89        133.37        93.93 o                         
   7  23   0         19.74        111.52       107.60 o                         
   8  23   0        496.40        365.89       118.79 o                         
   9  23   0       1269.42       1506.60       181.29 o                         
   0  24   0        771.56        697.30       110.79 o                         
   1  24   0        564.70        574.17        85.68 o                         
   2  24   0       2111.27       2340.18       109.68 o                         
   3  24   0          0.86        -45.22        77.87 o                         
   4  24   0          3.25         50.44        80.82 o                         
   5  24   0        510.35        572.38       123.74 o                         
   6  24   0        516.99        362.89       117.37 o                         
   7  24   0         64.25        -81.71       114.09 o                         
   8  24   0        889.26        507.54       139.13 o                         
   1  25   0       1836.95       2090.24       109.75 o                         
   2  25   0        393.79        391.84        81.44 o                         
   3  25   0        142.29        286.25       121.13 o                         
   4  25   0       1798.33       2107.19       113.01 o                         
   5  25   0         91.10        -46.70       113.34 o                         
   6  25   0       3683.57       3370.93       158.78 o                         
   7  25   0        146.01        280.60       121.45 o                         
   8  25   0       2834.84       2484.59       291.26 o                         
   0  26   0          7.43        -27.94       115.07 o                         
   1  26   0         80.27        100.50        80.42 o                         
   2  26   0         33.54        159.03        88.67 o                         
   3  26   0         99.64         52.63        91.04 o                         
   4  26   0        189.00         75.47       110.21 o                         
   5  26   0       4171.67       3870.49       160.45 o                         
   6  26   0       1588.70       1458.74       131.42 o                         
   7  26   0         49.43       -203.44       203.44 o                         
   1  27   0       1029.99       1184.94       109.06 o                         
   2  27   0        247.04        185.36        95.04 o                         
   3  27   0       2066.06       2070.11       119.42 o                         
   4  27   0        964.22       1146.98       110.01 o                         
   5  27   0       4242.04       3992.47       270.10 o                         
   0  28   0        167.64        265.22       223.90 o                         
   1  28   0        521.78        574.96       105.98 o                         
   2  28   0        316.59        164.16       136.58 o                         
   3  28   0        148.67         13.57       153.25 o                         
   4  28   0          3.28         94.64       159.01 o                         
   1  29   0       6373.22       6431.46       257.80 o                         
   2  29   0        157.11       -166.39       505.50 o                         
 -15   1   1       1505.29       1865.72       221.80 o                         
 -14   1   1        182.05        122.98       168.57 o                         
 -13   1   1         87.17        248.42       134.70 o                         
 -12   1   1        195.69        174.71       120.94 o                         
 -11   1   1       3535.19       3626.62       183.15 o                         
 -10   1   1        409.43        498.84        93.15 o                         
  -9   1   1       3342.42       3409.76       136.61 o                         
  -8   1   1        541.38        693.08        70.36 o                         
  -7   1   1       3001.23       2341.00       118.37 o                         
  -6   1   1         14.47        -20.77        45.29 o                         
  -5   1   1     124505.77     130429.02      1211.87 o                         
  -4   1   1       8589.50       8904.00       191.34 o                         
  -3   1   1     142175.97     149801.88      1457.49 o                         
  -2   1   1       1007.99        976.73        63.89 o                         
   2   1   1      12131.32      11386.36       128.79 o                         
   3   1   1       2337.38       2342.88       112.18 o                         
   4   1   1      65112.67      64629.04       632.02 o                         
   5   1   1       8589.46       8261.76       154.10 o                         
   6   1   1      14635.99      14245.41       236.47 o                         
   7   1   1       1046.57       1001.98        76.73 o                         
   8   1   1       1133.11        856.69        86.91 o                         
   9   1   1        177.46        166.66        78.91 o                         
  10   1   1       1662.83       1749.63       122.05 o                         
  11   1   1       2118.49       2250.45       145.35 o                         
  12   1   1         33.35         47.17       119.16 o                         
  13   1   1        190.84        -17.60       152.07 o                         
  14   1   1        128.32        124.77       184.71 o                         
  15   1   1         21.01        267.47       220.81 o                         
 -15   2   1       1504.25       1742.32       212.67 o                         
 -14   2   1        105.22        387.70       167.03 o                         
 -13   2   1       4912.74       5313.70       240.31 o                         
 -12   2   1       6176.50       6236.80       218.04 o                         
 -11   2   1       7558.97       7524.80       227.65 o                         
 -10   2   1       1257.58       1165.17       102.94 o                         
  -9   2   1        364.18        298.35        73.66 o                         
  -8   2   1       5223.04       5424.10       149.86 o                         
  -7   2   1       2160.11       2278.97       106.88 o                         
  -6   2   1      21930.86      21427.55       256.53 o                         
  -5   2   1         14.43        146.56        42.35 o                         
  -4   2   1      97566.95     103016.58       895.00 o                         
  -3   2   1      19304.89      19846.94       216.80 o                         
  -2   2   1       5594.07       5891.66        87.15 o                         
   2   2   1      12013.37      11330.23       136.95 o                         
   3   2   1       8340.57       7574.80       112.11 o                         
   4   2   1       3922.11       3494.98       107.51 o                         
   5   2   1      10678.15      10671.96       187.09 o                         
   6   2   1        258.55        220.96        56.71 o                         
   7   2   1       4849.42       5100.01       144.08 o                         
   8   2   1       4946.89       5004.43       158.54 o                         
   9   2   1        195.51        298.54        84.46 o                         
  10   2   1        552.75        559.32       104.40 o                         
  11   2   1       1744.10       1786.93       139.76 o                         
  12   2   1       5873.08       6080.12       239.77 o                         
  13   2   1        335.55        456.85       184.85 o                         
  14   2   1       5241.40       5199.70       313.31 o                         
  15   2   1       4731.38       5111.79       275.56 o                         
 -15   3   1        262.66        239.75       202.85 o                         
 -14   3   1       5373.03       5226.12       236.85 o                         
 -13   3   1          4.50        -95.56       141.14 o                         
 -12   3   1       8180.35       8420.80       261.49 o                         
 -11   3   1       4171.52       4472.60       229.02 o                         
 -10   3   1       5897.01       5930.54       189.06 o                         
  -9   3   1      12607.36      12886.80       230.93 o                         
  -8   3   1        811.08        968.38        80.39 o                         
  -7   3   1      11222.28      11372.79       187.71 o                         
  -6   3   1        973.69        796.67        59.94 o                         
  -5   3   1       6472.58       7060.36       160.72 o                         
  -4   3   1       2420.26       2246.10       119.59 o                         
  -3   3   1      20180.04      19575.87       214.39 o                         
  -2   3   1        481.43        348.34        25.29 o                         
  -1   3   1        155.62        208.11        19.48 o                         
   1   3   1        538.34        371.92        26.25 o                         
   2   3   1          9.87         63.81        27.49 o                         
   3   3   1       4582.40       4419.54        92.03 o                         
   4   3   1        850.68        764.93        52.18 o                         
   5   3   1      12417.84      12469.73       179.40 o                         
   6   3   1      26756.17      27372.35       336.73 o                         
   7   3   1       3222.57       3338.50       151.32 o                         
   8   3   1       7352.41       7640.57       183.60 o                         
   9   3   1       5711.30       5767.10       181.60 o                         
  10   3   1         15.63        108.61        98.54 o                         
  11   3   1       2401.82       2476.12       147.92 o                         
  12   3   1        744.52        741.71       138.95 o                         
  13   3   1       9780.14      10723.89       337.64 o                         
  14   3   1        620.18        750.51       184.63 o                         
  15   3   1       5664.37       5875.61       309.17 o                         
 -15   4   1          8.28        283.89       192.30 o                         
 -14   4   1       1143.84       1083.04       184.93 o                         
 -13   4   1       7098.51       7355.13       279.42 o                         
 -12   4   1       5088.89       5253.91       213.81 o                         
 -11   4   1         17.06        -12.43       103.02 o                         
 -10   4   1       4021.64       4053.60       159.16 o                         
  -9   4   1        154.10        266.19        81.16 o                         
  -8   4   1       8096.71       8180.59       203.92 o                         
  -7   4   1      22151.77      20497.08       263.08 o                         
  -6   4   1        430.68        216.20        48.81 o                         
  -5   4   1       9921.02      10505.34       165.38 o                         
  -4   4   1      20334.26      20459.16       234.98 o                         
  -3   4   1        637.69        734.05        64.29 o                         
  -2   4   1        761.18        766.65        39.70 o                         
  -1   4   1       4713.28       5416.43        92.75 o                         
   0   4   1      18484.99      19273.38       187.51 o                         
   1   4   1       9900.61       9726.96       122.86 o                         
   2   4   1       3655.41       4071.54        78.48 o                         
   3   4   1      13610.41      13876.41       183.19 o                         
   4   4   1      44690.43      44450.36       455.27 o                         
   5   4   1      15288.87      13962.67       190.68 o                         
   6   4   1       1190.23        963.92        70.30 o                         
   7   4   1       2421.73       2357.58       104.29 o                         
   8   4   1       1516.03       1709.94       102.94 o                         
   9   4   1       2256.50       2222.36       139.44 o                         
  10   4   1         37.99        -49.86        96.29 o                         
  11   4   1      10979.30      11279.99       282.21 o                         
  12   4   1       3046.57       2854.24       171.25 o                         
  13   4   1       3444.96       3544.96       199.60 o                         
  14   4   1        448.06        454.14       196.08 o                         
  15   4   1       1524.61       1503.73      1317.46 o                         
 -15   5   1       7601.55       7849.87       373.19 o                         
 -14   5   1      13092.98      13576.48       486.67 o                         
 -13   5   1       1564.58       2687.11       185.70 o                         
 -12   5   1      16191.49      16257.50       330.62 o                         
 -11   5   1       4053.72       3604.93       235.55 o                         
 -10   5   1       2189.60       2172.46       124.86 o                         
  -9   5   1        171.54        231.80        73.61 o                         
  -8   5   1      42394.34      41294.44       450.55 o                         
  -7   5   1       8319.11       9145.86       169.29 o                         
  -6   5   1      12311.13      11080.14       170.58 o                         
  -5   5   1      15946.11      15679.50       225.07 o                         
  -4   5   1        629.92        497.33        48.14 o                         
  -3   5   1       2031.54       2613.44        90.51 o                         
  -2   5   1       8870.11       9059.74       106.06 o                         
  -1   5   1        385.90        370.20        24.54 o                         
   0   5   1       1575.87       1712.61        43.09 o                         
   1   5   1       4097.75       4218.80        77.07 o                         
   2   5   1      50596.81      51369.37       578.73 o                         
   3   5   1      12343.95      11679.23       147.48 o                         
   4   5   1        798.84        836.35        55.06 o                         
   5   5   1      45901.28      45217.70       446.20 o                         
   6   5   1       9195.16       8688.64       187.39 o                         
   7   5   1      17891.93      18076.59       254.18 o                         
   8   5   1       6455.78       6315.22       255.45 o                         
   9   5   1       3254.83       2881.52       144.04 o                         
  10   5   1       1714.30       1605.68       121.50 o                         
  11   5   1      13357.74      13576.82       302.18 o                         
  12   5   1      13398.07      13563.31       375.07 o                         
  13   5   1       2866.91       3076.00       202.38 o                         
  14   5   1       3081.36       3407.11       236.02 o                         
 -15   6   1        961.69        760.57       215.49 o                         
 -14   6   1        803.49        753.88       176.69 o                         
 -13   6   1      12315.22      11755.77       337.05 o                         
 -12   6   1       1646.91       1542.27       140.46 o                         
 -11   6   1        849.15        879.79       112.15 o                         
 -10   6   1        138.87        120.60        91.95 o                         
  -9   6   1       1375.06       1058.01        86.97 o                         
  -8   6   1        538.37        686.52        77.02 o                         
  -7   6   1      15790.98      15041.58       218.78 o                         
  -6   6   1        167.72         94.35        45.73 o                         
  -5   6   1       2145.27       2073.18        89.15 o                         
  -4   6   1       5336.49       5415.81       145.15 o                         
  -3   6   1        427.62        517.79        36.38 o                         
  -2   6   1      35599.09      37399.85       338.76 o                         
  -1   6   1      43774.55      46683.82       436.16 o                         
   0   6   1      25620.29      26149.71       277.84 o                         
   1   6   1       6700.55       6743.52       100.89 o                         
   2   6   1      67967.45      72450.19       799.14 o                         
   3   6   1        243.68        151.54        35.60 o                         
   4   6   1      19806.48      19295.37       270.32 o                         
   5   6   1      18503.68      17908.07       223.33 o                         
   6   6   1       3491.76       3680.18       116.56 o                         
   7   6   1       3127.30       2836.89       110.76 o                         
   8   6   1        293.37        228.30        72.57 o                         
   9   6   1       1295.88       1183.14       106.10 o                         
  10   6   1        619.05        453.17       102.14 o                         
  11   6   1       9516.31       9435.99       265.65 o                         
  12   6   1       1186.40       1111.54       148.17 o                         
  13   6   1       4224.36       4854.17       236.65 o                         
  14   6   1       4563.12       4285.30       255.02 o                         
 -15   7   1        432.92        400.90       220.19 o                         
 -14   7   1        989.68        862.32       186.46 o                         
 -13   7   1        282.21          4.28       135.51 o                         
 -12   7   1       1168.71        988.25       135.06 o                         
 -11   7   1        114.12        100.80       107.56 o                         
 -10   7   1      11281.68      11276.24       247.67 o                         
  -9   7   1       4498.19       4369.16       170.04 o                         
  -8   7   1       2311.72       2078.37       130.81 o                         
  -7   7   1        128.55        100.22        53.53 o                         
  -6   7   1       2581.65       2601.88       104.39 o                         
  -5   7   1       4633.22       4421.67       117.55 o                         
  -4   7   1      15762.44      15220.09       252.88 o                         
  -3   7   1       3371.65       3259.12        73.27 o                         
  -2   7   1        201.15        222.78        29.75 o                         
  -1   7   1      40607.20      42592.50       443.38 o                         
   0   7   1        185.83        601.18        43.27 o                         
   1   7   1       1437.59       1411.02        54.76 o                         
   2   7   1       3395.13       3215.41       109.97 o                         
   3   7   1       5909.10       6577.44       122.42 o                         
   4   7   1       3099.67       3006.24        88.62 o                         
   5   7   1      14117.63      14479.61       195.08 o                         
   6   7   1      15002.48      13931.89       205.16 o                         
   7   7   1       6187.30       6147.31       155.29 o                         
   8   7   1         22.44         55.28        68.78 o                         
   9   7   1       7535.40       7482.93       203.72 o                         
  10   7   1        977.06        935.17       118.50 o                         
  11   7   1       1516.42       1771.18       149.97 o                         
  12   7   1       5380.40       5634.25       234.60 o                         
  13   7   1       4005.99       4283.19       214.62 o                         
  14   7   1        419.59       1179.99       253.15 o                         
 -15   8   1        463.54        844.77       225.14 o                         
 -14   8   1       1082.75        970.15       188.62 o                         
 -13   8   1       1005.56        857.36       154.54 o                         
 -12   8   1       4213.17       4009.91       218.47 o                         
 -11   8   1        204.30        221.82       101.91 o                         
 -10   8   1        496.65        620.02        98.52 o                         
  -9   8   1       1073.35       1086.79        92.80 o                         
  -8   8   1        451.56        471.10        71.38 o                         
  -7   8   1       4353.03       4021.92       132.83 o                         
  -6   8   1      26601.98      25633.38       312.45 o                         
  -5   8   1       2371.90       2783.25        96.99 o                         
  -4   8   1      65464.83      67483.83       608.89 o                         
  -3   8   1       8212.55       7819.21       118.92 o                         
  -2   8   1       4769.75       5454.12        91.01 o                         
  -1   8   1         29.32         42.08        25.45 o                         
   0   8   1     101016.56     113032.34      1104.45 o                         
   1   8   1      44225.27      46347.62       481.05 o                         
   2   8   1      18521.57      17569.60       219.62 o                         
   3   8   1      54830.72      53529.62       891.76 o                         
   4   8   1       3498.36       2900.75        96.69 o                         
   5   8   1       5737.43       5869.48       123.89 o                         
   6   8   1         61.69         67.74        52.25 o                         
   7   8   1        121.63        114.51        58.80 o                         
   8   8   1       5073.21       4814.98       160.78 o                         
   9   8   1      10130.67       9870.11       227.76 o                         
  10   8   1       2126.92       2007.38       133.48 o                         
  11   8   1       2553.30       2370.24       158.95 o                         
  12   8   1       1035.05       1142.64       168.07 o                         
  13   8   1       3147.29       3312.90       213.91 o                         
  14   8   1       8615.57       7827.11       438.84 o                         
 -14   9   1         77.26        161.93       178.82 o                         
 -13   9   1         54.03        -79.09       205.09 o                         
 -12   9   1        331.85        485.39       128.76 o                         
 -11   9   1       2934.32       3038.93       160.06 o                         
 -10   9   1        907.24       1041.71       107.75 o                         
  -9   9   1       1452.25       1490.63       104.22 o                         
  -8   9   1      13188.99      13134.29       234.84 o                         
  -7   9   1      16827.88      16957.10       251.85 o                         
  -6   9   1       2883.54       2497.79       116.80 o                         
  -5   9   1      60634.08      59822.17       560.15 o                         
  -4   9   1        415.32        579.78        43.77 o                         
  -3   9   1      10216.31       9681.23       131.60 o                         
  -2   9   1      16156.30      16742.52       193.02 o                         
  -1   9   1      75270.27      79737.27      1460.68 o                         
   0   9   1      56175.07      59123.26       601.58 o                         
   1   9   1      57327.56      62399.68       636.48 o                         
   2   9   1     100434.90     105051.86      1047.10 o                         
   3   9   1       9818.67       9798.40       172.71 o                         
   4   9   1      25193.18      24115.94       304.92 o                         
   5   9   1      59522.91      59794.29       630.52 o                         
   6   9   1       1646.70       1662.74        83.04 o                         
   7   9   1         68.77        -19.83        57.84 o                         
   8   9   1         84.77         17.54        70.09 o                         
   9   9   1       1970.14       2120.41       163.94 o                         
  10   9   1       5581.27       5120.60       272.19 o                         
  11   9   1       2239.05       2032.68       146.79 o                         
  12   9   1       2852.61       2870.33       187.04 o                         
  13   9   1       4658.37       4586.99       223.39 o                         
  14   9   1        834.06       1031.06       250.77 o                         
 -14  10   1       5014.78       4462.87       233.61 o                         
 -13  10   1        274.70         45.32       152.56 o                         
 -12  10   1        464.23        423.49       139.49 o                         
 -11  10   1       1578.88       1644.87       132.10 o                         
 -10  10   1      13838.97      13316.69       264.89 o                         
  -9  10   1        256.61        357.37        87.62 o                         
  -8  10   1      14282.26      14043.61       264.05 o                         
  -7  10   1      16501.13      15924.63       246.37 o                         
  -6  10   1       2259.47       1823.32        79.11 o                         
  -5  10   1       3346.48       3127.21        93.70 o                         
  -4  10   1       8881.32       8780.67       133.88 o                         
  -3  10   1       1018.75       1068.74        52.72 o                         
  -2  10   1         72.38         76.34        34.17 o                         
  -1  10   1         99.94        178.64        40.00 o                         
   0  10   1      27643.94      28576.26       365.04 o                         
   1  10   1      10701.15      10953.06       177.47 o                         
   2  10   1        157.47        175.66        40.47 o                         
   3  10   1       1310.47       1174.15       102.20 o                         
   4  10   1      48969.14      48529.36       538.90 o                         
   5  10   1      11642.59      10983.45       184.52 o                         
   6  10   1       4258.92       4458.00       127.58 o                         
   7  10   1      16495.35      16078.25       242.51 o                         
   8  10   1        574.11        522.47        77.39 o                         
   9  10   1        441.82        302.21        90.30 o                         
  10  10   1        474.71        362.44       110.67 o                         
  11  10   1       4099.58       3611.09       173.52 o                         
  12  10   1       1996.34       2603.34       183.36 o                         
  13  10   1       5523.39       5627.76       348.99 o                         
  14  10   1      10030.00      10571.18       444.44 o                         
 -14  11   1        842.40       1124.60       197.80 o                         
 -13  11   1       8333.40       8689.41       305.45 o                         
 -12  11   1       1999.30       2112.07       160.34 o                         
 -11  11   1      15802.79      15010.26       313.50 o                         
 -10  11   1        981.32       1165.74       122.46 o                         
  -9  11   1      27467.44      27498.31       452.46 o                         
  -8  11   1       7439.80       7538.49       186.61 o                         
  -7  11   1       5003.46       4699.27       140.94 o                         
  -6  11   1      12182.04      11011.22       176.10 o                         
  -5  11   1        379.94        464.00        51.10 o                         
  -4  11   1      18378.66      18627.88       217.51 o                         
  -3  11   1      13350.81      13895.74       181.13 o                         
  -2  11   1       8332.40       8780.46       130.23 o                         
  -1  11   1       2092.90       1853.01        71.57 o                         
   0  11   1        906.48        748.71        50.63 o                         
   1  11   1        612.71        715.25        49.93 o                         
   2  11   1       3857.16       3773.38        94.04 o                         
   3  11   1      48947.84      49128.40       536.29 o                         
   4  11   1       9796.03       9392.40       168.85 o                         
   5  11   1      60650.55      60985.57       673.86 o                         
   6  11   1      64107.68      63909.30       664.33 o                         
   7  11   1       1316.95       1439.07        93.73 o                         
   8  11   1       7478.18       7391.89       193.67 o                         
   9  11   1       3937.78       3750.24       158.93 o                         
  10  11   1       5583.89       5299.86       196.03 o                         
  11  11   1        383.70        380.45       135.70 o                         
  12  11   1       7557.49       8125.08       285.17 o                         
  13  11   1       8819.93       9231.35       522.43 o                         
  14  11   1        158.89        348.29       264.08 o                         
 -14  12   1       3657.82       3593.47       236.70 o                         
 -13  12   1       6014.70       5972.28       271.17 o                         
 -12  12   1       7210.24       7197.64       277.68 o                         
 -11  12   1       1024.97       1057.17       135.69 o                         
 -10  12   1       7142.64       7131.09       251.66 o                         
  -9  12   1       4981.02       5068.48       184.95 o                         
  -8  12   1        371.14        500.03        74.91 o                         
  -7  12   1      17276.45      16695.67       240.52 o                         
  -6  12   1       9699.40       9777.45       169.08 o                         
  -5  12   1       9089.80       9102.20       151.64 o                         
  -4  12   1        381.00        370.76        45.99 o                         
  -3  12   1        121.54         49.16        36.66 o                         
  -2  12   1       1522.88       1721.08        83.13 o                         
  -1  12   1          5.04         67.64        35.62 o                         
   0  12   1       1615.53       1327.47        58.81 o                         
   1  12   1      25702.75      27126.28       277.52 o                         
   2  12   1       4425.48       5054.56       101.50 o                         
   3  12   1       8245.42       8155.42       145.42 o                         
   4  12   1      78479.84      83109.27      1068.58 o                         
   5  12   1      10164.41       9945.60       188.58 o                         
   6  12   1      18124.69      17776.10       264.28 o                         
   7  12   1       3766.65       3846.22       210.13 o                         
   8  12   1        211.06        319.97        88.07 o                         
   9  12   1       1159.19       1165.06       108.37 o                         
  10  12   1       2306.35       2154.21       141.58 o                         
  11  12   1       2694.24       2818.98       170.14 o                         
  12  12   1       1322.74        921.52       163.63 o                         
  13  12   1       4168.43       3952.28       242.31 o                         
 -14  13   1       1469.13        854.85       297.47 o                         
 -13  13   1        948.04       1016.92       196.26 o                         
 -12  13   1       9061.46       9122.97       308.71 o                         
 -11  13   1        911.11       1100.35       156.75 o                         
 -10  13   1       8890.68       8576.61       251.41 o                         
  -9  13   1        861.41        789.50        91.33 o                         
  -8  13   1       3747.11       4001.33       150.43 o                         
  -7  13   1      18901.11      17875.47       302.89 o                         
  -6  13   1      17969.71      18141.70       241.32 o                         
  -5  13   1      17286.95      17655.58       227.22 o                         
  -4  13   1       6585.21       6407.00       128.49 o                         
  -3  13   1       4256.65       3594.98       100.08 o                         
  -2  13   1       7168.19       7306.29       133.41 o                         
  -1  13   1       6996.15       6656.51       111.12 o                         
   0  13   1      16007.66      15923.96       187.77 o                         
   1  13   1         70.31        374.23        38.98 o                         
   2  13   1      25214.63      25380.95       272.04 o                         
   3  13   1         92.70        179.47        41.42 o                         
   4  13   1       1629.28       1579.32        83.68 o                         
   5  13   1      25920.33      26105.50       347.73 o                         
   6  13   1       1683.35       1680.45        97.01 o                         
   7  13   1         25.47         45.27        84.92 o                         
   8  13   1      15423.38      15250.14       297.36 o                         
   9  13   1         25.84         -8.15        89.58 o                         
  10  13   1        105.50        159.69       110.26 o                         
  11  13   1       2357.15       1851.43       155.96 o                         
  12  13   1       3090.53       3111.35       201.33 o                         
  13  13   1       1312.13       1544.14       209.31 o                         
 -13  14   1         15.17         75.74       162.87 o                         
 -12  14   1        776.68       1071.86       164.65 o                         
 -11  14   1        232.95        366.68       127.94 o                         
 -10  14   1         24.32         56.89        95.08 o                         
  -9  14   1       3303.97       3469.54       199.03 o                         
  -8  14   1       4662.59       4344.34       144.60 o                         
  -7  14   1        127.88        269.25        63.26 o                         
  -6  14   1        446.85        403.32        60.36 o                         
  -5  14   1       2623.18       2713.66       115.86 o                         
  -4  14   1       4028.60       4264.22       115.66 o                         
  -3  14   1       3301.63       3295.46        96.49 o                         
  -2  14   1          3.38        259.98        39.74 o                         
  -1  14   1        189.79        179.31        37.52 o                         
   0  14   1       3671.61       4174.01        94.60 o                         
   1  14   1       2828.48       2645.91        83.25 o                         
   2  14   1         73.83        133.12        42.63 o                         
   3  14   1       4637.49       4779.85       111.66 o                         
   4  14   1       1502.52       1374.83        71.69 o                         
   5  14   1       6449.50       6352.17       154.54 o                         
   6  14   1       2967.10       2751.00       121.84 o                         
   7  14   1        114.03        249.89        65.25 o                         
   8  14   1       7301.20       7304.19       259.45 o                         
   9  14   1       1189.42       1064.37       118.88 o                         
  10  14   1       2359.09       1971.52       153.45 o                         
  11  14   1       1776.08       2082.62       214.01 o                         
  12  14   1        327.05        388.54       165.63 o                         
  13  14   1       2992.64       2690.51       228.46 o                         
 -13  15   1       1279.61       1665.78       203.84 o                         
 -12  15   1        383.19        437.14       142.50 o                         
 -11  15   1        371.57        450.79       117.11 o                         
 -10  15   1        234.26        188.77       103.75 o                         
  -9  15   1       3420.47       3399.99       146.69 o                         
  -8  15   1       5649.70       5745.99       169.40 o                         
  -7  15   1       4709.36       4481.87       182.68 o                         
  -6  15   1       1611.70       1484.03        82.31 o                         
  -5  15   1         12.10         10.85        50.20 o                         
  -4  15   1       1204.61       1276.36        71.35 o                         
  -3  15   1        697.64        852.94        58.70 o                         
  -2  15   1        221.81        253.57        48.50 o                         
  -1  15   1          2.39         64.03        36.89 o                         
   0  15   1       1084.50       1332.73        62.74 o                         
   1  15   1       3436.38       3891.68        99.19 o                         
   2  15   1        244.71        203.92        43.68 o                         
   3  15   1        259.55        288.88        47.44 o                         
   4  15   1       1038.11        980.40        63.57 o                         
   5  15   1        437.01        470.64        64.03 o                         
   6  15   1        168.96        125.14        57.21 o                         
   7  15   1      19009.65      18735.85       339.05 o                         
   8  15   1        615.53        395.65        91.87 o                         
   9  15   1       3567.64       3834.13       249.57 o                         
  10  15   1       1809.33       1677.19       150.29 o                         
  11  15   1        648.22        727.90       150.38 o                         
  12  15   1        990.76        770.70       170.69 o                         
 -13  16   1          8.14        144.32       212.93 o                         
 -12  16   1        227.21        175.14       143.55 o                         
 -11  16   1        745.58        736.62       126.93 o                         
 -10  16   1        288.87        155.15       183.28 o                         
  -9  16   1       3061.96       3012.88       151.21 o                         
  -8  16   1       6107.34       5961.88       177.55 o                         
  -7  16   1         65.49         93.24        68.08 o                         
  -6  16   1       7871.69       7391.81       170.88 o                         
  -5  16   1          6.18        159.20        63.81 o                         
  -4  16   1        133.64         83.48        44.20 o                         
  -3  16   1        218.57        248.35        47.50 o                         
  -2  16   1       2248.68       2237.20        81.47 o                         
  -1  16   1      10838.43      11070.16       161.82 o                         
   0  16   1      24201.89      25115.40       276.72 o                         
   1  16   1      16516.95      16925.26       227.15 o                         
   2  16   1        352.18        397.72        59.34 o                         
   3  16   1        632.28        557.53        54.27 o                         
   4  16   1       2099.26       2110.50        86.18 o                         
   5  16   1       3223.67       3021.89       118.22 o                         
   6  16   1         21.81         59.94        60.37 o                         
   7  16   1        235.35        189.11        72.63 o                         
   8  16   1       1728.34       1937.97       143.80 o                         
   9  16   1        871.30        496.28       110.88 o                         
  10  16   1       4961.55       4684.64       220.17 o                         
  11  16   1         49.97        174.78       153.97 o                         
  12  16   1        667.07        305.50       196.45 o                         
 -12  17   1       3128.98       2799.17       219.54 o                         
 -11  17   1       1331.81       1486.19       155.69 o                         
 -10  17   1       7399.48       8039.77       240.56 o                         
  -9  17   1         44.87         34.07        93.84 o                         
  -8  17   1       6735.77       7156.10       194.07 o                         
  -7  17   1       2160.04       2053.54       104.93 o                         
  -6  17   1         22.96         42.04        63.81 o                         
  -5  17   1       1361.03       1455.60        79.69 o                         
  -4  17   1      11927.50      11866.72       199.76 o                         
  -3  17   1        105.17        114.86        46.85 o                         
  -2  17   1         12.27        -42.25        42.25 o                         
  -1  17   1       3528.01       3459.34       102.06 o                         
   0  17   1      17527.55      17871.19       222.54 o                         
   1  17   1       4870.42       4475.01       123.42 o                         
   2  17   1         81.33        125.70        46.40 o                         
   3  17   1       7680.77       7598.13       180.88 o                         
   4  17   1        602.45        578.73        64.74 o                         
   5  17   1       7215.81       6685.77       160.96 o                         
   6  17   1       1799.32       1943.83       100.88 o                         
   7  17   1       3933.93       3892.66       162.25 o                         
   8  17   1       1335.21       1376.66       103.58 o                         
   9  17   1       8280.18       8586.92       237.17 o                         
  10  17   1        252.56        128.62       122.10 o                         
  11  17   1       3907.16       3894.05       216.93 o                         
  12  17   1       1480.30       1114.81       215.13 o                         
 -12  18   1      11163.47      10704.08       459.30 o                         
 -11  18   1         60.32        300.16       146.13 o                         
 -10  18   1       8286.81       8235.92       246.79 o                         
  -9  18   1       1830.62       1726.83       123.22 o                         
  -8  18   1       7393.83       6982.88       197.73 o                         
  -7  18   1       1211.34       1249.72        97.50 o                         
  -6  18   1       1292.96       1289.24        89.71 o                         
  -5  18   1      15250.32      14979.03       251.16 o                         
  -4  18   1      16949.87      16742.18       241.42 o                         
  -3  18   1      11428.33      11186.67       180.33 o                         
  -2  18   1       1328.17       1352.81        84.12 o                         
  -1  18   1        211.13        158.94        53.33 o                         
   0  18   1        777.56        883.45        64.81 o                         
   1  18   1        340.98        384.56        69.80 o                         
   2  18   1       5519.36       5516.27       130.67 o                         
   3  18   1      22342.30      21895.90       487.64 o                         
   4  18   1      14324.67      14515.60       217.71 o                         
   5  18   1       3307.82       3170.04       117.25 o                         
   6  18   1       4878.46       5015.94       190.59 o                         
   7  18   1       3674.76       3285.10       190.17 o                         
   8  18   1        820.45        994.17        98.96 o                         
   9  18   1       3066.15       3305.32       162.67 o                         
  10  18   1        188.75        332.08       124.94 o                         
  11  18   1       5997.27       6240.71       255.49 o                         
 -12  19   1       1220.26       1761.56       725.73 o                         
 -11  19   1      10668.42      10112.76       299.09 o                         
 -10  19   1        240.96        -87.93       117.24 o                         
  -9  19   1        683.38        708.18       113.74 o                         
  -8  19   1         36.04         57.65        91.80 o                         
  -7  19   1        340.96        224.09        80.41 o                         
  -6  19   1       2353.43       2455.62       115.30 o                         
  -5  19   1      13050.07      13039.25       210.52 o                         
  -4  19   1      12775.60      12495.29       207.98 o                         
  -3  19   1       2883.80       2857.99       116.08 o                         
  -2  19   1         17.66         73.79        50.94 o                         
  -1  19   1       1161.72       1300.97        76.20 o                         
   0  19   1       1052.44        999.48        71.48 o                         
   1  19   1       3523.67       3612.80       117.35 o                         
   2  19   1       7445.85       7731.20       154.78 o                         
   3  19   1       2587.81       2141.54        92.76 o                         
   4  19   1      13159.17      12711.92       223.09 o                         
   5  19   1          8.43          7.37        76.69 o                         
   6  19   1       8407.88       8448.07       195.76 o                         
   7  19   1        730.73        602.74        88.00 o                         
   8  19   1         75.65        -33.58        94.60 o                         
   9  19   1        827.64        934.96       121.34 o                         
  10  19   1       3174.16       3309.05       186.88 o                         
  11  19   1       5099.39       4677.63       250.01 o                         
 -11  20   1         92.26        251.29       161.20 o                         
 -10  20   1       1277.59       1101.60       139.81 o                         
  -9  20   1         21.67         87.69       109.58 o                         
  -8  20   1      17568.97      17227.61       307.12 o                         
  -7  20   1        124.76        123.24        91.80 o                         
  -6  20   1         67.30        184.69        73.77 o                         
  -5  20   1        165.64         84.16        69.41 o                         
  -4  20   1       2294.31       2310.25        99.58 o                         
  -3  20   1        836.03       1031.55        91.35 o                         
  -2  20   1      21787.90      22055.39       273.20 o                         
  -1  20   1      15278.94      16022.72       222.36 o                         
   0  20   1        899.54        996.65        70.54 o                         
   1  20   1      14647.91      14970.48       215.64 o                         
   2  20   1        263.34        293.75        68.48 o                         
   3  20   1         43.52         21.93        59.28 o                         
   4  20   1        984.04       1024.31        77.17 o                         
   5  20   1         93.88        132.00        71.32 o                         
   6  20   1        154.07        200.82        81.73 o                         
   7  20   1       3804.92       3718.66       211.37 o                         
   8  20   1       3156.75       3161.85       156.09 o                         
   9  20   1        280.20         95.16       117.51 o                         
  10  20   1       1228.89       1488.60       165.30 o                         
 -11  21   1        199.31         27.18       375.37 o                         
 -10  21   1       1154.97       1190.27       158.67 o                         
  -9  21   1      23969.06      23535.99       393.22 o                         
  -8  21   1       1357.42       1282.58       109.65 o                         
  -7  21   1       5362.36       5447.44       180.63 o                         
  -6  21   1        990.90       1147.79        91.93 o                         
  -5  21   1         49.17         93.50        72.93 o                         
  -4  21   1         16.29          6.00        74.92 o                         
  -3  21   1      20450.08      19739.61       263.53 o                         
  -2  21   1       3973.03       4013.80       121.47 o                         
  -1  21   1       6843.24       6673.48       165.61 o                         
   0  21   1      14511.98      14990.05       220.38 o                         
   1  21   1        131.21        201.11        59.09 o                         
   2  21   1       5358.28       5352.59       144.65 o                         
   3  21   1        431.16        475.21        72.24 o                         
   4  21   1        390.27        475.09        75.42 o                         
   5  21   1       4022.59       4266.47       171.25 o                         
   6  21   1       6661.83       6224.37       182.01 o                         
   7  21   1        140.41        252.88       102.38 o                         
   8  21   1       2372.22       2663.64       147.24 o                         
   9  21   1       2362.11       2298.46       152.45 o                         
  10  21   1        945.38        447.43       162.88 o                         
 -10  22   1       1127.62        696.76       193.06 o                         
  -9  22   1       2461.81       2339.51       153.23 o                         
  -8  22   1       4720.37       4955.88       202.94 o                         
  -7  22   1       8922.56       9204.93       227.12 o                         
  -6  22   1       3728.50       3797.68       150.15 o                         
  -5  22   1        603.55        647.79        83.38 o                         
  -4  22   1       8511.92       8990.96       211.26 o                         
  -3  22   1       1661.42       1833.83        95.13 o                         
  -2  22   1         32.04        116.88        61.38 o                         
  -1  22   1        401.45        527.22        66.22 o                         
   0  22   1        567.91        735.07        69.58 o                         
   1  22   1        391.35        443.98        65.63 o                         
   2  22   1        473.46        426.78        69.50 o                         
   3  22   1       5204.64       5395.86       172.19 o                         
   4  22   1       4427.20       4166.78       144.19 o                         
   5  22   1        187.31        266.10        82.42 o                         
   6  22   1       3293.67       3213.10       162.33 o                         
   7  22   1       1978.47       1895.19       126.67 o                         
   8  22   1       1324.02       1565.77       128.82 o                         
   9  22   1        154.79        361.03       139.92 o                         
  -9  23   1       1465.17       1114.34       207.66 o                         
  -8  23   1       5351.75       5654.41       209.16 o                         
  -7  23   1       1535.72       1573.42       118.22 o                         
  -6  23   1       3934.64       3720.42       150.56 o                         
  -5  23   1      14482.47      13631.74       240.49 o                         
  -4  23   1       6428.06       6315.89       168.72 o                         
  -3  23   1       7203.50       7007.31       169.20 o                         
  -2  23   1       5344.39       5267.04       150.14 o                         
  -1  23   1        777.18        888.95        84.63 o                         
   0  23   1       3774.79       3655.92       150.26 o                         
   1  23   1       1147.85       1134.91        83.76 o                         
   2  23   1      18995.69      19346.38       274.60 o                         
   3  23   1         22.25        172.79        86.51 o                         
   4  23   1       4798.91       4694.10       154.64 o                         
   5  23   1       3006.25       2987.49       134.85 o                         
   6  23   1        158.42        337.45       103.90 o                         
   7  23   1          3.73         33.89       109.25 o                         
   8  23   1        160.47        132.71       145.93 o                         
   9  23   1        309.85        378.54       222.03 o                         
  -9  24   1       1076.55        893.94       243.20 o                         
  -8  24   1       1165.14       1609.72       233.84 o                         
  -7  24   1      12800.63      11843.13       265.55 o                         
  -6  24   1        182.58        243.45        96.59 o                         
  -5  24   1       3904.99       3879.10       170.11 o                         
  -4  24   1       6208.35       6136.33       209.64 o                         
  -3  24   1      14660.68      14624.88       239.82 o                         
  -2  24   1        173.27        191.03        71.46 o                         
  -1  24   1       2408.37       2433.70       112.02 o                         
   0  24   1        101.93         39.45        68.65 o                         
   1  24   1         24.02         92.91        71.66 o                         
   2  24   1         63.00        -33.09        72.65 o                         
   3  24   1       3767.03       3846.44       143.37 o                         
   4  24   1       1133.50        903.11        98.82 o                         
   5  24   1       2789.47       2763.83       134.97 o                         
   6  24   1        832.44        812.03       111.40 o                         
   7  24   1       6555.58       6765.77       233.18 o                         
   8  24   1       6296.43       5911.93       311.05 o                         
  -8  25   1       2865.62       2847.29       235.13 o                         
  -7  25   1        465.37        249.22       113.02 o                         
  -6  25   1        340.11        359.59       128.55 o                         
  -5  25   1      10183.26       9476.51       220.95 o                         
  -4  25   1      13596.00      13450.25       243.77 o                         
  -3  25   1        175.80        197.03        82.83 o                         
  -2  25   1       1681.44       1734.91        98.88 o                         
  -1  25   1        943.23       1054.76        87.95 o                         
   0  25   1       2127.62       2338.70       110.77 o                         
   1  25   1         61.86         40.30        79.36 o                         
   2  25   1       4471.81       4370.46       150.54 o                         
   3  25   1         56.68         72.24        85.49 o                         
   4  25   1        129.80        -31.09       110.29 o                         
   5  25   1         50.64         73.06       102.53 o                         
   6  25   1       5233.74       5051.06       197.60 o                         
   7  25   1       4913.29       5070.85       266.95 o                         
  -7  26   1       5767.66       5560.70       447.76 o                         
  -6  26   1       9862.50      10066.59       289.32 o                         
  -5  26   1        469.56        487.67       151.84 o                         
  -4  26   1      12341.23      12368.69       258.76 o                         
  -3  26   1       9038.82       8935.64       207.72 o                         
  -2  26   1          6.19        -37.15        91.45 o                         
  -1  26   1         11.43         81.03        80.80 o                         
   0  26   1         54.32         83.82        81.86 o                         
   1  26   1       1634.74       1446.94       101.19 o                         
   2  26   1         49.96        156.97        89.93 o                         
   3  26   1      17077.20      16583.09       289.33 o                         
   4  26   1       1289.07       1148.92       142.75 o                         
   5  26   1       1782.81       1765.60       170.41 o                         
   6  26   1        692.04        669.09       179.32 o                         
  -6  27   1       4313.01       4058.77       253.98 o                         
  -5  27   1      12048.05      11472.42       259.43 o                         
  -4  27   1        941.00        960.81       144.49 o                         
  -3  27   1        290.10        251.99       104.27 o                         
  -2  27   1        425.62        353.14        98.15 o                         
  -1  27   1          0.24         77.13        95.73 o                         
   0  27   1       2244.82       2737.42       146.73 o                         
   1  27   1        240.49        191.62        98.12 o                         
   2  27   1       1255.05       1288.96       121.80 o                         
   3  27   1       1111.71       1172.27       110.19 o                         
   4  27   1       6555.30       6399.97       205.16 o                         
   5  27   1       3759.71       3559.16       245.85 o                         
  -4  28   1         55.66        -22.66       193.20 o                         
  -3  28   1          0.49         -9.89       119.27 o                         
  -2  28   1       6564.04       6312.88       193.64 o                         
  -1  28   1       2574.52       2381.96       123.17 o                         
   0  28   1        864.90       1097.02       132.25 o                         
   1  28   1       8658.54       8085.89       212.88 o                         
   2  28   1        877.19       1095.69       140.67 o                         
   3  28   1         98.56        -13.01       185.04 o                         
   4  28   1       3203.52       3021.00       207.38 o                         
  -2  29   1          1.87       -132.19       194.26 o                         
  -1  29   1         68.76        382.82       161.00 o                         
   0  29   1       6274.27       5786.83       513.83 o                         
   1  29   1          4.84         45.00       152.45 o                         
 -15   0   2       4689.35       4778.92       347.90 o                         
 -14   0   2       4401.64       3738.46       290.94 o                         
 -13   0   2       2068.05       2039.91       215.23 o                         
 -12   0   2       2965.95       2746.39       222.80 o                         
 -11   0   2       2037.78       1927.81       228.01 o                         
 -10   0   2      25965.74      26286.20       502.64 o                         
  -9   0   2      10199.98      10964.68       298.26 o                         
  -8   0   2      25290.43      25540.15       516.46 o                         
  -7   0   2      32169.00      30890.42       561.74 o                         
  -6   0   2       2537.16       1514.74        98.62 o                         
  -5   0   2      76828.13      82061.37      1036.27 o                         
  -4   0   2      74036.07      78446.30       974.67 o                         
  -3   0   2      14469.73      14582.38       222.69 o                         
  -2   0   2       3230.81       3276.24       211.50 o                         
   1   0   2      97627.14     105160.29      1249.14 o                         
   2   0   2       3910.80       3715.47       102.52 o                         
   3   0   2      36051.09      36004.50       492.04 o                         
   4   0   2      23391.44      23848.93       371.87 o                         
   5   0   2       1852.14       2399.99       131.65 o                         
   6   0   2      25901.00      24806.64       423.84 o                         
   7   0   2       5743.72       5458.81       255.27 o                         
   8   0   2        366.76        197.03       110.93 o                         
   9   0   2        574.46        810.50       134.25 o                         
  10   0   2        196.84        444.87       141.49 o                         
  11   0   2       5453.75       5875.99       298.57 o                         
  12   0   2       1577.66       1808.75       226.72 o                         
  13   0   2       1765.74       1701.95       258.56 o                         
  14   0   2       4625.42       5361.95       374.71 o                         
 -15   1   2       1848.82       1718.93       202.00 o                         
 -14   1   2        452.64        804.21       163.00 o                         
 -13   1   2       4497.85       4908.16       209.94 o                         
 -12   1   2       6351.09       6516.04       240.40 o                         
 -11   1   2       3903.42       4039.10       165.18 o                         
 -10   1   2        182.59        252.50        85.33 o                         
  -9   1   2       2649.84       2379.42       130.61 o                         
  -8   1   2       3433.64       3090.27       115.40 o                         
  -7   1   2         32.82        114.06        48.96 o                         
  -6   1   2        888.40        832.37        92.83 o                         
  -5   1   2      33822.38      33582.72       389.49 o                         
  -4   1   2       1949.69       2212.04        70.01 o                         
  -3   1   2      21088.35      21023.53       239.03 o                         
  -2   1   2      10896.18      10119.25       143.18 o                         
   1   1   2       6807.65       6649.85        93.85 o                         
   2   1   2       3853.58       3622.59        73.48 o                         
   3   1   2        109.44         25.17        47.35 o                         
   4   1   2        432.20        304.18        46.46 o                         
   5   1   2      10942.71      11030.50       172.13 o                         
   6   1   2       3447.45       2941.17       105.87 o                         
   7   1   2       1505.79       1444.20        84.63 o                         
   8   1   2       2357.65       2170.29       130.31 o                         
   9   1   2       5014.20       4850.57       218.29 o                         
  10   1   2       9817.64      10419.00       250.09 o                         
  11   1   2       2720.73       2807.84       160.52 o                         
  12   1   2        609.36        676.17       146.74 o                         
  13   1   2        610.77        747.32       181.48 o                         
  14   1   2         52.52        377.35       192.83 o                         
 -15   2   2       7307.29       7599.96       306.88 o                         
 -14   2   2      11223.70      11428.78       359.52 o                         
 -13   2   2       8670.20       9221.61       288.51 o                         
 -12   2   2      11047.61      10908.00       275.09 o                         
 -11   2   2      16107.80      17061.46       299.46 o                         
 -10   2   2        409.86        550.19        87.56 o                         
  -9   2   2       2215.98       2160.91       108.53 o                         
  -8   2   2       7496.81       7701.34       165.59 o                         
  -7   2   2        144.22         97.90        49.68 o                         
  -6   2   2       3156.72       3412.15       114.06 o                         
  -5   2   2      43722.34      45469.77       434.65 o                         
  -4   2   2       7890.28       7658.34       143.95 o                         
  -3   2   2        586.59        544.58        43.80 o                         
  -2   2   2      13992.69      13867.26       147.67 o                         
  -1   2   2       1061.89        860.01        53.06 o                         
   0   2   2      19928.12      16912.03       725.02 o                         
   1   2   2       4701.84       5763.39       107.19 o                         
   2   2   2       5146.00       5368.47        93.75 o                         
   3   2   2      17614.40      17465.34       213.34 o                         
   4   2   2         97.86         59.32        38.49 o                         
   5   2   2      26217.41      25090.25       307.44 o                         
   6   2   2       3176.85       3285.84       119.23 o                         
   7   2   2      18586.95      17639.88       254.64 o                         
   8   2   2      27404.31      27421.40       351.70 o                         
   9   2   2       4701.97       4877.24       171.35 o                         
  10   2   2      10516.25      10841.28       254.45 o                         
  11   2   2       1851.22       1904.30       149.91 o                         
  12   2   2       1747.64       1815.00       159.74 o                         
  13   2   2         55.63        235.04       163.51 o                         
  14   2   2       1375.21       1353.15       224.48 o                         
 -15   3   2       1660.59       1924.24       262.03 o                         
 -14   3   2       4196.53       4173.77       215.98 o                         
 -13   3   2       1077.82       2008.52       176.62 o                         
 -12   3   2      39903.96      41947.41       522.53 o                         
 -11   3   2        282.89        782.25       102.99 o                         
 -10   3   2       6123.04       5959.91       184.24 o                         
  -9   3   2       7857.00       7341.76       179.92 o                         
  -8   3   2        133.33        181.72        59.23 o                         
  -7   3   2        592.18        498.31        61.50 o                         
  -6   3   2      19999.51      18990.40       246.54 o                         
  -5   3   2       2671.77       2937.74       109.92 o                         
  -4   3   2       2239.05       2467.13       118.92 o                         
  -3   3   2       7693.58       7854.83       120.09 o                         
  -2   3   2        681.04       1136.88        36.92 o                         
  -1   3   2       2364.48       3016.80       110.16 o                         
   0   3   2        133.25        105.71        14.93 o                         
   1   3   2       7987.81       7518.07       107.75 o                         
   2   3   2       1689.93       1446.09        60.75 o                         
   3   3   2         13.29         -3.31        37.45 o                         
   4   3   2       5302.71       4603.58       106.52 o                         
   5   3   2      11657.20      12324.24       192.48 o                         
   6   3   2      50696.86      48962.78       496.58 o                         
   7   3   2        402.55        495.18        67.04 o                         
   8   3   2       5045.97       5005.91       158.55 o                         
   9   3   2      12286.00      13036.61       251.75 o                         
  10   3   2          3.42        143.09        97.20 o                         
  11   3   2         93.11         24.78       111.76 o                         
  12   3   2       1912.24       2088.87       171.10 o                         
  13   3   2       1608.27       1904.82       188.07 o                         
  14   3   2        893.73        802.30       206.37 o                         
 -15   4   2         57.35         -3.92       193.36 o                         
 -14   4   2          9.86        262.35       162.92 o                         
 -13   4   2      34395.81      34501.53       491.63 o                         
 -12   4   2       2513.63       3402.25       319.50 o                         
 -11   4   2      26770.58      27083.28       389.59 o                         
 -10   4   2      15406.92      15669.81       269.00 o                         
  -9   4   2       2750.71       2628.83       169.89 o                         
  -8   4   2       5437.28       4396.72       136.40 o                         
  -7   4   2        213.61        240.33        51.55 o                         
  -6   4   2      10216.16       9420.54       162.70 o                         
  -5   4   2       1149.37       1239.16       106.25 o                         
  -4   4   2      18425.49      18172.12       213.97 o                         
  -3   4   2     120918.46     131123.17      1437.52 o                         
  -2   4   2       1731.75       1726.90        43.09 o                         
  -1   4   2       6868.20       6549.71        98.13 o                         
   0   4   2     116398.31     123001.73      1026.54 o                         
   1   4   2        765.60        724.78        33.62 o                         
   2   4   2        555.09        606.14        48.75 o                         
   3   4   2        329.26        393.70        40.40 o                         
   4   4   2      10677.14      10514.39       172.10 o                         
   5   4   2      13272.12      12112.85       191.05 o                         
   6   4   2       7251.44       7306.27       163.65 o                         
   7   4   2      29840.60      28604.09       345.79 o                         
   8   4   2       2299.05       2036.84       110.19 o                         
   9   4   2        922.54        652.24        92.89 o                         
  10   4   2       1921.31       1943.81       139.34 o                         
  11   4   2       3786.01       3980.39       242.60 o                         
  12   4   2       1034.65        679.20       145.17 o                         
  13   4   2      12810.38      12775.86       415.49 o                         
  14   4   2         59.58          0.09       199.49 o                         
 -15   5   2         70.27        281.55       201.03 o                         
 -14   5   2        399.39        475.75       165.53 o                         
 -13   5   2       1067.28       1383.53       154.66 o                         
 -12   5   2      16896.50      17092.02       324.01 o                         
 -11   5   2         64.46        -55.24        95.81 o                         
 -10   5   2         30.38        150.87        85.75 o                         
  -9   5   2       2116.03       2256.70       117.11 o                         
  -8   5   2       1334.71       1358.78        84.53 o                         
  -7   5   2       1111.42       1160.30        91.07 o                         
  -6   5   2         26.68         -1.57        42.01 o                         
  -5   5   2      17744.95      17583.71       240.65 o                         
  -4   5   2        197.93        152.98        33.98 o                         
  -3   5   2      12966.57      13012.27       146.86 o                         
  -2   5   2       1609.11       1295.59        64.08 o                         
  -1   5   2         77.93        144.52        24.71 o                         
   0   5   2       2115.51       1929.25        43.34 o                         
   1   5   2      84393.42      90985.77       776.09 o                         
   2   5   2       7056.96       7382.90       187.36 o                         
   3   5   2       1616.55       1692.55        69.09 o                         
   4   5   2       5079.19       5132.79       110.11 o                         
   5   5   2       1144.90       1097.93        78.66 o                         
   6   5   2      28289.12      28415.99       328.55 o                         
   7   5   2        452.98        645.18        77.00 o                         
   8   5   2       3755.25       3746.07       221.81 o                         
   9   5   2       8115.18       7809.01       211.30 o                         
  10   5   2        755.54        696.02       113.69 o                         
  11   5   2       2098.22       2189.39       204.34 o                         
  12   5   2        622.99        636.81       153.10 o                         
  13   5   2         41.05       -118.87       169.38 o                         
  14   5   2         47.51        289.45       205.62 o                         
 -15   6   2       7798.38       7886.93       319.25 o                         
 -14   6   2       6318.71       6338.25       261.49 o                         
 -13   6   2          9.11         96.01       140.43 o                         
 -12   6   2        728.21       1052.74       128.83 o                         
 -11   6   2         13.77         15.35        95.25 o                         
 -10   6   2       2677.67       2692.69       133.81 o                         
  -9   6   2       5203.29       4742.76       158.09 o                         
  -8   6   2        588.57        552.92        67.47 o                         
  -7   6   2       1414.68       1148.30        85.41 o                         
  -6   6   2       4634.12       4909.53       124.26 o                         
  -5   6   2       1200.84       1224.53        79.68 o                         
  -4   6   2       1833.31       2170.47       120.87 o                         
  -3   6   2        394.71        454.44        33.03 o                         
  -2   6   2      11488.26      12173.03       182.41 o                         
  -1   6   2       6060.75       6825.43        84.32 o                         
   0   6   2       1096.47        945.60        59.65 o                         
   1   6   2      11414.85      12038.98       135.63 o                         
   2   6   2      39743.38      40690.74       404.95 o                         
   3   6   2         12.67         88.45        45.32 o                         
   4   6   2       1889.76       1811.95       111.95 o                         
   5   6   2       3245.00       3412.71       106.40 o                         
   6   6   2       3463.53       3404.21       116.81 o                         
   7   6   2        730.05        803.96        79.05 o                         
   8   6   2       4172.20       3684.63       145.54 o                         
   9   6   2       4008.14       3788.80       231.15 o                         
  10   6   2       7579.64       7856.29       236.30 o                         
  11   6   2       6619.84       6793.12       243.88 o                         
  12   6   2       1180.88       1333.80       163.67 o                         
  13   6   2       2157.05       2399.88       202.04 o                         
  14   6   2       3180.56       2927.99       259.17 o                         
 -15   7   2         73.24       -198.91       198.91 o                         
 -14   7   2        821.45        574.00       156.57 o                         
 -13   7   2          1.81         57.69       137.32 o                         
 -12   7   2         19.96       -117.08       117.08 o                         
 -11   7   2         20.36        -31.60       104.31 o                         
 -10   7   2         11.13        -89.63        94.45 o                         
  -9   7   2       2598.22       2850.22       131.95 o                         
  -8   7   2       7913.40       7241.43       174.17 o                         
  -7   7   2       1099.82       1266.17        80.80 o                         
  -6   7   2       5998.35       5568.52       132.05 o                         
  -5   7   2      21022.18      21449.98       240.56 o                         
  -4   7   2       1129.76       1431.48        94.04 o                         
  -3   7   2       2092.38       2444.57        66.88 o                         
  -2   7   2      62674.97      68438.66       998.89 o                         
  -1   7   2       3260.61       4028.78       153.52 o                         
   0   7   2      98830.84     105981.96       897.04 o                         
   1   7   2      12103.33      12055.68       137.41 o                         
   2   7   2        199.52        177.37        32.37 o                         
   3   7   2          7.09          0.53        31.03 o                         
   4   7   2         28.49         88.26        40.75 o                         
   5   7   2      11529.79      11070.48       172.45 o                         
   6   7   2       3444.14       3267.69       114.69 o                         
   7   7   2          7.97        126.90        66.08 o                         
   8   7   2         20.65        -29.13        72.20 o                         
   9   7   2        406.71        303.63        95.74 o                         
  10   7   2       7981.39       8098.18       299.31 o                         
  11   7   2        328.22        536.31       131.56 o                         
  12   7   2       1776.39       1988.58       173.11 o                         
  13   7   2        771.52        959.16       181.45 o                         
  14   7   2        244.20        131.31       208.85 o                         
 -15   8   2        281.89         17.21       194.14 o                         
 -14   8   2        391.83        277.98       171.39 o                         
 -13   8   2       1159.33        950.58       153.32 o                         
 -12   8   2         41.86        -48.52       113.08 o                         
 -11   8   2       2660.30       2746.66       162.55 o                         
 -10   8   2       3528.07       3380.22       146.35 o                         
  -9   8   2        302.38        283.03        74.92 o                         
  -8   8   2       4828.42       4523.16       133.53 o                         
  -7   8   2      17531.84      17484.04       273.87 o                         
  -6   8   2      10992.27      10224.80       161.02 o                         
  -5   8   2       2388.88       2150.05        79.26 o                         
  -4   8   2      12146.44      12650.74       168.19 o                         
  -3   8   2       6569.55       6758.65       156.95 o                         
  -2   8   2         81.19         49.93        24.31 o                         
  -1   8   2       9850.87      10272.83       124.08 o                         
   0   8   2        121.20        275.77        27.86 o                         
   1   8   2      55595.52      55941.49       664.56 o                         
   2   8   2      14828.91      14163.40       167.22 o                         
   3   8   2        973.93       1005.44        99.85 o                         
   4   8   2      12070.54      11742.76       199.69 o                         
   5   8   2         43.00        124.75        47.66 o                         
   6   8   2       6199.00       6013.35       143.90 o                         
   7   8   2       2237.13       2361.95       105.44 o                         
   8   8   2        742.70        571.13        81.94 o                         
   9   8   2        208.14        206.74        86.94 o                         
  10   8   2       5996.11       6048.89       213.09 o                         
  11   8   2       4501.87       4709.73       253.84 o                         
  12   8   2        168.64        179.38       150.86 o                         
  13   8   2       1092.49       1185.84       208.78 o                         
  14   8   2        132.67       -111.75       208.95 o                         
 -15   9   2        410.72        218.70       219.28 o                         
 -14   9   2        384.26        372.85       182.88 o                         
 -13   9   2       2036.10       2049.93       236.69 o                         
 -12   9   2       2331.98       2076.51       160.12 o                         
 -11   9   2       4737.10       4373.69       172.43 o                         
 -10   9   2       4508.90       4389.35       176.09 o                         
  -9   9   2         50.96         52.97        67.85 o                         
  -8   9   2       5010.90       5057.71       153.98 o                         
  -7   9   2       2961.61       2967.46       107.55 o                         
  -6   9   2         39.24         37.87        44.49 o                         
  -5   9   2       2208.38       2547.85       112.70 o                         
  -4   9   2      10663.15      10520.70       142.16 o                         
  -3   9   2        531.99        668.70        40.81 o                         
  -2   9   2       2289.40       2257.82        61.95 o                         
  -1   9   2      13198.01      14343.63       176.15 o                         
   0   9   2      11388.93      12556.54       164.16 o                         
   1   9   2       8429.88       9509.29       130.52 o                         
   2   9   2       3541.21       3542.27       106.10 o                         
   3   9   2        919.97       1105.29        67.23 o                         
   4   9   2      52344.73      52176.68       534.94 o                         
   5   9   2         32.41         77.31        47.72 o                         
   6   9   2       1758.33       1430.05        79.80 o                         
   7   9   2       2089.68       1738.77        93.34 o                         
   8   9   2         16.28        -63.57        72.36 o                         
   9   9   2        982.50        968.99       113.16 o                         
  10   9   2        503.94        350.23       104.16 o                         
  11   9   2        167.32        108.81       122.77 o                         
  12   9   2         46.78        -10.49       144.15 o                         
  13   9   2       1725.08       2221.96       208.80 o                         
  14   9   2        132.92       -177.42       216.96 o                         
 -15  10   2        568.26         -9.89       314.39 o                         
 -14  10   2        426.97        398.35       175.55 o                         
 -13  10   2        748.75        774.13       159.06 o                         
 -12  10   2       8460.02       8609.57       268.58 o                         
 -11  10   2       3866.95       3852.52       178.78 o                         
 -10  10   2       5717.31       5481.05       178.48 o                         
  -9  10   2       6547.56       6317.65       187.13 o                         
  -8  10   2        206.95        209.00        64.03 o                         
  -7  10   2      12513.03      12816.84       201.04 o                         
  -6  10   2         73.14         16.39        44.50 o                         
  -5  10   2      28684.11      28672.71       304.75 o                         
  -4  10   2      25759.82      27021.54       281.15 o                         
  -3  10   2      20148.96      19094.30       206.87 o                         
  -2  10   2       2913.62       3044.63        69.99 o                         
  -1  10   2       9464.44       9798.33       137.62 o                         
   0  10   2       6562.11       7210.46       109.13 o                         
   1  10   2      18956.80      18445.78       212.66 o                         
   2  10   2       5954.59       5657.87       107.87 o                         
   3  10   2      38764.94      37650.25       397.67 o                         
   4  10   2      22985.93      23106.07       305.68 o                         
   5  10   2      33002.23      33433.62       385.78 o                         
   6  10   2      17882.23      17083.71       241.99 o                         
   7  10   2        939.46       1021.39        84.21 o                         
   8  10   2        103.03        213.34        82.04 o                         
   9  10   2        566.89        334.81        96.56 o                         
  10  10   2       3403.90       3319.88       177.85 o                         
  11  10   2         51.47       -112.19       125.99 o                         
  12  10   2       1247.45       1274.68       176.28 o                         
  13  10   2        545.47        644.90       186.41 o                         
 -14  11   2        132.68         55.84       175.01 o                         
 -13  11   2       1179.22       1036.08       169.88 o                         
 -12  11   2       4417.54       3759.47       191.58 o                         
 -11  11   2       1617.89       1693.93       140.46 o                         
 -10  11   2        626.49        607.53       125.98 o                         
  -9  11   2       4196.00       3907.81       147.25 o                         
  -8  11   2        165.93        413.39        69.65 o                         
  -7  11   2      12497.47      11922.87       194.15 o                         
  -6  11   2       4762.47       4618.02       118.90 o                         
  -5  11   2      11187.13      11420.71       164.24 o                         
  -4  11   2         60.64         84.31        34.99 o                         
  -3  11   2       1845.26       1950.35        69.13 o                         
  -2  11   2       1021.34       1673.13        59.83 o                         
  -1  11   2        239.28        151.26        30.20 o                         
   0  11   2       2083.52       2213.11        67.87 o                         
   1  11   2      23135.66      24925.53       272.59 o                         
   2  11   2       6719.21       7338.32       126.10 o                         
   3  11   2       1112.87       1187.99        65.05 o                         
   4  11   2      25796.86      25703.54       332.89 o                         
   5  11   2       3043.74       3068.31       106.75 o                         
   6  11   2       2132.88       2044.56        98.15 o                         
   7  11   2       1745.09       1643.05        98.61 o                         
   8  11   2       8968.58       8425.84       257.45 o                         
   9  11   2       1274.75       1017.85       133.94 o                         
  10  11   2        418.89        278.16       115.31 o                         
  11  11   2         82.50       -126.66       126.66 o                         
  12  11   2       2353.15       2123.70       189.60 o                         
  13  11   2        855.35        830.67       204.43 o                         
 -14  12   2       6435.76       6640.43       475.24 o                         
 -13  12   2        343.22        488.44       153.86 o                         
 -12  12   2        474.46        278.82       139.79 o                         
 -11  12   2         33.04         36.80        96.98 o                         
 -10  12   2         21.91        115.90        88.75 o                         
  -9  12   2       2568.27       2601.22       160.11 o                         
  -8  12   2      13715.03      13245.09       224.98 o                         
  -7  12   2       6515.06       6293.31       147.79 o                         
  -6  12   2       3511.12       3440.56       109.85 o                         
  -5  12   2      28976.21      30073.43       320.57 o                         
  -4  12   2        603.98        538.68        46.68 o                         
  -3  12   2        293.41        442.95        40.70 o                         
  -2  12   2         72.16         43.54        36.63 o                         
  -1  12   2      14281.55      15172.43       184.38 o                         
   0  12   2       2554.85       2438.20        74.16 o                         
   1  12   2      69508.42      72072.89       688.75 o                         
   2  12   2      17362.95      16794.92       212.51 o                         
   3  12   2        535.85        415.15        49.74 o                         
   4  12   2        761.71        739.86        60.62 o                         
   5  12   2         25.10         50.71        64.18 o                         
   6  12   2         29.38        -12.07        67.16 o                         
   7  12   2      17722.81      17785.68       268.66 o                         
   8  12   2       7624.68       7996.21       208.37 o                         
   9  12   2       1185.24       1283.74       116.60 o                         
  10  12   2       1653.74       1561.89       139.63 o                         
  11  12   2       4172.13       4313.73       195.55 o                         
  12  12   2         16.78       -154.50       154.50 o                         
  13  12   2        167.43        280.45       201.64 o                         
 -14  13   2       1699.58       1762.24       199.15 o                         
 -13  13   2       1580.61       1945.29       191.83 o                         
 -12  13   2       3004.03       3077.66       169.73 o                         
 -11  13   2       5252.26       5023.28       201.93 o                         
 -10  13   2       1315.07       1125.09       112.09 o                         
  -9  13   2         86.15        188.82        75.87 o                         
  -8  13   2      14470.69      14335.72       251.48 o                         
  -7  13   2          1.08        215.15        61.45 o                         
  -6  13   2       9674.97       9318.44       164.09 o                         
  -5  13   2      15677.48      15394.19       203.96 o                         
  -4  13   2       5957.38       5921.31       116.02 o                         
  -3  13   2      10152.96      10543.68       153.45 o                         
  -2  13   2      12763.04      13674.49       177.02 o                         
  -1  13   2      16113.08      15884.37       236.74 o                         
   0  13   2      18975.22      19548.69       229.58 o                         
   1  13   2       6410.03       7261.81       134.73 o                         
   2  13   2        901.42        769.57        48.65 o                         
   3  13   2        399.55        271.76        44.42 o                         
   4  13   2         16.51         -7.40        47.87 o                         
   5  13   2       7367.52       7512.52       187.03 o                         
   6  13   2      16415.44      15496.02       287.86 o                         
   7  13   2        730.61        786.11        86.50 o                         
   8  13   2       3949.33       3953.25       167.44 o                         
   9  13   2       4932.61       4530.17       210.05 o                         
  10  13   2       1550.61       1695.45       149.08 o                         
  11  13   2        701.33        890.76       150.47 o                         
  12  13   2         26.02         55.07       181.83 o                         
  13  13   2        818.61        855.81       221.37 o                         
 -14  14   2       2941.54       3090.83       317.16 o                         
 -13  14   2      10892.69      10263.03       318.39 o                         
 -12  14   2        367.78        420.75       132.17 o                         
 -11  14   2       5951.45       5724.29       204.14 o                         
 -10  14   2      12162.21      12130.83       268.30 o                         
  -9  14   2        204.51        303.91        75.72 o                         
  -8  14   2       1333.51       1292.29        92.44 o                         
  -7  14   2       1221.35       1171.18        79.57 o                         
  -6  14   2      10283.75      10262.12       175.18 o                         
  -5  14   2        466.58        483.36        58.36 o                         
  -4  14   2       5370.54       4755.26       113.45 o                         
  -3  14   2      57837.30      61604.97       606.69 o                         
  -2  14   2       1237.19       1225.68        59.32 o                         
  -1  14   2       2363.94       2398.09        78.17 o                         
   0  14   2      34157.13      34704.64       560.58 o                         
   1  14   2      16298.46      16201.64       223.37 o                         
   2  14   2        242.89        248.79        39.64 o                         
   3  14   2       2566.40       2510.12        93.36 o                         
   4  14   2       7346.03       6935.15       149.15 o                         
   5  14   2         42.52         64.85        52.99 o                         
   6  14   2       3234.97       3225.90       148.71 o                         
   7  14   2      15368.65      15651.43       316.67 o                         
   8  14   2         16.95         55.38        84.82 o                         
   9  14   2        799.10        786.61       111.76 o                         
  10  14   2       1949.37       1432.60       142.88 o                         
  11  14   2         29.02        164.47       148.40 o                         
  12  14   2       5177.40       6073.90       294.50 o                         
 -13  15   2       1773.46       1821.39       185.16 o                         
 -12  15   2       3411.61       3616.08       210.48 o                         
 -11  15   2          8.91        164.69       113.72 o                         
 -10  15   2        203.69         66.69        95.08 o                         
  -9  15   2        114.34        178.35        84.71 o                         
  -8  15   2         21.06         63.32        70.42 o                         
  -7  15   2       1675.49       1651.15        91.39 o                         
  -6  15   2      11700.79      11269.73       191.72 o                         
  -5  15   2       1692.90       1517.36        73.49 o                         
  -4  15   2      18664.02      19368.15       248.24 o                         
  -3  15   2        865.78       1094.54        60.96 o                         
  -2  15   2      23092.93      24127.13       278.04 o                         
  -1  15   2       3564.15       3282.57        91.82 o                         
   0  15   2       8535.76       8619.81       165.75 o                         
   1  15   2       8096.88       8273.51       152.88 o                         
   2  15   2       6846.31       6613.76       142.44 o                         
   3  15   2       2193.91       2117.34        89.58 o                         
   4  15   2       3090.49       2677.49       113.05 o                         
   5  15   2       1763.53       1795.16        98.18 o                         
   6  15   2      10090.25       9623.67       194.79 o                         
   7  15   2       1183.60       1361.05        96.92 o                         
   8  15   2       1909.35       1797.27       127.18 o                         
   9  15   2      21447.07      22329.10       358.30 o                         
  10  15   2      11587.67      11383.70       297.93 o                         
  11  15   2         87.52        -42.96       154.23 o                         
  12  15   2       5100.12       4798.08       312.12 o                         
 -13  16   2        166.72         75.88       225.85 o                         
 -12  16   2         81.52        -25.75       139.82 o                         
 -11  16   2         34.53          3.31       116.73 o                         
 -10  16   2        482.11        522.12       131.06 o                         
  -9  16   2       3556.63       3492.66       150.31 o                         
  -8  16   2        688.76        669.14        85.08 o                         
  -7  16   2       2639.09       2473.58       116.71 o                         
  -6  16   2         98.55         -7.94        55.14 o                         
  -5  16   2       1823.38       1875.30        92.18 o                         
  -4  16   2       1251.01       1196.10        77.25 o                         
  -3  16   2      32581.42      32525.67       367.51 o                         
  -2  16   2       1800.13       1897.96        97.89 o                         
  -1  16   2        110.86        187.48        40.03 o                         
   0  16   2       5868.66       5712.45       132.13 o                         
   1  16   2       3131.32       2937.28        93.07 o                         
   2  16   2        851.61        875.16        64.46 o                         
   3  16   2         18.36        -33.46        47.91 o                         
   4  16   2       7341.59       6838.19       219.87 o                         
   5  16   2         45.93         60.05        54.94 o                         
   6  16   2        419.92        363.44        73.44 o                         
   7  16   2       6328.55       6418.54       187.81 o                         
   8  16   2      11705.30      11951.38       285.38 o                         
   9  16   2       3827.62       4265.74       195.83 o                         
  10  16   2       5640.67       5643.94       220.32 o                         
  11  16   2      13794.81      13473.74       363.42 o                         
  12  16   2        503.67        553.07       201.85 o                         
 -13  17   2          9.92       -213.49       274.44 o                         
 -12  17   2       1349.83       1162.29       203.73 o                         
 -11  17   2      14204.88      14610.31       334.48 o                         
 -10  17   2       2004.11       2137.95       134.69 o                         
  -9  17   2       4646.46       4700.76       169.30 o                         
  -8  17   2       3683.78       3833.29       143.43 o                         
  -7  17   2        566.79        491.03        75.58 o                         
  -6  17   2        551.34        554.35        70.68 o                         
  -5  17   2      16723.41      16946.46       282.68 o                         
  -4  17   2      25093.32      25544.32       341.93 o                         
  -3  17   2       1043.63       1084.05        76.60 o                         
  -2  17   2      48408.34      48503.86       508.68 o                         
  -1  17   2      10445.58      10266.89       164.17 o                         
   0  17   2       1009.55       1268.05        63.97 o                         
   1  17   2       2879.92       2592.93       113.74 o                         
   2  17   2       2558.48       2467.09        92.31 o                         
   3  17   2       1140.65       1172.73        80.27 o                         
   4  17   2      15897.97      15957.70       261.56 o                         
   5  17   2       6796.34       6836.11       158.37 o                         
   6  17   2        168.55         94.12        66.73 o                         
   7  17   2       4466.03       4443.89       184.15 o                         
   8  17   2       5311.86       5185.69       209.39 o                         
   9  17   2       2274.59       2419.68       183.21 o                         
  10  17   2       1608.83       1512.53       157.17 o                         
  11  17   2        164.29         25.43       177.21 o                         
 -12  18   2       6508.06       6365.85       260.24 o                         
 -11  18   2        372.91        371.01       164.18 o                         
 -10  18   2       4470.82       4745.82       185.11 o                         
  -9  18   2       1495.97       1270.58       109.48 o                         
  -8  18   2         16.49          6.44        79.29 o                         
  -7  18   2        100.49        -55.27        81.05 o                         
  -6  18   2       4081.36       3872.61       156.13 o                         
  -5  18   2        678.50        676.56        67.75 o                         
  -4  18   2       8072.55       8343.33       160.63 o                         
  -3  18   2      40395.26      39770.61       562.71 o                         
  -2  18   2        334.87        423.39        62.79 o                         
  -1  18   2       3776.76       3550.53       119.77 o                         
   0  18   2      13141.09      13730.91       213.69 o                         
   1  18   2         15.09        -25.39        53.75 o                         
   2  18   2       2346.41       2295.58        94.49 o                         
   3  18   2       7309.30       7008.82       164.64 o                         
   4  18   2      15807.82      15618.66       235.32 o                         
   5  18   2       3204.88       3067.02       175.19 o                         
   6  18   2      15410.33      15637.54       252.39 o                         
   7  18   2      14463.92      13807.09       247.15 o                         
   8  18   2         27.23        -87.28        87.28 o                         
   9  18   2       8181.29       7865.70       341.27 o                         
  10  18   2        916.63        718.46       144.13 o                         
  11  18   2        244.30        238.82       177.64 o                         
 -12  19   2        890.65        746.90       209.02 o                         
 -11  19   2       1055.62        871.35       143.06 o                         
 -10  19   2       1378.37       1181.98       127.86 o                         
  -9  19   2        733.64        580.54       105.01 o                         
  -8  19   2       4470.89       4446.58       158.66 o                         
  -7  19   2      12081.81      11834.07       223.84 o                         
  -6  19   2       9077.61       8862.03       200.17 o                         
  -5  19   2       4910.47       5002.68       135.71 o                         
  -4  19   2       4971.07       5226.28       194.65 o                         
  -3  19   2        589.80        600.34        61.73 o                         
  -2  19   2        180.65        151.81        48.69 o                         
  -1  19   2       5115.82       5079.55       124.20 o                         
   0  19   2       9808.61       9664.89       164.90 o                         
   1  19   2          7.46        -24.11        55.54 o                         
   2  19   2      10827.76      10904.60       181.95 o                         
   3  19   2        437.62        349.83        66.62 o                         
   4  19   2         80.44         38.21        64.33 o                         
   5  19   2       9113.25       8842.44       197.95 o                         
   6  19   2      12787.41      12813.61       282.33 o                         
   7  19   2       1666.57       1951.20       136.06 o                         
   8  19   2       5295.77       5654.32       305.40 o                         
   9  19   2      11443.57      11855.25       383.92 o                         
  10  19   2       1350.00       1294.74       167.17 o                         
  11  19   2       1254.42       1012.16       219.91 o                         
 -11  20   2       1256.85       1353.54       149.97 o                         
 -10  20   2        182.07         42.38       121.97 o                         
  -9  20   2       3209.65       3257.46       158.73 o                         
  -8  20   2       6302.56       5812.33       219.87 o                         
  -7  20   2       1699.60       1766.53       115.04 o                         
  -6  20   2        319.21        508.15        78.96 o                         
  -5  20   2      12725.10      12632.24       290.08 o                         
  -4  20   2       5101.10       4978.59       153.88 o                         
  -3  20   2         24.06         40.90        53.52 o                         
  -2  20   2        771.65        760.12        63.05 o                         
  -1  20   2       6513.13       6850.02       143.80 o                         
   0  20   2        462.15        589.23        57.98 o                         
   1  20   2      18042.64      18061.34       240.97 o                         
   2  20   2       3510.81       3354.11       113.86 o                         
   3  20   2       1754.60       1730.24        90.83 o                         
   4  20   2       4585.26       4446.10       149.61 o                         
   5  20   2       2146.37       2266.28       111.64 o                         
   6  20   2         88.37        241.56        87.63 o                         
   7  20   2      10024.61      10005.38       232.37 o                         
   8  20   2       8119.50       8443.13       244.65 o                         
   9  20   2       3433.86       3388.63       175.37 o                         
  10  20   2       5258.32       4906.46       246.67 o                         
 -11  21   2       2208.57       1958.77       221.32 o                         
 -10  21   2       2326.83       2067.65       150.68 o                         
  -9  21   2       5912.11       5838.24       246.26 o                         
  -8  21   2       2495.72       2176.49       131.68 o                         
  -7  21   2       7850.43       7660.19       204.57 o                         
  -6  21   2        979.27        871.80        83.91 o                         
  -5  21   2       7878.07       7544.76       178.43 o                         
  -4  21   2      17560.82      18651.88       255.10 o                         
  -3  21   2        501.41        422.15        62.81 o                         
  -2  21   2      10449.30      11042.75       188.89 o                         
  -1  21   2       2716.01       2897.39       102.12 o                         
   0  21   2        439.85        568.07        61.21 o                         
   1  21   2       6462.02       6732.30       151.12 o                         
   2  21   2        389.74        229.24        73.45 o                         
   3  21   2       5053.72       5006.36       142.84 o                         
   4  21   2       3170.30       2817.92       130.54 o                         
   5  21   2       8774.95       8889.89       202.34 o                         
   6  21   2      10920.51      10834.31       255.84 o                         
   7  21   2         37.09        181.10       108.54 o                         
   8  21   2       2607.13       2453.36       145.98 o                         
   9  21   2       1641.67       1543.58       167.93 o                         
  10  21   2         31.63       -283.30       283.30 o                         
 -10  22   2       4123.97       3634.33       215.69 o                         
  -9  22   2        446.13        527.25       127.44 o                         
  -8  22   2       9907.23       9957.39       256.63 o                         
  -7  22   2        110.23        111.40        84.69 o                         
  -6  22   2       6719.93       6997.53       204.74 o                         
  -5  22   2      14388.35      13989.84       257.64 o                         
  -4  22   2       4199.37       3733.21       127.63 o                         
  -3  22   2      28610.37      29307.48       343.99 o                         
  -2  22   2        534.20        573.34        64.14 o                         
  -1  22   2      18180.61      18593.93       253.56 o                         
   0  22   2       4312.06       4497.75       131.08 o                         
   1  22   2       1122.12       1231.00        78.25 o                         
   2  22   2      12306.16      12266.60       228.53 o                         
   3  22   2        979.07        982.93        82.52 o                         
   4  22   2        746.37        819.25        88.11 o                         
   5  22   2       1473.39       1458.02       149.34 o                         
   6  22   2         81.34        143.87        95.83 o                         
   7  22   2        427.79        499.93       137.62 o                         
   8  22   2        196.26        194.41       136.51 o                         
   9  22   2        796.52        665.70       146.39 o                         
 -10  23   2        326.05       -369.11       378.69 o                         
  -9  23   2          4.78         26.20       128.27 o                         
  -8  23   2        256.13        322.61       131.59 o                         
  -7  23   2       1447.08       1580.12       114.45 o                         
  -6  23   2        297.75        364.52        84.13 o                         
  -5  23   2         71.62         10.70        72.69 o                         
  -4  23   2       9409.92       9209.55       195.28 o                         
  -3  23   2          1.93         21.45        66.42 o                         
  -2  23   2       5959.75       6017.63       208.68 o                         
  -1  23   2       4699.49       4824.12       139.19 o                         
   0  23   2         79.71         39.91        63.58 o                         
   1  23   2       5077.02       4635.69       144.76 o                         
   2  23   2       2242.36       2050.32       106.18 o                         
   3  23   2         62.28        111.18        75.67 o                         
   4  23   2       1018.17       1143.16        93.04 o                         
   5  23   2       4081.00       3799.00       153.29 o                         
   6  23   2         92.70        213.95       104.52 o                         
   7  23   2       2659.44       2656.79       155.17 o                         
   8  23   2        672.04        641.70       142.06 o                         
  -9  24   2          5.68        200.44       172.11 o                         
  -8  24   2        778.82        675.92       117.10 o                         
  -7  24   2          0.78         90.13       114.88 o                         
  -6  24   2        763.83        584.03       162.17 o                         
  -5  24   2       1056.43       1161.00        92.44 o                         
  -4  24   2        245.42        336.25        77.78 o                         
  -3  24   2       1707.76       1508.76        89.65 o                         
  -2  24   2       1390.38       1591.68        90.76 o                         
  -1  24   2        335.01        254.12        70.31 o                         
   0  24   2       1478.07       1459.52        88.84 o                         
   1  24   2          6.00         22.84        72.15 o                         
   2  24   2        174.05        212.23        74.90 o                         
   3  24   2       2803.46       2694.17       134.14 o                         
   4  24   2        177.10        198.12        90.00 o                         
   5  24   2        570.39        699.16       106.77 o                         
   6  24   2       4783.31       5322.28       257.48 o                         
   7  24   2         66.80        184.39       128.15 o                         
   8  24   2       2225.61       2097.46       333.86 o                         
  -8  25   2        773.48        528.56       180.15 o                         
  -7  25   2       1226.98       1143.92       113.41 o                         
  -6  25   2       1772.99       1874.15       142.79 o                         
  -5  25   2       2597.02       2433.65       129.76 o                         
  -4  25   2        277.07        540.49        88.81 o                         
  -3  25   2        106.87         -6.02        74.97 o                         
  -2  25   2       3505.23       3595.05       139.71 o                         
  -1  25   2        974.94        906.41        83.13 o                         
   0  25   2      11847.19      11584.61       215.76 o                         
   1  25   2        588.32        806.94        85.08 o                         
   2  25   2        176.46         86.08        85.75 o                         
   3  25   2       5985.15       5460.22       176.54 o                         
   4  25   2       1538.72       1358.88       111.34 o                         
   5  25   2       2285.43       1988.59       139.00 o                         
   6  25   2       1715.91       1639.53       135.95 o                         
   7  25   2        180.38        161.48       206.23 o                         
  -7  26   2       1133.04       1042.69       236.16 o                         
  -6  26   2        163.47         51.84       115.24 o                         
  -5  26   2        548.33        502.02       148.34 o                         
  -4  26   2        108.89        183.03        93.87 o                         
  -3  26   2       3673.14       3829.53       155.09 o                         
  -2  26   2         45.02        192.61        82.64 o                         
  -1  26   2       1001.72       1118.82       104.64 o                         
   0  26   2        946.52       1078.76        94.63 o                         
   1  26   2       3009.86       3303.51       145.19 o                         
   2  26   2        156.41         81.04        91.68 o                         
   3  26   2       2393.69       2198.87       131.56 o                         
   4  26   2       7378.83       6957.18       236.96 o                         
   5  26   2       1378.48       1181.29       128.97 o                         
   6  26   2        715.33        708.46       185.89 o                         
  -6  27   2        253.41         72.24       189.70 o                         
  -5  27   2       2035.37       1961.74       137.45 o                         
  -4  27   2      13936.32      13286.36       271.41 o                         
  -3  27   2         38.79        136.75       102.95 o                         
  -2  27   2      12859.85      12712.91       273.68 o                         
  -1  27   2       2485.31       2632.39       129.53 o                         
   0  27   2         23.79        -99.26        99.26 o                         
   1  27   2       2558.91       2673.82       135.92 o                         
   2  27   2       1086.29       1069.52       123.45 o                         
   3  27   2       1813.32       2123.54       124.15 o                         
   4  27   2       1885.77       1946.38       168.44 o                         
   5  27   2         58.35         15.60       177.94 o                         
  -4  28   2        431.85        515.97       121.48 o                         
  -3  28   2       5860.45       5765.28       245.90 o                         
  -2  28   2        326.84        340.00       100.74 o                         
  -1  28   2        390.92        607.76       103.03 o                         
   0  28   2       2537.77       2462.63       196.72 o                         
   1  28   2       1197.81       1145.00       124.63 o                         
   2  28   2        449.18        657.84       149.61 o                         
   3  28   2         16.65         36.74       154.59 o                         
  -2  29   2       2302.45       1866.77       411.13 o                         
  -1  29   2       1396.67       1300.55       165.59 o                         
   0  29   2      15938.45      15444.11       496.64 o                         
   1  29   2       2600.04       1936.70       527.62 o                         
 -16   1   3        376.02        518.47       217.12 o                         
 -15   1   3       3411.44       3198.39       220.62 o                         
 -14   1   3        329.20        230.12       155.38 o                         
 -13   1   3        216.41        350.25       144.75 o                         
 -12   1   3       4711.87       4816.76       191.21 o                         
 -11   1   3       5295.16       5046.41       182.85 o                         
 -10   1   3       7307.03       7093.38       190.76 o                         
  -9   1   3        191.40        267.17        70.10 o                         
  -8   1   3      41626.42      42998.24       454.40 o                         
  -7   1   3      11503.99      11097.98       176.07 o                         
  -6   1   3      12166.45      11113.68       164.46 o                         
  -5   1   3       1330.37       1420.26        71.94 o                         
  -4   1   3      13400.00      14173.51       253.81 o                         
  -3   1   3       9190.31       9128.55       127.58 o                         
  -2   1   3        266.81        263.21        25.75 o                         
  -1   1   3       3532.14       3637.69        59.34 o                         
   0   1   3        109.64        142.09        22.04 o                         
   1   1   3      73314.35      71491.45       657.96 o                         
   2   1   3        909.39        777.57        41.88 o                         
   3   1   3      35569.03      35051.68       395.96 o                         
   4   1   3       1300.85       1359.44        96.28 o                         
   5   1   3      15386.17      14403.59       215.95 o                         
   6   1   3       1744.93       1760.88       114.25 o                         
   7   1   3       6818.97       6265.46       224.09 o                         
   8   1   3       2004.08       1811.25       107.89 o                         
   9   1   3       6738.21       6804.78       206.28 o                         
  10   1   3       1148.20       1230.83       125.01 o                         
  11   1   3         58.00        -26.74       119.47 o                         
  12   1   3       3773.26       3625.42       213.16 o                         
  13   1   3        102.16        145.58       165.81 o                         
  14   1   3       1093.42       1039.62       230.92 o                         
 -16   2   3        275.21        350.79       232.00 o                         
 -15   2   3        564.57        917.66       189.91 o                         
 -14   2   3       2200.96       2311.21       186.56 o                         
 -13   2   3       1094.34       1083.90       140.95 o                         
 -12   2   3         25.12        -98.63        98.63 o                         
 -11   2   3       1417.48       1449.04       116.29 o                         
 -10   2   3          6.96         67.59        74.82 o                         
  -9   2   3       5173.68       5241.50       158.08 o                         
  -8   2   3       2546.18       2457.30       101.56 o                         
  -7   2   3       1386.34       1004.32        66.13 o                         
  -6   2   3       9808.71       9297.49       149.01 o                         
  -5   2   3       2047.15       2000.65        78.75 o                         
  -4   2   3      19949.62      21112.87       254.89 o                         
  -3   2   3      25962.62      26742.27       270.76 o                         
  -2   2   3      42781.93      45628.89       395.99 o                         
  -1   2   3        160.66        241.59        17.27 o                         
   0   2   3      36191.95      35916.30       338.40 o                         
   1   2   3       2557.46       2590.92        75.33 o                         
   2   2   3         23.94        -26.04        29.94 o                         
   3   2   3       2459.31       2441.20        85.66 o                         
   4   2   3        426.85        329.08        45.85 o                         
   5   2   3      17291.96      18120.42       249.22 o                         
   6   2   3       9710.25       9347.08       188.43 o                         
   7   2   3       5802.72       5317.11       169.54 o                         
   8   2   3       2000.50       1746.78       101.73 o                         
   9   2   3       2571.93       2899.58       138.18 o                         
  10   2   3       4208.82       4310.38       221.61 o                         
  11   2   3       4339.86       4704.95       203.41 o                         
  12   2   3        421.15        398.54       182.55 o                         
  13   2   3         91.84       -184.73       184.73 o                         
  14   2   3         58.40        241.94       208.33 o                         
 -16   3   3          4.48        173.68       221.58 o                         
 -15   3   3        564.75        557.74       190.68 o                         
 -14   3   3         35.59        375.15       156.59 o                         
 -13   3   3       5432.90       5631.05       214.18 o                         
 -12   3   3       3773.93       3688.44       187.47 o                         
 -11   3   3         16.88         47.50        93.38 o                         
 -10   3   3       1104.44        994.60        95.47 o                         
  -9   3   3       1468.93       1319.75        91.17 o                         
  -8   3   3        411.79        552.37        68.50 o                         
  -7   3   3      16128.11      16144.47       216.81 o                         
  -6   3   3       8828.65       9651.92       161.04 o                         
  -5   3   3        126.22         31.84        31.88 o                         
  -4   3   3      20741.47      20849.47       233.75 o                         
  -3   3   3        249.44        259.35        27.42 o                         
  -2   3   3       2754.43       2918.46       143.58 o                         
  -1   3   3       7402.09       7258.77       101.51 o                         
   0   3   3       5884.51       5740.75        73.60 o                         
   1   3   3      27941.59      28142.19       306.38 o                         
   2   3   3      13193.02      13317.97       377.48 o                         
   3   3   3      22310.53      20886.09       229.77 o                         
   4   3   3      10480.35      10260.09       167.30 o                         
   5   3   3       6774.39       6698.22       150.88 o                         
   6   3   3      15384.28      14953.10       222.37 o                         
   7   3   3        486.00        577.42        75.55 o                         
   8   3   3       3199.65       2979.13       130.43 o                         
   9   3   3         87.73        -13.82        90.49 o                         
  10   3   3       5364.64       5508.99       202.90 o                         
  11   3   3         22.74        -54.55       119.69 o                         
  12   3   3       7524.43       7958.00       279.43 o                         
  13   3   3        528.88        210.11       207.38 o                         
  14   3   3        355.52        469.81       218.72 o                         
 -16   4   3       1071.42        721.09       712.44 o                         
 -15   4   3         62.05        108.60       183.07 o                         
 -14   4   3        790.95        636.73       159.63 o                         
 -13   4   3       1145.47       1561.07       166.67 o                         
 -12   4   3        377.14        557.04       115.11 o                         
 -11   4   3       5379.23       4851.17       212.17 o                         
 -10   4   3       6597.51       6580.18       184.29 o                         
  -9   4   3        110.27        351.97        68.53 o                         
  -8   4   3       6578.63       5958.67       145.39 o                         
  -7   4   3      11346.11      11827.68       194.22 o                         
  -6   4   3       1407.13       1516.70        74.21 o                         
  -5   4   3       1266.11       1049.88        73.02 o                         
  -4   4   3        789.35        722.16        41.19 o                         
  -3   4   3      10493.89      10820.11       124.67 o                         
  -2   4   3       2907.84       3634.01        51.74 o                         
  -1   4   3       2333.39       3208.05        96.44 o                         
   0   4   3      10603.61      11798.47       194.32 o                         
   1   4   3      13643.19      14484.63       173.69 o                         
   2   4   3        115.26         67.53        27.39 o                         
   3   4   3      18174.92      17504.89       217.22 o                         
   4   4   3       3560.29       3141.07       150.97 o                         
   5   4   3       1554.23       2011.51       104.58 o                         
   6   4   3       2432.80       2152.50       111.86 o                         
   7   4   3       3588.41       3576.94       150.41 o                         
   8   4   3       1121.11       1223.46        99.46 o                         
   9   4   3         27.09         24.01        93.58 o                         
  10   4   3       8433.54       8269.95       256.39 o                         
  11   4   3        367.41        215.86       132.36 o                         
  12   4   3          2.05       -151.86       154.79 o                         
  13   4   3        216.45        -48.98       177.42 o                         
  14   4   3       1455.19       1319.74       234.81 o                         
 -15   5   3       3222.13       3096.80       213.88 o                         
 -14   5   3         99.69         86.21       155.38 o                         
 -13   5   3       9524.10       9719.37       281.55 o                         
 -12   5   3      11465.10      11436.46       274.90 o                         
 -11   5   3       7634.01       8566.93       259.13 o                         
 -10   5   3        368.34        549.99        84.25 o                         
  -9   5   3      28529.64      27450.57       341.66 o                         
  -8   5   3      12357.59      11944.93       210.27 o                         
  -7   5   3       3037.76       2536.53       125.90 o                         
  -6   5   3       6265.32       6446.45       138.33 o                         
  -5   5   3         68.87         45.10        35.87 o                         
  -4   5   3       1091.93       1038.51        46.90 o                         
  -3   5   3       3595.50       3717.18        74.73 o                         
  -2   5   3       1375.48       1565.00        50.63 o                         
  -1   5   3      24251.23      24276.13       339.63 o                         
   0   5   3        516.97        424.31        25.27 o                         
   1   5   3       3017.27       3600.18        75.41 o                         
   2   5   3     107543.20     112176.32      1221.59 o                         
   3   5   3          4.60          2.43        42.25 o                         
   4   5   3        808.42        452.15        51.23 o                         
   5   5   3       7965.57       7188.89       144.23 o                         
   6   5   3      16145.29      15851.65       249.01 o                         
   7   5   3         24.69        239.86        73.78 o                         
   8   5   3      13956.62      14103.45       263.18 o                         
   9   5   3       8586.64       8406.15       225.30 o                         
  10   5   3       2476.49       2159.00       141.69 o                         
  11   5   3       9169.77       9151.65       280.81 o                         
  12   5   3         94.47        303.19       165.08 o                         
  13   5   3         16.03        328.92       209.87 o                         
  14   5   3       1476.11       1554.90       256.90 o                         
 -15   6   3        621.42        762.52       193.74 o                         
 -14   6   3         98.21        220.41       153.96 o                         
 -13   6   3       2002.04       2161.33       156.73 o                         
 -12   6   3         57.88        141.61       107.88 o                         
 -11   6   3      20758.30      19500.88       317.98 o                         
 -10   6   3       9786.97       9707.98       213.75 o                         
  -9   6   3       4457.28       4594.03       156.19 o                         
  -8   6   3       9500.36       8817.55       191.09 o                         
  -7   6   3      12608.27      13326.32       245.26 o                         
  -6   6   3        901.03        649.83        54.78 o                         
  -5   6   3      14887.37      15782.20       191.50 o                         
  -4   6   3       2024.52       2224.47        67.11 o                         
  -3   6   3        941.09       1174.57        60.90 o                         
  -2   6   3       4825.03       4288.31       140.90 o                         
  -1   6   3      72243.26      76641.44       759.93 o                         
   0   6   3      30557.88      30014.69       349.63 o                         
   1   6   3     124226.21     130320.05      1105.29 o                         
   2   6   3        145.25        211.83        38.66 o                         
   3   6   3       3472.89       3035.74       100.97 o                         
   4   6   3      48976.37      47800.33       497.93 o                         
   5   6   3         25.10         94.39        50.31 o                         
   6   6   3      10084.03       9530.20       178.75 o                         
   7   6   3      10680.26      10732.50       222.70 o                         
   8   6   3        175.68         75.46        78.96 o                         
   9   6   3         40.61         57.76        87.35 o                         
  10   6   3       9406.25       9543.60       284.82 o                         
  11   6   3      11346.55      11473.70       303.79 o                         
  12   6   3        307.29        524.58       163.78 o                         
  13   6   3        480.00        407.67       188.61 o                         
  14   6   3       5037.13       4731.20       284.02 o                         
 -15   7   3       1253.17        942.67       196.82 o                         
 -14   7   3          9.17       -175.27       175.27 o                         
 -13   7   3       3652.75       4040.84       196.37 o                         
 -12   7   3       4609.94       4620.35       186.59 o                         
 -11   7   3        107.99         75.74        94.60 o                         
 -10   7   3       8342.51       8312.35       243.03 o                         
  -9   7   3        560.78        732.82        82.43 o                         
  -8   7   3       9978.50      10336.04       199.60 o                         
  -7   7   3       3819.64       4066.22       125.66 o                         
  -6   7   3      22457.58      24712.56       277.90 o                         
  -5   7   3       1083.69       1030.38        54.82 o                         
  -4   7   3       3454.25       3387.78        77.28 o                         
  -3   7   3      21196.01      22028.46       218.83 o                         
  -2   7   3       6771.30       6732.32       105.94 o                         
  -1   7   3         14.18        146.45        29.17 o                         
   0   7   3        152.93        228.26        25.44 o                         
   1   7   3      10907.48      10078.20       125.66 o                         
   2   7   3      33678.95      33631.07       349.96 o                         
   3   7   3      16422.52      16482.85       215.03 o                         
   4   7   3        413.63        536.23        56.90 o                         
   5   7   3      27810.12      27334.36       312.82 o                         
   6   7   3       4103.63       3682.13       130.25 o                         
   7   7   3          2.16         59.59        68.61 o                         
   8   7   3        267.84        172.31        81.50 o                         
   9   7   3       2294.06       2425.42       137.68 o                         
  10   7   3      34978.71      34747.74       537.21 o                         
  11   7   3       3489.17       3386.51       190.83 o                         
  12   7   3      15190.70      16060.13       377.90 o                         
  13   7   3       7502.58       8038.18       440.19 o                         
  14   7   3       2975.37       2695.11       362.88 o                         
 -15   8   3        630.45        196.32       215.50 o                         
 -14   8   3       1413.95       1354.75       172.81 o                         
 -13   8   3        453.03        619.64       137.96 o                         
 -12   8   3        232.24        165.84       115.95 o                         
 -11   8   3        171.68        160.67       102.85 o                         
 -10   8   3       6871.72       6810.97       196.57 o                         
  -9   8   3      23966.60      24597.76       344.76 o                         
  -8   8   3       2106.20       2602.63       181.89 o                         
  -7   8   3      35823.02      35013.62       376.58 o                         
  -6   8   3      33648.25      33323.09       348.93 o                         
  -5   8   3       9747.75       9486.47       140.79 o                         
  -4   8   3       1039.12       1074.81        58.12 o                         
  -3   8   3       8845.65       8688.57       122.58 o                         
  -2   8   3       7104.61       6848.73        96.29 o                         
  -1   8   3      34359.02      34886.81       376.79 o                         
   0   8   3     100019.13     104781.66       893.56 o                         
   1   8   3         69.07        106.28        37.66 o                         
   2   8   3      13011.54      12739.85       160.55 o                         
   3   8   3       3104.50       2865.15        86.69 o                         
   4   8   3       1024.20        931.13        62.14 o                         
   5   8   3       1624.03       1401.69        81.19 o                         
   6   8   3       7373.94       7025.88       180.86 o                         
   7   8   3       1556.53       1422.72        94.59 o                         
   8   8   3         33.01         79.51        81.76 o                         
   9   8   3       6108.51       5756.94       229.99 o                         
  10   8   3         42.40        234.98       115.52 o                         
  11   8   3      12959.25      13605.27       328.06 o                         
  12   8   3        574.01        898.33       166.83 o                         
  13   8   3       1538.70       1448.94       203.19 o                         
 -15   9   3       4717.97       4839.05       258.86 o                         
 -14   9   3        713.59       1101.36       175.58 o                         
 -13   9   3       1137.89       1140.71       152.22 o                         
 -12   9   3         74.32        -10.82       116.92 o                         
 -11   9   3      10032.03       9622.42       235.02 o                         
 -10   9   3       2550.44       2989.17       165.84 o                         
  -9   9   3      15314.39      15168.09       263.01 o                         
  -8   9   3      57139.01      56647.16       570.61 o                         
  -7   9   3       9455.50       9920.92       170.68 o                         
  -6   9   3      19030.13      16810.65       214.54 o                         
  -5   9   3       5267.06       4898.62       103.08 o                         
  -4   9   3        230.91        282.40        36.22 o                         
  -3   9   3       2890.16       2912.67       132.82 o                         
  -2   9   3      14784.44      14463.87       159.57 o                         
  -1   9   3      88206.93      92989.60       796.06 o                         
   0   9   3       5002.61       5614.05       119.08 o                         
   1   9   3      52184.49      53184.59       482.98 o                         
   2   9   3      14639.39      13900.08       181.23 o                         
   3   9   3       2019.77       2173.85        78.63 o                         
   4   9   3        120.27        162.57        41.89 o                         
   5   9   3        528.81        379.72        58.70 o                         
   6   9   3        809.40        762.60        73.16 o                         
   7   9   3       9109.56       8733.35       195.11 o                         
   8   9   3      15404.01      15081.33       265.46 o                         
   9   9   3       1243.82       1324.17       126.05 o                         
  10   9   3         43.18         42.28       117.74 o                         
  11   9   3        426.25        583.66       145.53 o                         
  12   9   3       4448.59       4775.20       238.74 o                         
  13   9   3        104.65        195.02       194.84 o                         
 -15  10   3         89.73         99.91       280.64 o                         
 -14  10   3        464.65        -18.10       188.52 o                         
 -13  10   3        444.53        554.63       148.23 o                         
 -12  10   3        276.68        367.00       120.80 o                         
 -11  10   3       8286.54       7637.81       239.05 o                         
 -10  10   3      18506.53      18655.26       290.64 o                         
  -9  10   3       2598.81       2578.22       115.38 o                         
  -8  10   3         26.40        135.54        58.37 o                         
  -7  10   3      15931.65      15865.43       222.20 o                         
  -6  10   3      11377.40      10929.88       167.07 o                         
  -5  10   3       7708.81       8134.55       132.13 o                         
  -4  10   3       3186.32       3250.81        79.77 o                         
  -3  10   3       6145.63       6499.09        98.44 o                         
  -2  10   3       1103.08       1335.60        57.46 o                         
  -1  10   3        522.05        537.20        31.18 o                         
   0  10   3      20608.40      21740.59       221.63 o                         
   1  10   3       3227.75       3005.82        75.48 o                         
   2  10   3       7862.44       7830.81       123.83 o                         
   3  10   3      11884.13      11318.95       161.91 o                         
   4  10   3      20482.30      19329.20       238.78 o                         
   5  10   3        785.92        987.61        66.20 o                         
   6  10   3        358.40        447.34        68.24 o                         
   7  10   3        477.32        402.14        74.62 o                         
   8  10   3       2352.64       2244.36       124.57 o                         
   9  10   3       1200.60        950.34       116.07 o                         
  10  10   3       1101.35       1277.57       156.36 o                         
  11  10   3       6460.84       6322.23       253.22 o                         
  12  10   3         18.27        104.73       167.14 o                         
  13  10   3        897.26        697.84       208.82 o                         
 -15  11   3        375.24        341.64       349.81 o                         
 -14  11   3       2054.09       1537.86       202.82 o                         
 -13  11   3       1315.69       1358.10       172.39 o                         
 -12  11   3      13952.58      13303.94       320.65 o                         
 -11  11   3       9793.04      10101.87       241.99 o                         
 -10  11   3      13149.06      13020.68       263.88 o                         
  -9  11   3      15785.52      15884.96       271.83 o                         
  -8  11   3       1547.74       1283.43        83.24 o                         
  -7  11   3       1602.52       1590.10        80.02 o                         
  -6  11   3         75.50         57.78        42.35 o                         
  -5  11   3        613.13        679.94        50.54 o                         
  -4  11   3      37611.56      38196.53       372.05 o                         
  -3  11   3      20194.42      20850.48       221.04 o                         
  -2  11   3      22020.09      22558.13       229.38 o                         
  -1  11   3       1071.65       1029.89        56.71 o                         
   0  11   3        872.31        604.87        37.93 o                         
   1  11   3       3147.30       2870.42        77.65 o                         
   2  11   3      57087.10      58599.50       541.94 o                         
   3  11   3      23955.21      21887.98       251.35 o                         
   4  11   3       1293.28       1137.51        63.61 o                         
   5  11   3      45931.44      43875.52       495.07 o                         
   6  11   3       1045.08        930.09        76.73 o                         
   7  11   3        988.94       1023.96       100.90 o                         
   8  11   3       9529.81       9163.95       247.84 o                         
   9  11   3       6999.61       6948.85       222.36 o                         
  10  11   3        748.89        926.73       139.84 o                         
  11  11   3       1143.06       1108.02       150.15 o                         
  12  11   3       4904.68       4960.81       307.99 o                         
  13  11   3         57.93         32.48       202.34 o                         
 -14  12   3         51.64        -40.49       161.60 o                         
 -13  12   3       9316.43       8878.97       320.43 o                         
 -12  12   3       6831.22       6968.67       234.00 o                         
 -11  12   3      13511.04      12879.27       289.65 o                         
 -10  12   3      24584.80      25092.63       353.45 o                         
  -9  12   3       8254.01       8469.28       193.06 o                         
  -8  12   3       9460.22       9354.80       186.59 o                         
  -7  12   3      32070.09      31896.82       357.85 o                         
  -6  12   3       5462.71       5852.10       128.18 o                         
  -5  12   3        372.18        436.86        45.87 o                         
  -4  12   3       1848.46       2142.14        75.89 o                         
  -3  12   3       2465.87       2954.10        74.14 o                         
  -2  12   3       1251.90       1099.24        46.57 o                         
  -1  12   3        192.53        295.94        33.49 o                         
   0  12   3      14675.66      14415.06       169.21 o                         
   1  12   3      67399.00      68874.20       810.85 o                         
   2  12   3          3.30        294.94        41.21 o                         
   3  12   3       5049.05       4690.63       111.23 o                         
   4  12   3      35740.80      35506.81       377.48 o                         
   5  12   3       3071.95       3341.16       186.00 o                         
   6  12   3       5883.93       5703.71       161.70 o                         
   7  12   3        581.88        405.96        82.91 o                         
   8  12   3         51.23         57.38        90.44 o                         
   9  12   3        406.79        520.86       109.54 o                         
  10  12   3       3990.16       3792.31       186.65 o                         
  11  12   3        331.75        -45.57       145.98 o                         
  12  12   3        785.82        865.50       181.70 o                         
  13  12   3       1306.35       1330.47       274.98 o                         
 -14  13   3        498.78        612.83       178.28 o                         
 -13  13   3       2463.71       2347.36       171.83 o                         
 -12  13   3       3860.55       3986.52       185.04 o                         
 -11  13   3      12903.74      13084.24       278.84 o                         
 -10  13   3         24.03        -62.76        83.83 o                         
  -9  13   3      10070.26       9808.65       210.26 o                         
  -8  13   3      50392.79      50067.75       530.95 o                         
  -7  13   3        213.22        519.62        63.59 o                         
  -6  13   3       6118.15       5816.02       131.17 o                         
  -5  13   3      12921.82      13605.84       185.05 o                         
  -4  13   3      12975.21      12879.31       177.17 o                         
  -3  13   3        801.68        796.23        53.19 o                         
  -2  13   3      15337.99      15788.74       182.07 o                         
  -1  13   3      24813.91      25577.92       262.73 o                         
   0  13   3        366.43        493.35        40.32 o                         
   1  13   3      71819.41      74574.46       777.41 o                         
   2  13   3      24910.64      24645.53       381.38 o                         
   3  13   3         11.06         16.11        45.52 o                         
   4  13   3       2082.46       1938.06        86.09 o                         
   5  13   3       5639.56       5563.47       144.34 o                         
   6  13   3       7534.63       7379.49       189.03 o                         
   7  13   3        410.16        323.08        86.81 o                         
   8  13   3        677.02        578.26       101.30 o                         
   9  13   3         45.52        103.19       108.93 o                         
  10  13   3        713.97        863.13       138.43 o                         
  11  13   3        699.12        744.87       159.11 o                         
  12  13   3         30.12        310.95       186.99 o                         
 -14  14   3       5247.02       4608.63       273.24 o                         
 -13  14   3       3083.07       3009.48       184.50 o                         
 -12  14   3        165.41        189.05       129.57 o                         
 -11  14   3       9855.16      10268.68       259.77 o                         
 -10  14   3        905.29       1052.20       101.47 o                         
  -9  14   3       1177.45       1237.92        98.62 o                         
  -8  14   3        786.32       1198.85        84.77 o                         
  -7  14   3      13188.24      12928.82       207.43 o                         
  -6  14   3       2868.38       3108.55       122.40 o                         
  -5  14   3       3600.10       3708.28       101.68 o                         
  -4  14   3        530.87        573.62        48.01 o                         
  -3  14   3       1539.27       1560.64        70.62 o                         
  -2  14   3       1696.64       1412.74        55.41 o                         
  -1  14   3        280.84        402.31        39.01 o                         
   0  14   3      14361.33      15006.55       192.36 o                         
   1  14   3       2028.03       1957.27        76.96 o                         
   2  14   3        825.20        787.18        55.89 o                         
   3  14   3       1874.19       1933.31        87.39 o                         
   4  14   3      16662.69      16289.37       225.99 o                         
   5  14   3       4553.45       4757.33       155.84 o                         
   6  14   3       3900.66       3650.28       164.37 o                         
   7  14   3      10813.51      10756.15       297.30 o                         
   8  14   3       2344.56       2212.11       138.53 o                         
   9  14   3       8320.16       8046.30       249.76 o                         
  10  14   3        464.60        609.27       140.02 o                         
  11  14   3       7962.20       7905.07       285.95 o                         
  12  14   3        892.60       1330.40       199.34 o                         
 -13  15   3       3178.82       2973.30       197.57 o                         
 -12  15   3       2211.76       2325.09       155.51 o                         
 -11  15   3         18.93        131.76       109.33 o                         
 -10  15   3       2007.76       1838.59       124.64 o                         
  -9  15   3       2551.37       2207.90       116.40 o                         
  -8  15   3       2947.49       2791.49       124.57 o                         
  -7  15   3        937.28       1342.42        86.35 o                         
  -6  15   3        809.08        766.22        76.21 o                         
  -5  15   3         29.14          6.67        45.61 o                         
  -4  15   3         78.13         78.78        39.70 o                         
  -3  15   3       1083.15       1353.65        60.37 o                         
  -2  15   3          3.24        -18.24        44.08 o                         
  -1  15   3       4134.79       4425.86        97.99 o                         
   0  15   3       1670.53       1557.31        70.22 o                         
   1  15   3      14895.63      15073.35       305.90 o                         
   2  15   3         12.54         30.22        43.27 o                         
   3  15   3       1844.14       1871.47        89.14 o                         
   4  15   3        782.48        585.27        66.01 o                         
   5  15   3       1848.40       1934.19       102.42 o                         
   6  15   3        888.14        865.50        78.25 o                         
   7  15   3         66.98        -58.80        73.53 o                         
   8  15   3       3133.62       3137.18       147.40 o                         
   9  15   3         10.37        -60.54       120.20 o                         
  10  15   3      12106.10      12282.23       321.27 o                         
  11  15   3        274.76        402.77       169.16 o                         
  12  15   3       8160.68       7873.47       372.58 o                         
 -13  16   3        663.28        403.07       161.08 o                         
 -12  16   3        985.76        803.31       135.78 o                         
 -11  16   3        916.03        967.66       122.61 o                         
 -10  16   3       3101.77       3072.83       148.49 o                         
  -9  16   3       3195.98       3103.79       158.49 o                         
  -8  16   3       1201.00       1122.52        88.35 o                         
  -7  16   3       6950.48       6560.84       177.78 o                         
  -6  16   3        778.34        936.14        67.65 o                         
  -5  16   3       1233.61       1091.95        69.74 o                         
  -4  16   3       1215.00       1426.66        68.66 o                         
  -3  16   3        671.93        636.61        57.02 o                         
  -2  16   3       3897.98       3735.11        94.95 o                         
  -1  16   3       5499.23       5513.51       112.90 o                         
   0  16   3      24341.40      24887.17       276.95 o                         
   1  16   3       2777.54       2933.65        91.06 o                         
   2  16   3       6109.31       5896.83       126.08 o                         
   3  16   3       6715.40       6428.28       150.60 o                         
   4  16   3         99.07        216.59        74.35 o                         
   5  16   3      11300.66      10682.29       209.47 o                         
   6  16   3        635.22        607.65        84.05 o                         
   7  16   3        381.48        351.34        82.72 o                         
   8  16   3         41.39         32.53        89.04 o                         
   9  16   3         24.08        143.32       120.72 o                         
  10  16   3        670.08        523.13       151.94 o                         
  11  16   3        482.49        736.68       185.43 o                         
 -13  17   3       3294.97       3291.20       255.97 o                         
 -12  17   3       1944.38       2014.06       166.67 o                         
 -11  17   3       2619.40       2698.12       165.79 o                         
 -10  17   3         51.77          0.40        94.68 o                         
  -9  17   3       3179.49       3507.32       145.95 o                         
  -8  17   3        305.32        310.47        74.87 o                         
  -7  17   3       1659.99       1584.58        90.16 o                         
  -6  17   3      10618.66      10407.57       189.94 o                         
  -5  17   3        994.90       1044.02        68.14 o                         
  -4  17   3         57.37         94.72        57.24 o                         
  -3  17   3       1329.28       1814.46        75.94 o                         
  -2  17   3        701.28        767.71        53.50 o                         
  -1  17   3       4860.18       4958.50       106.73 o                         
   0  17   3       9845.33      10090.00       174.78 o                         
   1  17   3      10932.36      11134.55       176.31 o                         
   2  17   3        307.28        328.68        57.19 o                         
   3  17   3       5153.87       5028.41       207.43 o                         
   4  17   3      15248.46      14516.18       238.04 o                         
   5  17   3        200.72        197.19        69.85 o                         
   6  17   3       4364.44       4001.16       158.73 o                         
   7  17   3        207.76         42.47       116.54 o                         
   8  17   3       1680.89       1668.84       120.03 o                         
   9  17   3        811.02        770.09       123.72 o                         
  10  17   3       2030.94       1883.77       177.97 o                         
  11  17   3        262.39        598.15       190.86 o                         
 -12  18   3         92.43        -42.19       144.23 o                         
 -11  18   3       2401.89       2182.75       147.23 o                         
 -10  18   3         24.11        -97.58        97.58 o                         
  -9  18   3       2502.47       2825.17       137.57 o                         
  -8  18   3        456.50        412.25        80.31 o                         
  -7  18   3       4246.07       4319.13       140.63 o                         
  -6  18   3        478.26        598.50        68.38 o                         
  -5  18   3       2488.55       2713.54       100.98 o                         
  -4  18   3      12083.49      12795.58       198.01 o                         
  -3  18   3      14178.42      13669.59       265.63 o                         
  -2  18   3       5592.97       5916.86       123.50 o                         
  -1  18   3       8598.80       8841.85       168.15 o                         
   0  18   3       1296.36       1306.14        85.73 o                         
   1  18   3        286.76        251.81        62.44 o                         
   2  18   3       5245.82       5090.04       174.73 o                         
   3  18   3        333.87        347.51        57.79 o                         
   4  18   3      12334.40      12289.17       220.52 o                         
   5  18   3       1278.39       1025.31        87.00 o                         
   6  18   3      17614.91      17582.46       276.17 o                         
   7  18   3       1421.64       1105.00       109.40 o                         
   8  18   3        652.29        993.66       146.58 o                         
   9  18   3        891.60       1019.42       138.63 o                         
  10  18   3       1539.24       1319.35       159.95 o                         
  11  18   3        162.46         42.46       264.62 o                         
 -12  19   3       1643.18       1347.54       207.60 o                         
 -11  19   3        546.48        335.34       139.07 o                         
 -10  19   3        410.43        492.77       111.05 o                         
  -9  19   3         85.20         15.29        90.45 o                         
  -8  19   3        660.30        706.33        88.52 o                         
  -7  19   3       1170.64       1178.36        91.57 o                         
  -6  19   3       1827.37       1747.85        93.75 o                         
  -5  19   3        353.79        481.56        63.01 o                         
  -4  19   3       6526.46       6421.69       148.57 o                         
  -3  19   3       1181.54       1098.95        67.12 o                         
  -2  19   3       9024.40       8826.57       156.29 o                         
  -1  19   3       1282.14       1325.67        72.96 o                         
   0  19   3       1122.88       1280.61        71.70 o                         
   1  19   3       1361.37       1332.47        74.26 o                         
   2  19   3         66.30         30.89        52.99 o                         
   3  19   3       7264.79       7379.17       166.36 o                         
   4  19   3          3.50         12.17        66.34 o                         
   5  19   3      13183.88      13331.49       248.89 o                         
   6  19   3          0.49         63.23        79.39 o                         
   7  19   3        339.24        490.34        97.92 o                         
   8  19   3       3883.33       3768.98       181.51 o                         
   9  19   3       1381.22       1244.47       178.20 o                         
  10  19   3        691.30        572.46       171.82 o                         
 -11  20   3         77.68         28.32       133.67 o                         
 -10  20   3         38.61       -116.76       116.76 o                         
  -9  20   3       3452.64       3222.72       177.78 o                         
  -8  20   3         91.59        222.31        88.06 o                         
  -7  20   3       3839.64       4196.25       174.49 o                         
  -6  20   3        763.59        746.09        85.72 o                         
  -5  20   3       9549.88       9395.90       214.71 o                         
  -4  20   3       7560.05       7473.75       190.32 o                         
  -3  20   3        643.65        588.75        61.39 o                         
  -2  20   3       5098.33       5178.90       149.03 o                         
  -1  20   3       1017.89       1135.68        65.90 o                         
   0  20   3       4383.17       4731.88       122.52 o                         
   1  20   3       1474.43       1570.07        93.23 o                         
   2  20   3        770.78        995.38        72.32 o                         
   3  20   3       1391.87       1408.73       100.22 o                         
   4  20   3        302.27        320.42        72.45 o                         
   5  20   3       8947.41       8662.35       199.49 o                         
   6  20   3         15.86        244.97        91.50 o                         
   7  20   3         52.09         19.74       113.22 o                         
   8  20   3       6065.73       6117.90       243.53 o                         
   9  20   3       3462.11       3097.10       173.93 o                         
  10  20   3       4209.38       3789.05       264.00 o                         
 -11  21   3       1045.46        778.62       187.34 o                         
 -10  21   3       2491.08       2616.10       167.18 o                         
  -9  21   3       3324.03       3213.53       207.69 o                         
  -8  21   3       8415.68       7995.16       215.93 o                         
  -7  21   3        802.82        787.24        98.81 o                         
  -6  21   3      15085.63      14590.61       246.32 o                         
  -5  21   3       3347.10       3203.22       121.91 o                         
  -4  21   3      14020.75      14021.83       222.16 o                         
  -3  21   3      13767.74      13457.20       253.09 o                         
  -2  21   3         16.28        -18.92        52.20 o                         
  -1  21   3       2937.40       3028.31       102.19 o                         
   0  21   3         49.84         29.30        55.99 o                         
   1  21   3      14270.98      14497.21       246.38 o                         
   2  21   3       6028.75       6250.33       159.20 o                         
   3  21   3       3320.19       3343.74       132.67 o                         
   4  21   3        501.95        558.00        79.83 o                         
   5  21   3         55.31         58.41        80.60 o                         
   6  21   3       1546.42       1615.31       111.95 o                         
   7  21   3       1676.02       1532.34       125.48 o                         
   8  21   3       3305.07       3281.80       169.12 o                         
   9  21   3      15792.62      15427.73       359.88 o                         
 -10  22   3       8413.42       8089.77       296.00 o                         
  -9  22   3        201.26        374.01       141.81 o                         
  -8  22   3       2100.87       2076.73       126.72 o                         
  -7  22   3        424.80        391.92       181.12 o                         
  -6  22   3        425.82        324.64        98.47 o                         
  -5  22   3        207.59        314.21        69.14 o                         
  -4  22   3          6.30         87.00        61.96 o                         
  -3  22   3        265.22        289.29        61.04 o                         
  -2  22   3         95.59        100.53        89.06 o                         
  -1  22   3       5632.12       5536.52       143.66 o                         
   0  22   3       5563.44       5356.82       158.08 o                         
   1  22   3       4546.26       4612.83       186.31 o                         
   2  22   3       1140.25       1273.08        85.23 o                         
   3  22   3       6062.83       5624.92       163.79 o                         
   4  22   3        663.03        653.52        96.00 o                         
   5  22   3         80.84         71.66        92.14 o                         
   6  22   3       5567.96       6301.65       205.40 o                         
   7  22   3       1007.13       1107.93       122.73 o                         
   8  22   3       1164.65       1499.80       147.57 o                         
   9  22   3       8439.62       8207.01       500.35 o                         
 -10  23   3        384.38        417.26       190.34 o                         
  -9  23   3       3536.74       3299.23       169.24 o                         
  -8  23   3       8620.65       7738.65       234.15 o                         
  -7  23   3        213.92        293.33        92.89 o                         
  -6  23   3        796.76        799.74       123.48 o                         
  -5  23   3       1508.88       1641.56       119.91 o                         
  -4  23   3        219.61        318.25       101.12 o                         
  -3  23   3       1369.15       1745.31        89.81 o                         
  -2  23   3       8513.22       8593.56       174.97 o                         
  -1  23   3       6791.73       6804.32       156.27 o                         
   0  23   3        175.26        193.27        65.69 o                         
   1  23   3       2934.36       2841.58       118.08 o                         
   2  23   3      10219.78      10192.46       221.44 o                         
   3  23   3        108.92        198.26        79.90 o                         
   4  23   3       1149.29       1135.44       102.20 o                         
   5  23   3       2356.25       2271.10       141.38 o                         
   6  23   3        324.78        307.56       108.66 o                         
   7  23   3       2658.00       2380.16       162.00 o                         
   8  23   3       2565.84       2504.12       190.93 o                         
  -9  24   3       1543.37       1232.83       216.17 o                         
  -8  24   3        234.28        271.01       113.67 o                         
  -7  24   3       1730.87       1673.52       203.60 o                         
  -6  24   3         68.02        -58.37        81.36 o                         
  -5  24   3       1097.00        996.78        88.36 o                         
  -4  24   3       7512.35       7557.91       173.42 o                         
  -3  24   3       1301.91       1511.82        87.46 o                         
  -2  24   3        532.88        669.21        74.09 o                         
  -1  24   3        380.72        468.42        94.93 o                         
   0  24   3       3505.60       3800.19       129.53 o                         
   1  24   3      12814.46      13362.76       227.74 o                         
   2  24   3       3169.25       3060.21       139.75 o                         
   3  24   3          1.75        121.67        84.73 o                         
   4  24   3       4360.03       4343.09       201.71 o                         
   5  24   3       9475.07       9200.54       239.09 o                         
   6  24   3        191.04        506.82       132.35 o                         
   7  24   3       1808.43       1611.08       159.26 o                         
  -8  25   3       2521.66       2407.26       142.55 o                         
  -7  25   3        738.21        690.02       150.70 o                         
  -6  25   3        503.27        342.29        93.10 o                         
  -5  25   3       5650.67       5793.91       168.89 o                         
  -4  25   3        894.23        835.10        89.22 o                         
  -3  25   3       2347.50       2334.12       130.46 o                         
  -2  25   3       5698.29       5492.49       168.97 o                         
  -1  25   3       1452.07       1539.11        91.36 o                         
   0  25   3       1627.30       1703.63        97.74 o                         
   1  25   3       1580.21       1604.85       121.80 o                         
   2  25   3       4611.57       4528.58       159.55 o                         
   3  25   3       3675.70       3996.45       170.19 o                         
   4  25   3       1337.92       1425.87       120.01 o                         
   5  25   3        723.44        908.56       121.98 o                         
   6  25   3       4616.21       4490.84       228.43 o                         
  -7  26   3       5420.22       5231.02       192.73 o                         
  -6  26   3       3218.00       2831.58       234.15 o                         
  -5  26   3       5498.59       5001.74       200.40 o                         
  -4  26   3       2863.24       2680.80       170.90 o                         
  -3  26   3      12288.47      12148.22       222.76 o                         
  -2  26   3       7031.85       7191.56       254.87 o                         
  -1  26   3        188.40        191.97        81.46 o                         
   0  26   3       6737.12       7193.43       240.61 o                         
   1  26   3       8191.78       8406.91       206.46 o                         
   2  26   3         53.62        -96.11       117.17 o                         
   3  26   3       7769.41       7888.82       211.40 o                         
   4  26   3         30.90        -85.04       108.71 o                         
   5  26   3        552.04        677.78       146.62 o                         
  -6  27   3       1279.63       1155.59       180.38 o                         
  -5  27   3        858.23        782.08       111.18 o                         
  -4  27   3       1123.00       1168.26       107.24 o                         
  -3  27   3        151.85        327.06        92.39 o                         
  -2  27   3       1630.35       1669.79       104.22 o                         
  -1  27   3       4337.80       4595.33       156.30 o                         
   0  27   3         66.99         72.11        90.44 o                         
   1  27   3        180.16        167.85       101.98 o                         
   2  27   3      14846.24      14691.59       284.18 o                         
   3  27   3         25.00         49.29       107.03 o                         
   4  27   3        813.71        630.01       168.94 o                         
  -4  28   3       5904.09       5621.62       195.92 o                         
  -3  28   3       1470.62       1401.70       135.73 o                         
  -2  28   3       1339.17       1235.52       157.46 o                         
  -1  28   3        145.81        -59.13        93.23 o                         
   0  28   3        162.60         71.04        96.87 o                         
   1  28   3       3451.77       3775.97       158.71 o                         
   2  28   3      12535.51      12012.30       293.12 o                         
   3  28   3       3985.38       3901.94       350.68 o                         
 -16   0   4       4815.50       4217.78       363.65 o                         
 -15   0   4       3046.30       2777.63       302.03 o                         
 -14   0   4       7091.01       7342.74       395.76 o                         
 -13   0   4       9383.46      10119.18       426.95 o                         
 -12   0   4       6885.98       6737.97       403.74 o                         
 -11   0   4      12002.68      12371.11       349.01 o                         
 -10   0   4        504.05        516.07       122.95 o                         
  -9   0   4      39182.68      37868.14       599.26 o                         
  -8   0   4      29715.38      29575.71       480.33 o                         
  -7   0   4      42505.11      42633.45       607.73 o                         
  -6   0   4     184991.95     189918.41      2290.55 o                         
  -5   0   4       7005.65       7622.21       170.92 o                         
  -4   0   4     145269.30     152641.67      2106.19 o                         
  -3   0   4     292338.75     309265.88      6863.76 o                         
  -2   0   4      12234.50      12037.02       255.73 o                         
  -1   0   4       1278.19       1473.71        90.86 o                         
   0   0   4      57797.43      58303.79       828.13 o                         
   1   0   4        359.20        288.62        47.14 o                         
   2   0   4      16511.48      16014.68       294.79 o                         
   3   0   4      14956.42      13600.95       246.69 o                         
   4   0   4      12093.21      12542.69       251.60 o                         
   5   0   4        201.21         45.58        98.50 o                         
   6   0   4       4535.47       4426.52       192.32 o                         
   7   0   4       4476.40       4861.05       225.73 o                         
   8   0   4      17195.60      17479.77       470.79 o                         
   9   0   4      34642.14      35156.86       628.96 o                         
  10   0   4       8435.20       8661.79       352.01 o                         
  11   0   4       8330.57       8355.44       375.30 o                         
  12   0   4        494.97        513.86       222.95 o                         
  13   0   4       1383.16       1679.24       302.53 o                         
  14   0   4        229.53        734.34       468.95 o                         
 -16   1   4       2175.30       2703.09       237.94 o                         
 -15   1   4       2828.21       2723.78       216.82 o                         
 -14   1   4        695.61        637.79       165.43 o                         
 -13   1   4       1075.71       1113.87       140.34 o                         
 -12   1   4       5644.15       5569.80       194.39 o                         
 -11   1   4        433.51        483.48        98.19 o                         
 -10   1   4        329.94        418.95        82.47 o                         
  -9   1   4        189.99        193.16        65.85 o                         
  -8   1   4      14008.28      13966.04       210.17 o                         
  -7   1   4      51931.17      52220.81       508.49 o                         
  -6   1   4        681.32       1246.07       120.18 o                         
  -5   1   4      62060.30      62349.47       602.69 o                         
  -4   1   4      90904.13      97057.68       965.84 o                         
  -3   1   4      28839.87      30333.60       326.01 o                         
  -2   1   4     134389.83     141931.66      1267.63 o                         
  -1   1   4       2372.64       1902.63        66.48 o                         
   0   1   4      31210.30      30651.67       407.07 o                         
   1   1   4      17762.01      17352.20       194.41 o                         
   2   1   4       6934.57       6651.82       104.68 o                         
   3   1   4       7640.94       7759.49       127.16 o                         
   4   1   4         49.29         54.44        44.57 o                         
   5   1   4       2281.31       1847.89        82.96 o                         
   6   1   4      30732.27      30229.88       408.80 o                         
   7   1   4      20882.18      20562.57       291.72 o                         
   8   1   4       1941.35       2023.52       118.54 o                         
   9   1   4       5589.37       5897.43       260.02 o                         
  10   1   4       4305.53       4660.16       193.66 o                         
  11   1   4          7.74       -123.59       123.59 o                         
  12   1   4        506.44        144.43       160.12 o                         
  13   1   4        101.61        185.99       188.18 o                         
  14   1   4       1658.52       1315.14       237.33 o                         
 -16   2   4          4.97        258.14       212.29 o                         
 -15   2   4       2704.15       3033.26       213.01 o                         
 -14   2   4       1064.34       1200.72       160.88 o                         
 -13   2   4        259.54        134.15       121.64 o                         
 -12   2   4       4714.40       4974.06       191.94 o                         
 -11   2   4       2712.73       2684.07       174.49 o                         
 -10   2   4       6203.77       6631.74       181.47 o                         
  -9   2   4       2073.13       1973.97       108.28 o                         
  -8   2   4        164.91        270.63        57.37 o                         
  -7   2   4      13081.68      13002.73       199.95 o                         
  -6   2   4      19625.82      20712.76       254.41 o                         
  -5   2   4         30.29        232.63        43.93 o                         
  -4   2   4       5332.39       5675.72       120.32 o                         
  -3   2   4       8847.51       8693.11       106.07 o                         
  -2   2   4     127950.17     135623.78      1214.14 o                         
  -1   2   4       3350.90       3294.17        59.35 o                         
   0   2   4       1035.06        839.45        36.03 o                         
   1   2   4       2662.75       2644.31        77.18 o                         
   2   2   4       7452.70       7129.76       116.60 o                         
   3   2   4       2608.63       2631.28       116.30 o                         
   4   2   4      65997.89      64152.68       621.23 o                         
   5   2   4      41526.09      38820.68       408.57 o                         
   6   2   4       9025.02       9012.74       178.02 o                         
   7   2   4      46924.00      46228.09       501.49 o                         
   8   2   4      22498.97      22131.20       322.15 o                         
   9   2   4        393.63        272.89        97.26 o                         
  10   2   4        730.00        748.79       126.08 o                         
  11   2   4        650.99        612.21       144.27 o                         
  12   2   4        497.07        456.19       164.23 o                         
  13   2   4       1554.45       1531.66       221.52 o                         
  14   2   4       5002.39       5872.30       484.48 o                         
 -16   3   4       1233.26       1273.34       226.50 o                         
 -15   3   4        386.03        126.42       175.66 o                         
 -14   3   4       3342.73       2918.23       181.06 o                         
 -13   3   4       8229.89       9121.42       271.84 o                         
 -12   3   4         36.55        125.32       103.98 o                         
 -11   3   4       8825.90       8348.23       219.75 o                         
 -10   3   4        137.26        282.05        80.13 o                         
  -9   3   4       8373.72       8261.45       179.56 o                         
  -8   3   4       7783.00       7271.70       163.46 o                         
  -7   3   4         52.45        384.13        53.02 o                         
  -6   3   4      12925.68      12901.75       219.95 o                         
  -5   3   4       5936.16       6295.27       218.23 o                         
  -4   3   4       2220.42       2158.69        63.70 o                         
  -3   3   4      38206.63      39974.83       541.77 o                         
  -2   3   4         52.08         27.85        18.17 o                         
  -1   3   4        925.16       1120.84        40.75 o                         
   0   3   4      31889.17      30900.75       302.14 o                         
   1   3   4        346.84        472.07        61.93 o                         
   2   3   4      21231.51      21203.76       284.70 o                         
   3   3   4      16057.60      15083.61       199.91 o                         
   4   3   4        359.30        456.26        56.80 o                         
   5   3   4     135268.75     138338.09      1257.85 o                         
   6   3   4      18570.09      18251.26       274.02 o                         
   7   3   4       6315.24       6245.40       185.65 o                         
   8   3   4       2624.73       2417.92       169.06 o                         
   9   3   4       4654.01       4674.35       180.54 o                         
  10   3   4         62.17       -104.90       104.90 o                         
  11   3   4       4257.11       4217.57       196.92 o                         
  12   3   4       4117.79       4568.63       233.20 o                         
  13   3   4        247.19        228.24       192.19 o                         
 -16   4   4        686.90        830.45       228.73 o                         
 -15   4   4        763.67        856.05       185.40 o                         
 -14   4   4       2963.36       3037.90       190.19 o                         
 -13   4   4      12817.66      13562.69       309.55 o                         
 -12   4   4       7774.48       8017.18       235.75 o                         
 -11   4   4         53.61        240.95        93.89 o                         
 -10   4   4       3721.70       3782.49       143.13 o                         
  -9   4   4       7554.32       7421.80       174.19 o                         
  -8   4   4        174.80        309.01        56.49 o                         
  -7   4   4      42320.64      42916.05       470.11 o                         
  -6   4   4       6636.36       6710.35       123.37 o                         
  -5   4   4        320.35        375.15        41.57 o                         
  -4   4   4       6380.63       6293.49        97.87 o                         
  -3   4   4       9856.91      10429.21       126.83 o                         
  -2   4   4        179.50        186.03        40.86 o                         
  -1   4   4        401.13        292.90        28.04 o                         
   0   4   4      26172.47      27710.97       259.42 o                         
   1   4   4      43929.20      45004.13       410.43 o                         
   2   4   4       1128.14       1320.27       121.60 o                         
   3   4   4      37625.68      37845.56       400.67 o                         
   4   4   4      50919.25      48481.75       475.11 o                         
   5   4   4        322.88        685.68        66.84 o                         
   6   4   4      65561.73      64510.72       679.09 o                         
   7   4   4        181.88        289.79        74.60 o                         
   8   4   4        110.27         83.78        80.32 o                         
   9   4   4        145.91        -73.82       103.70 o                         
  10   4   4       1031.24       1221.01       190.62 o                         
  11   4   4        745.62       1084.75       154.82 o                         
  12   4   4       3328.60       3457.11       204.19 o                         
  13   4   4       2685.06       2724.98       222.87 o                         
 -16   5   4        122.97       -118.44       225.87 o                         
 -15   5   4        505.92        343.45       214.35 o                         
 -14   5   4        303.65        463.16       150.57 o                         
 -13   5   4        795.71        869.84       148.75 o                         
 -12   5   4        254.84        228.40       133.53 o                         
 -11   5   4       1262.15       1292.39       113.03 o                         
 -10   5   4       5622.33       5523.15       173.39 o                         
  -9   5   4       1766.11       1655.72        99.63 o                         
  -8   5   4       3606.84       3481.34       125.85 o                         
  -7   5   4       1752.55       1955.65        98.22 o                         
  -6   5   4      12049.27      12193.54       169.67 o                         
  -5   5   4       2521.90       2266.04        76.22 o                         
  -4   5   4       4470.21       4535.93        83.60 o                         
  -3   5   4        664.81        640.33        32.68 o                         
  -2   5   4       9827.49       8899.29       176.05 o                         
  -1   5   4      10898.74      10327.21       134.28 o                         
   0   5   4       3126.96       2864.30        57.82 o                         
   1   5   4       7928.33       7657.82       115.25 o                         
   2   5   4      66687.02      69242.04       663.87 o                         
   3   5   4         24.30         37.19        37.73 o                         
   4   5   4       4261.89       4800.09       175.54 o                         
   5   5   4      30663.29      29941.69       337.89 o                         
   6   5   4      10877.43      10210.44       189.71 o                         
   7   5   4        150.09        162.78        71.55 o                         
   8   5   4       7836.14       7834.51       207.14 o                         
   9   5   4       9012.91       8828.08       235.49 o                         
  10   5   4       2154.53       2212.23       152.83 o                         
  11   5   4        587.19        681.09       190.64 o                         
  12   5   4       2243.78       2488.36       199.35 o                         
  13   5   4       3220.42       3612.96       238.05 o                         
 -15   6   4        220.12        423.51       177.82 o                         
 -14   6   4       1264.29       1294.92       166.68 o                         
 -13   6   4       1042.66        918.30       140.04 o                         
 -12   6   4       2685.13       2603.96       170.76 o                         
 -11   6   4       8903.89       8882.25       245.84 o                         
 -10   6   4         16.55        -24.00        74.54 o                         
  -9   6   4       4948.79       5214.52       158.42 o                         
  -8   6   4       1539.83       1268.52       124.84 o                         
  -7   6   4         38.44        178.37        44.30 o                         
  -6   6   4       1901.98       1611.85        70.79 o                         
  -5   6   4         51.48        114.72        37.19 o                         
  -4   6   4       2273.56       2459.93        67.64 o                         
  -3   6   4       1331.38       1337.51        38.88 o                         
  -2   6   4       2560.91       2462.02       126.41 o                         
  -1   6   4       4612.41       4846.15        98.61 o                         
   0   6   4        197.23        159.03        24.60 o                         
   1   6   4        105.74        274.45        33.98 o                         
   2   6   4       8572.46       8657.46       129.43 o                         
   3   6   4        579.03        626.38        54.87 o                         
   4   6   4       5872.73       6021.90       134.49 o                         
   5   6   4      11756.59      11473.70       186.71 o                         
   6   6   4        230.35        271.07        65.84 o                         
   7   6   4      13052.69      12945.73       228.88 o                         
   8   6   4      10077.90      10163.95       225.94 o                         
   9   6   4       2371.64       2564.81       145.72 o                         
  10   6   4      16460.82      16884.15       339.06 o                         
  11   6   4        931.89        636.08       141.06 o                         
  12   6   4       5266.80       5715.01       248.45 o                         
  13   6   4        566.41        485.07       197.62 o                         
 -15   7   4         42.08         44.25       182.43 o                         
 -14   7   4       1396.27       1506.79       164.57 o                         
 -13   7   4        869.02        998.17       135.03 o                         
 -12   7   4       2688.17       2450.47       149.11 o                         
 -11   7   4         22.96         59.60        95.84 o                         
 -10   7   4       4999.52       5152.32       178.58 o                         
  -9   7   4       8954.93       8241.41       266.05 o                         
  -8   7   4        214.66        334.03        61.23 o                         
  -7   7   4      34774.97      32958.54       377.48 o                         
  -6   7   4         14.01         41.91        37.79 o                         
  -5   7   4      19151.95      19161.84       228.73 o                         
  -4   7   4       8931.33       9294.37       143.63 o                         
  -3   7   4       4264.47       4975.48       240.59 o                         
  -2   7   4        242.63        170.49        61.80 o                         
  -1   7   4       5716.64       5140.86       157.56 o                         
   0   7   4       6989.33       6903.87        91.32 o                         
   1   7   4      47542.11      50046.08       722.32 o                         
   2   7   4         88.51        181.73        38.64 o                         
   3   7   4        414.64        559.31        49.78 o                         
   4   7   4         58.37        103.15        44.30 o                         
   5   7   4          8.42         46.01        54.64 o                         
   6   7   4       3202.47       3080.69       176.73 o                         
   7   7   4      17020.51      16644.50       263.08 o                         
   8   7   4       5162.98       4933.21       174.56 o                         
   9   7   4       4599.47       4273.72       181.60 o                         
  10   7   4       1892.39       1802.25       161.30 o                         
  11   7   4        735.58        849.94       157.58 o                         
  12   7   4          7.71         62.10       161.94 o                         
  13   7   4         13.07        246.69       202.06 o                         
 -15   8   4        514.04        687.46       199.39 o                         
 -14   8   4        116.93        184.92       157.92 o                         
 -13   8   4       4937.59       4767.09       225.20 o                         
 -12   8   4       2453.27       2529.11       195.77 o                         
 -11   8   4      17496.46      17747.53       318.60 o                         
 -10   8   4        137.49        151.78        72.19 o                         
  -9   8   4       2056.44       1901.11       100.11 o                         
  -8   8   4      21944.79      20725.86       270.84 o                         
  -7   8   4       4812.12       4562.97       126.10 o                         
  -6   8   4      29512.47      28352.40       305.26 o                         
  -5   8   4        351.98        468.61        44.82 o                         
  -4   8   4       2095.99       1971.92        84.78 o                         
  -3   8   4       3263.61       3145.91        82.32 o                         
  -2   8   4       4438.37       4472.61       177.03 o                         
  -1   8   4       9136.11       8926.41       226.77 o                         
   0   8   4      15080.40      15240.19       162.67 o                         
   1   8   4       2880.70       3009.50        77.17 o                         
   2   8   4       3597.80       3652.05        89.09 o                         
   3   8   4       1128.19        779.88        54.03 o                         
   4   8   4       1593.35       1823.99        93.85 o                         
   5   8   4        667.63        659.22        71.72 o                         
   6   8   4          8.51         47.78        61.63 o                         
   7   8   4       7554.30       7441.55       271.22 o                         
   8   8   4         91.59        178.44        89.06 o                         
   9   8   4       4256.47       4083.02       173.99 o                         
  10   8   4       3526.32       3279.93       182.11 o                         
  11   8   4       1902.85       2124.20       195.69 o                         
  12   8   4       2178.44       1990.16       201.45 o                         
  13   8   4        317.71        695.09       213.18 o                         
 -15   9   4         74.51        420.24       194.37 o                         
 -14   9   4         83.64       -130.69       164.19 o                         
 -13   9   4       7883.97       7751.87       249.74 o                         
 -12   9   4        878.51        687.62       209.38 o                         
 -11   9   4       7372.64       6806.30       213.51 o                         
 -10   9   4       1135.94       1070.57       101.35 o                         
  -9   9   4        102.29        200.18        72.07 o                         
  -8   9   4        776.72        852.86        71.29 o                         
  -7   9   4        280.31        347.58        56.58 o                         
  -6   9   4        941.16        845.18        57.86 o                         
  -5   9   4      15890.19      16699.94       198.45 o                         
  -4   9   4        125.50        144.39        30.59 o                         
  -3   9   4      12291.59      11847.01       214.45 o                         
  -2   9   4        256.25        406.52        79.12 o                         
  -1   9   4      21479.75      21918.22       318.31 o                         
   0   9   4       3988.35       4828.37        78.77 o                         
   1   9   4       3634.54       3118.56        75.77 o                         
   2   9   4       9937.72       9816.93       150.07 o                         
   3   9   4       3225.69       3109.30       113.64 o                         
   4   9   4      19858.79      20194.41       250.52 o                         
   5   9   4       2732.92       2597.32       157.52 o                         
   6   9   4       4597.76       4609.80       153.29 o                         
   7   9   4         91.86        175.83        74.59 o                         
   8   9   4        729.15        584.42        99.77 o                         
   9   9   4        362.74        368.98       125.71 o                         
  10   9   4        603.43        647.79       128.98 o                         
  11   9   4        431.58        232.84       147.68 o                         
  12   9   4        460.20        515.89       171.44 o                         
  13   9   4       2168.18       2020.97       224.79 o                         
 -15  10   4       1072.80       1090.82       308.60 o                         
 -14  10   4          0.19        103.90       179.83 o                         
 -13  10   4       2679.69       2822.17       173.83 o                         
 -12  10   4       7041.64       6901.89       217.47 o                         
 -11  10   4       8968.22       8910.86       235.13 o                         
 -10  10   4      17544.46      17957.53       284.78 o                         
  -9  10   4        322.85        559.94        75.26 o                         
  -8  10   4         44.11         67.07        55.85 o                         
  -7  10   4        848.60        771.60        63.85 o                         
  -6  10   4      27054.78      28199.05       307.12 o                         
  -5  10   4      17218.53      17894.74       209.05 o                         
  -4  10   4      39171.39      38811.55       370.32 o                         
  -3  10   4       9605.36      10175.72       186.28 o                         
  -2  10   4      37397.34      38526.26       422.17 o                         
  -1  10   4        714.85        662.05        46.01 o                         
   0  10   4       7182.36       6560.19        96.53 o                         
   1  10   4       8512.84       9905.93       134.80 o                         
   2  10   4      21526.59      21463.93       240.05 o                         
   3  10   4      26601.16      27000.34       296.41 o                         
   4  10   4       4305.33       4180.13       117.10 o                         
   5  10   4      16718.41      16131.15       270.44 o                         
   6  10   4      21973.54      21296.05       308.10 o                         
   7  10   4        139.94        183.18        92.88 o                         
   8  10   4         13.09        -77.37        91.80 o                         
   9  10   4       1658.15       1558.46       133.45 o                         
  10  10   4       1043.45       1173.73       144.28 o                         
  11  10   4        970.76       1045.31       167.03 o                         
  12  10   4        450.69        282.91       181.65 o                         
  13  10   4       1095.11        970.77       239.35 o                         
 -15  11   4       3921.07       3590.15       277.43 o                         
 -14  11   4        188.53        254.10       163.24 o                         
 -13  11   4       3474.40       3447.85       176.67 o                         
 -12  11   4        279.43        186.77       111.03 o                         
 -11  11   4       5095.09       5163.39       179.27 o                         
 -10  11   4        426.19        334.09        83.01 o                         
  -9  11   4        546.25        520.66        77.29 o                         
  -8  11   4       5481.16       5403.01       143.91 o                         
  -7  11   4        383.85        397.91        54.30 o                         
  -6  11   4         67.91        119.00        43.57 o                         
  -5  11   4       2182.03       2106.78        73.01 o                         
  -4  11   4       9916.34      10375.64       136.46 o                         
  -3  11   4       4707.09       5150.66       114.87 o                         
  -2  11   4       3706.93       4339.50       111.87 o                         
  -1  11   4        288.45        523.63        48.28 o                         
   0  11   4       1569.47       1528.69        65.12 o                         
   1  11   4         21.85        216.38        35.41 o                         
   2  11   4       4482.92       4430.49       101.91 o                         
   3  11   4      10818.92      11391.74       169.76 o                         
   4  11   4       7355.34       7244.11       147.68 o                         
   5  11   4       5579.54       5470.58       143.32 o                         
   6  11   4      11349.61      11498.56       223.54 o                         
   7  11   4       7794.79       7803.50       207.67 o                         
   8  11   4       1076.32       1186.41       118.16 o                         
   9  11   4        619.84        756.18       121.55 o                         
  10  11   4       2626.24       2830.36       170.43 o                         
  11  11   4          3.75        244.04       146.48 o                         
  12  11   4         77.13       -184.89       184.89 o                         
 -14  12   4       5563.65       5305.01       367.99 o                         
 -13  12   4         35.17        101.32       128.24 o                         
 -12  12   4        297.93        239.31       118.04 o                         
 -11  12   4        408.93        411.05        96.21 o                         
 -10  12   4       1297.77       1312.09       102.23 o                         
  -9  12   4       1655.63       1704.34       119.85 o                         
  -8  12   4       9576.29       9639.03       205.22 o                         
  -7  12   4       1298.57       1174.08        72.32 o                         
  -6  12   4         14.92         40.86        42.61 o                         
  -5  12   4       3685.61       3407.79        92.57 o                         
  -4  12   4      10442.60      10258.71       138.83 o                         
  -3  12   4      16101.94      16826.79       231.09 o                         
  -2  12   4      25884.67      25541.93       310.46 o                         
  -1  12   4       5709.69       5740.01       120.82 o                         
   0  12   4      27676.07      27613.45       313.83 o                         
   1  12   4      39427.98      40288.07       390.65 o                         
   2  12   4      13090.25      12744.10       173.40 o                         
   3  12   4        298.91        416.40        56.00 o                         
   4  12   4       3156.52       3191.27       121.98 o                         
   5  12   4      11030.38      10743.11       190.72 o                         
   6  12   4       6614.84       6552.21       182.59 o                         
   7  12   4      16374.24      16736.37       336.52 o                         
   8  12   4        388.58        581.45       123.59 o                         
   9  12   4        286.87        332.44       115.56 o                         
  10  12   4          9.77        246.11       151.62 o                         
  11  12   4        848.38        917.09       169.02 o                         
  12  12   4        107.84        102.18       193.05 o                         
 -14  13   4       2408.12       2379.22       188.74 o                         
 -13  13   4       7838.53       7000.51       262.90 o                         
 -12  13   4       7949.34       7873.71       370.18 o                         
 -11  13   4       1280.27       1205.89       109.74 o                         
 -10  13   4        275.00        349.04        88.19 o                         
  -9  13   4       5685.74       5389.36       161.04 o                         
  -8  13   4       2774.65       2888.71       114.33 o                         
  -7  13   4          0.92        137.82        65.79 o                         
  -6  13   4        709.67        786.13        56.67 o                         
  -5  13   4       7267.78       6935.47       124.84 o                         
  -4  13   4       3144.76       3015.13        78.12 o                         
  -3  13   4       1814.78       1742.64        89.44 o                         
  -2  13   4      16779.83      17276.10       254.68 o                         
  -1  13   4      16699.32      16366.60       182.98 o                         
   0  13   4       5885.14       6239.66       113.73 o                         
   1  13   4      14296.98      14190.88       179.54 o                         
   2  13   4       1254.47       1438.30        81.13 o                         
   3  13   4       5687.71       5573.59       126.19 o                         
   4  13   4       2069.36       2163.30        92.74 o                         
   5  13   4        260.50        275.18        66.35 o                         
   6  13   4       2166.89       2140.98       117.07 o                         
   7  13   4       2963.46       2771.03       139.29 o                         
   8  13   4          5.36         -6.58        98.80 o                         
   9  13   4       4384.15       4556.70       195.78 o                         
  10  13   4       2598.15       2461.09       189.41 o                         
  11  13   4       8587.00       8648.52       313.31 o                         
  12  13   4         14.10        219.06       200.13 o                         
 -14  14   4      11604.49      10653.65       346.52 o                         
 -13  14   4       9790.70       9227.68       543.33 o                         
 -12  14   4        151.91        176.61       117.28 o                         
 -11  14   4       1117.44       1089.09       116.17 o                         
 -10  14   4         18.94         62.62       105.08 o                         
  -9  14   4       8863.35       8692.61       197.95 o                         
  -8  14   4       1054.38       1196.37        81.75 o                         
  -7  14   4      18295.32      18316.65       248.66 o                         
  -6  14   4       5869.04       5844.23       127.63 o                         
  -5  14   4        257.15        330.91        47.16 o                         
  -4  14   4      23687.31      24220.11       291.15 o                         
  -3  14   4      11166.55      10822.35       141.56 o                         
  -2  14   4       3421.63       3295.49       109.53 o                         
  -1  14   4       2573.70       2612.75        97.29 o                         
   0  14   4        132.89        128.78        35.39 o                         
   1  14   4       9025.67       9719.27       156.13 o                         
   2  14   4        637.98        592.92        54.54 o                         
   3  14   4       2986.20       2909.45        99.68 o                         
   4  14   4      10798.65      10468.26       181.31 o                         
   5  14   4        958.47        956.80        76.40 o                         
   6  14   4       4420.69       4465.52       149.51 o                         
   7  14   4       4279.10       4201.63       197.36 o                         
   8  14   4          1.23        -13.35        99.22 o                         
   9  14   4       4916.78       4896.08       213.24 o                         
  10  14   4       6792.39       7556.17       266.04 o                         
  11  14   4        417.62        404.32       173.91 o                         
  12  14   4       2291.43       2121.22       240.66 o                         
 -14  15   4          6.29        -45.64       269.43 o                         
 -13  15   4         20.95        295.55       153.68 o                         
 -12  15   4        122.90        114.35       125.98 o                         
 -11  15   4       7124.45       6933.96       221.28 o                         
 -10  15   4       5033.01       4738.14       170.91 o                         
  -9  15   4       4987.38       5021.59       165.39 o                         
  -8  15   4       8221.87       8243.97       178.85 o                         
  -7  15   4       1863.20       1815.46        86.63 o                         
  -6  15   4        565.13        444.78        59.92 o                         
  -5  15   4       6767.22       6998.17       129.89 o                         
  -4  15   4      18666.91      18989.38       221.98 o                         
  -3  15   4        940.24        822.61        44.93 o                         
  -2  15   4          5.50         13.01        47.52 o                         
  -1  15   4        933.85        788.61        49.12 o                         
   0  15   4        435.11        445.89        44.45 o                         
   1  15   4         13.93        199.72        42.62 o                         
   2  15   4       2514.78       2338.84       111.12 o                         
   3  15   4       1933.75       2083.38        90.46 o                         
   4  15   4        263.52        262.91        63.14 o                         
   5  15   4       9168.95       8526.59       189.36 o                         
   6  15   4      12118.26      11680.77       225.90 o                         
   7  15   4        633.42        624.98        92.22 o                         
   8  15   4        271.06        323.39       103.50 o                         
   9  15   4       3348.64       3445.20       246.14 o                         
  10  15   4       3518.64       3860.20       203.29 o                         
  11  15   4        253.89        552.52       182.61 o                         
 -13  16   4        213.94         37.04       152.20 o                         
 -12  16   4       2873.16       2656.57       163.09 o                         
 -11  16   4       8130.88       8200.92       247.65 o                         
 -10  16   4       3562.29       4002.29       158.87 o                         
  -9  16   4       1557.18       1730.62       112.30 o                         
  -8  16   4       7868.84       7823.48       178.80 o                         
  -7  16   4       3395.33       3292.51       116.66 o                         
  -6  16   4        864.35       1302.80       103.21 o                         
  -5  16   4         54.51        113.06        44.08 o                         
  -4  16   4      12174.87      11673.59       164.68 o                         
  -3  16   4       8867.54       8966.14       134.37 o                         
  -2  16   4        627.15        663.00        43.02 o                         
  -1  16   4       6965.91       6751.21       115.15 o                         
   0  16   4        416.70        502.05        44.52 o                         
   1  16   4       2231.61       1919.58        85.59 o                         
   2  16   4       1813.99       1756.81        83.91 o                         
   3  16   4       2081.69       2112.43       113.89 o                         
   4  16   4       6690.94       6335.95       161.47 o                         
   5  16   4        199.72        124.08        70.05 o                         
   6  16   4        450.90        665.54        85.19 o                         
   7  16   4      15543.70      15745.06       294.25 o                         
   8  16   4      11624.13      11954.65       269.32 o                         
   9  16   4       3196.35       3297.56       187.69 o                         
  10  16   4       1965.36       1899.44       184.76 o                         
  11  16   4       3115.65       2717.27       210.05 o                         
 -13  17   4        661.05        722.95       214.91 o                         
 -12  17   4       1675.77       1723.36       159.59 o                         
 -11  17   4       8654.08       8435.13       264.95 o                         
 -10  17   4        331.97        139.45        92.15 o                         
  -9  17   4        281.39         68.60        79.59 o                         
  -8  17   4       4293.46       4468.12       157.40 o                         
  -7  17   4       4445.98       4339.91       195.75 o                         
  -6  17   4      14136.83      13941.18       239.54 o                         
  -5  17   4      23716.93      23784.67       281.10 o                         
  -4  17   4       5750.04       5598.34       116.30 o                         
  -3  17   4      21724.24      21290.33       242.73 o                         
  -2  17   4       1749.21       1712.31        63.26 o                         
  -1  17   4       4934.87       5086.65       104.00 o                         
   0  17   4       1229.35       1181.47        64.51 o                         
   1  17   4      23029.18      23810.70       290.28 o                         
   2  17   4      22271.81      22267.55       292.01 o                         
   3  17   4       3026.82       3099.05       140.31 o                         
   4  17   4      25822.28      25717.95       329.47 o                         
   5  17   4        783.57        727.03        90.12 o                         
   6  17   4       7397.00       7272.49       209.72 o                         
   7  17   4       5930.29       6116.18       188.10 o                         
   8  17   4        351.91        390.75       109.74 o                         
   9  17   4         40.12        196.78       133.40 o                         
  10  17   4         45.50         11.88       151.25 o                         
  11  17   4         37.36        158.50       221.67 o                         
 -12  18   4       2694.96       2882.14       187.33 o                         
 -11  18   4       1017.08       1081.83       131.60 o                         
 -10  18   4         26.61        -36.60        93.72 o                         
  -9  18   4       2491.91       2602.84       168.12 o                         
  -8  18   4       1521.93       1359.85        93.32 o                         
  -7  18   4      11171.17      10699.23       198.18 o                         
  -6  18   4       7299.02       7660.99       157.24 o                         
  -5  18   4       2481.63       2486.35       120.06 o                         
  -4  18   4      15412.91      15043.89       205.93 o                         
  -3  18   4       5595.82       5573.65       144.44 o                         
  -2  18   4       5149.75       4912.25       162.10 o                         
  -1  18   4        408.34        444.05        66.62 o                         
   0  18   4       4456.77       4157.30       153.54 o                         
   1  18   4       4465.43       4051.59       123.02 o                         
   2  18   4         54.66         88.13        57.63 o                         
   3  18   4      25473.19      25616.58       350.92 o                         
   4  18   4      12163.17      12232.39       225.89 o                         
   5  18   4         53.44         13.82        79.90 o                         
   6  18   4       1654.23       1601.62       105.96 o                         
   7  18   4       2139.90       1826.85       123.22 o                         
   8  18   4       2184.96       2254.44       156.65 o                         
   9  18   4        675.76        648.76       141.99 o                         
  10  18   4        260.79        442.27       180.76 o                         
 -12  19   4       1133.82        885.03       197.72 o                         
 -11  19   4         54.08        147.84       123.24 o                         
 -10  19   4         79.01        -31.50       117.76 o                         
  -9  19   4       6740.83       6741.75       194.37 o                         
  -8  19   4          6.94         70.29        95.40 o                         
  -7  19   4       1616.76       1713.36       106.48 o                         
  -6  19   4         30.73         52.06        65.83 o                         
  -5  19   4        368.73        496.10        78.08 o                         
  -4  19   4       3289.69       3465.61       148.65 o                         
  -3  19   4       8697.68       9459.33       153.72 o                         
  -2  19   4       3825.04       3878.67       103.43 o                         
  -1  19   4      19297.16      19806.50       251.69 o                         
   0  19   4       6265.77       6293.21       144.90 o                         
   1  19   4       5085.08       5021.35       167.36 o                         
   2  19   4       1535.54       1658.71        95.87 o                         
   3  19   4      10444.22      11294.22       208.35 o                         
   4  19   4        825.17        927.83       118.97 o                         
   5  19   4       9232.17       9525.36       220.30 o                         
   6  19   4      15159.95      15136.50       288.72 o                         
   7  19   4        358.78        377.98       110.96 o                         
   8  19   4       3451.26       3768.66       179.40 o                         
   9  19   4          6.90       -138.59       138.59 o                         
  10  19   4         10.86       -199.33       199.33 o                         
 -12  20   4        584.41        566.05       213.33 o                         
 -11  20   4        189.37        140.15       126.81 o                         
 -10  20   4       4244.94       3817.26       168.47 o                         
  -9  20   4        975.70        907.82       106.90 o                         
  -8  20   4       5169.57       5305.81       164.74 o                         
  -7  20   4         38.23        -16.97        76.39 o                         
  -6  20   4        482.69        468.40        89.37 o                         
  -5  20   4         96.37        273.46        57.99 o                         
  -4  20   4        248.06        176.68        51.49 o                         
  -3  20   4       6080.03       6336.20       132.09 o                         
  -2  20   4      19785.21      20287.59       257.17 o                         
  -1  20   4         67.06         88.48        56.57 o                         
   0  20   4      13044.77      12589.11       197.16 o                         
   1  20   4         19.37         95.17        52.43 o                         
   2  20   4      10017.73       9738.14       191.05 o                         
   3  20   4       1954.71       1718.87        96.30 o                         
   4  20   4      17888.01      18623.24       292.58 o                         
   5  20   4       4495.19       4796.39       167.17 o                         
   6  20   4        911.27        807.38       106.74 o                         
   7  20   4      17695.62      17140.91       332.08 o                         
   8  20   4        139.20        228.11       139.25 o                         
   9  20   4        232.69        154.93       156.62 o                         
 -11  21   4         45.67       -175.66       175.66 o                         
 -10  21   4       2994.22       2895.11       182.17 o                         
  -9  21   4        800.49        899.35       106.02 o                         
  -8  21   4       7985.08       7508.59       193.87 o                         
  -7  21   4       2435.29       2712.33       125.98 o                         
  -6  21   4        832.76        935.81        99.69 o                         
  -5  21   4      23577.34      24252.55       300.72 o                         
  -4  21   4       5017.17       5331.60       131.61 o                         
  -3  21   4        926.67       1000.73       114.92 o                         
  -2  21   4       4759.37       4847.74       116.19 o                         
  -1  21   4        486.51        641.77        96.94 o                         
   0  21   4       1673.91       1666.74        94.86 o                         
   1  21   4        639.25        878.52        75.49 o                         
   2  21   4       4248.60       4197.47       142.33 o                         
   3  21   4        701.59        703.64        93.50 o                         
   4  21   4        141.76        127.73        79.41 o                         
   5  21   4        999.62       1095.49       106.23 o                         
   6  21   4       2707.58       2967.53       148.95 o                         
   7  21   4        737.56        468.83       114.98 o                         
   8  21   4       1144.27        966.60       144.12 o                         
   9  21   4        986.85        843.76       229.78 o                         
 -10  22   4        705.14        645.66       128.03 o                         
  -9  22   4       8544.42       8551.66       235.38 o                         
  -8  22   4       3664.04       3679.21       152.08 o                         
  -7  22   4       6004.83       6175.18       210.62 o                         
  -6  22   4      19992.31      20355.82       282.42 o                         
  -5  22   4       2394.59       2631.55       110.83 o                         
  -4  22   4      19248.54      19350.44       266.03 o                         
  -3  22   4       7075.93       6863.89       165.53 o                         
  -2  22   4       6394.04       6420.45       143.57 o                         
  -1  22   4        279.17        218.60        61.01 o                         
   0  22   4        140.48        179.25        60.29 o                         
   1  22   4      14029.75      13421.16       227.87 o                         
   2  22   4       2456.39       2826.57       116.40 o                         
   3  22   4       1259.78       1242.20        91.65 o                         
   4  22   4       1329.27       1225.41        97.84 o                         
   5  22   4        980.23       1025.26       102.99 o                         
   6  22   4         64.65        115.93       105.32 o                         
   7  22   4         88.06         27.67       194.26 o                         
   8  22   4       1327.03       1202.46       191.93 o                         
 -10  23   4         12.41        -33.41       189.18 o                         
  -9  23   4          0.44         13.08       124.65 o                         
  -8  23   4       1170.96       1431.68       176.45 o                         
  -7  23   4       1545.71       1558.07       139.18 o                         
  -6  23   4         25.87        161.01        90.28 o                         
  -5  23   4       4992.47       5008.55       227.61 o                         
  -4  23   4       1165.01       1257.97        82.14 o                         
  -3  23   4       1847.56       1934.96       111.74 o                         
  -2  23   4       1124.26       1338.38        84.52 o                         
  -1  23   4         58.76         36.62        58.91 o                         
   0  23   4        209.71        337.11        66.31 o                         
   1  23   4          1.37         59.71        70.03 o                         
   2  23   4        214.04        198.38        86.21 o                         
   3  23   4       1386.48       1704.01       113.59 o                         
   4  23   4       1383.09       1439.36       116.93 o                         
   5  23   4        339.51        618.85       151.43 o                         
   6  23   4       7003.47       7338.88       281.53 o                         
   7  23   4       4433.61       4097.98       218.85 o                         
   8  23   4       1276.94        856.19       676.11 o                         
  -9  24   4        919.33        734.26       185.54 o                         
  -8  24   4        227.97        168.00       135.40 o                         
  -7  24   4        430.63        331.09       102.06 o                         
  -6  24   4        277.48        630.88       114.80 o                         
  -5  24   4        264.99        163.12        90.12 o                         
  -4  24   4        670.31        825.57       102.84 o                         
  -3  24   4        299.64        326.22       106.63 o                         
  -2  24   4        116.06         76.16        59.08 o                         
  -1  24   4         19.31         -5.83        66.79 o                         
   0  24   4          9.08        124.70        85.84 o                         
   1  24   4       2258.88       2019.70        99.54 o                         
   2  24   4        665.15        800.61       122.46 o                         
   3  24   4         84.97        265.79        88.88 o                         
   4  24   4       2975.66       2474.48       123.87 o                         
   5  24   4       3296.39       3495.93       201.12 o                         
   6  24   4        721.61        650.56       129.75 o                         
   7  24   4       2086.37       2404.70       259.11 o                         
  -8  25   4       4231.79       4157.54       195.19 o                         
  -7  25   4       1104.56       1268.85       130.38 o                         
  -6  25   4        519.71        505.77        84.52 o                         
  -5  25   4       1045.87       1166.41       123.39 o                         
  -4  25   4       1026.38       1219.54       132.11 o                         
  -3  25   4        775.87        822.50       126.90 o                         
  -2  25   4        788.93        780.57       118.65 o                         
  -1  25   4       1679.08       1692.86        88.22 o                         
   0  25   4       3099.19       3191.72       120.63 o                         
   1  25   4        546.18        740.51        98.29 o                         
   2  25   4       3661.22       3930.70       151.35 o                         
   3  25   4        874.83        875.84       101.43 o                         
   4  25   4       2272.62       2391.58       128.82 o                         
   5  25   4       3525.03       3474.91       180.42 o                         
   6  25   4         15.30        462.16       234.52 o                         
  -7  26   4        651.86        653.66       129.81 o                         
  -6  26   4       1239.68        896.88       138.08 o                         
  -5  26   4       2051.32       2130.38       169.57 o                         
  -4  26   4       1832.20       2186.70       178.42 o                         
  -3  26   4        119.13        210.27       122.80 o                         
  -2  26   4         44.61        381.67       125.28 o                         
  -1  26   4       2692.17       2636.87       169.68 o                         
   0  26   4       1645.55       1946.52       103.12 o                         
   1  26   4        344.12        381.07        93.23 o                         
   2  26   4       8180.84       8375.61       322.09 o                         
   3  26   4        489.39        470.73       133.17 o                         
   4  26   4       1099.18       1073.21       122.78 o                         
   5  26   4       1878.04       1488.54       206.91 o                         
  -6  27   4        689.40        499.79       232.11 o                         
  -5  27   4       4799.92       5031.35       332.75 o                         
  -4  27   4        140.81        179.02       267.39 o                         
  -3  27   4       7786.44       8097.53       279.03 o                         
  -2  27   4        332.40        439.16       142.26 o                         
  -1  27   4        529.05        322.35       143.28 o                         
   0  27   4        269.90        247.45        90.54 o                         
   1  27   4       3796.01       3954.56       159.35 o                         
   2  27   4       2079.21       2079.29       123.48 o                         
   3  27   4       2306.73       2298.47       142.37 o                         
   4  27   4       1921.02       1563.46       246.35 o                         
  -4  28   4       2836.29       3283.39       369.15 o                         
  -3  28   4         11.54        107.94       159.64 o                         
  -2  28   4          4.64       -153.06       153.06 o                         
  -1  28   4        121.76        156.05       143.28 o                         
   0  28   4        139.31         26.35       155.73 o                         
   1  28   4         34.37         -6.82       109.64 o                         
   2  28   4         63.44        257.91       165.72 o                         
 -16   1   5        365.11        158.09       199.23 o                         
 -15   1   5        189.09        130.70       167.63 o                         
 -14   1   5       2080.58       2206.27       169.87 o                         
 -13   1   5       3539.99       3631.11       217.18 o                         
 -12   1   5       6023.58       5798.53       216.70 o                         
 -11   1   5      21657.76      21513.58       321.21 o                         
 -10   1   5          9.26        116.53        70.24 o                         
  -9   1   5      20919.66      19737.50       270.31 o                         
  -8   1   5      50196.07      52566.52       522.30 o                         
  -7   1   5      13882.43      13204.33       197.16 o                         
  -6   1   5      19835.81      20174.20       245.68 o                         
  -5   1   5      27889.42      27613.58       335.01 o                         
  -4   1   5      56283.00      58675.34       604.01 o                         
  -3   1   5       5948.59       6024.76        98.94 o                         
  -2   1   5       9773.95       9248.44       126.09 o                         
  -1   1   5          5.61        -26.28        26.28 o                         
   0   1   5      17256.98      16740.20       203.46 o                         
   1   1   5       5526.19       5399.79       101.00 o                         
   2   1   5       4094.77       3580.51        87.94 o                         
   3   1   5         84.32         83.22        39.33 o                         
   4   1   5      53298.42      54910.11       531.23 o                         
   5   1   5       4762.96       4935.55       132.30 o                         
   6   1   5       6349.10       5885.11       158.41 o                         
   7   1   5        107.71         46.80        78.18 o                         
   8   1   5       4117.72       3559.87       148.64 o                         
   9   1   5       8193.75       7978.83       236.02 o                         
  10   1   5       2893.16       3051.51       208.93 o                         
  11   1   5        224.99        413.18       157.55 o                         
  12   1   5        407.13        -22.40       194.04 o                         
  13   1   5        100.27       -105.67       207.71 o                         
 -16   2   5        181.97        -17.55       200.39 o                         
 -15   2   5         13.43       -163.46       163.46 o                         
 -14   2   5        602.15        430.05       134.45 o                         
 -13   2   5        620.81        539.03       120.20 o                         
 -12   2   5       5491.43       5290.04       191.14 o                         
 -11   2   5       2415.00       2361.00       125.45 o                         
 -10   2   5      25890.18      26090.60       339.72 o                         
  -9   2   5      14410.19      14526.11       231.73 o                         
  -8   2   5       2841.33       2651.75       103.55 o                         
  -7   2   5      73875.02      78115.73       768.46 o                         
  -6   2   5       2197.49       1784.03       101.65 o                         
  -5   2   5       8086.06       8139.05       121.30 o                         
  -4   2   5      14101.67      14476.04       162.98 o                         
  -3   2   5       2096.10       2123.38        78.66 o                         
  -2   2   5       8403.83       8489.79       108.83 o                         
  -1   2   5       5914.29       5258.09        83.25 o                         
   0   2   5       1545.96       1434.54        74.80 o                         
   1   2   5      10338.26       9866.95       137.96 o                         
   2   2   5      19731.59      19858.05       252.22 o                         
   3   2   5        126.10         79.76        41.88 o                         
   4   2   5      13433.09      13127.35       202.69 o                         
   5   2   5       7265.13       6921.15       209.07 o                         
   6   2   5       6822.62       6632.76       165.02 o                         
   7   2   5       2702.65       2575.30       125.94 o                         
   8   2   5       2306.85       2286.78       139.71 o                         
   9   2   5       4842.91       4636.15       250.30 o                         
  10   2   5        238.30        174.99       132.60 o                         
  11   2   5      13094.76      13065.75       334.79 o                         
  12   2   5          2.81        -55.67       158.47 o                         
  13   2   5        947.94        751.08       227.91 o                         
 -16   3   5       1432.07       1171.36       215.87 o                         
 -15   3   5       1033.74        909.29       168.94 o                         
 -14   3   5        520.60        433.12       146.92 o                         
 -13   3   5       2250.10       2398.22       161.60 o                         
 -12   3   5       1303.21       1024.59       118.71 o                         
 -11   3   5       2660.34       2545.59       188.92 o                         
 -10   3   5        524.91        564.98        78.26 o                         
  -9   3   5        787.36        725.38        78.52 o                         
  -8   3   5      25927.32      26117.66       328.67 o                         
  -7   3   5       7656.81       8020.40       184.85 o                         
  -6   3   5        178.04        174.11        38.74 o                         
  -5   3   5       4217.80       4349.46       121.26 o                         
  -4   3   5        112.28        202.18        31.10 o                         
  -3   3   5      24233.93      24412.60       268.36 o                         
  -2   3   5      21524.60      21236.96       205.26 o                         
  -1   3   5      29748.89      29713.34       276.02 o                         
   0   3   5      34037.91      34608.97       321.68 o                         
   1   3   5       9520.59       9637.07       127.17 o                         
   2   3   5      46539.96      46758.01       508.50 o                         
   3   3   5      21551.73      21282.28       280.60 o                         
   4   3   5        496.89        789.36        65.74 o                         
   5   3   5       4656.78       4256.07       127.53 o                         
   6   3   5       2555.78       2556.97       180.96 o                         
   7   3   5       6031.47       5959.44       174.24 o                         
   8   3   5        504.64        566.29        93.95 o                         
   9   3   5       8290.66       7952.98       234.94 o                         
  10   3   5       5385.49       5330.14       214.06 o                         
  11   3   5        117.06        416.43       157.89 o                         
  12   3   5       1301.91       1362.33       187.59 o                         
  13   3   5         35.30         39.43       257.63 o                         
 -16   4   5         63.31        173.04       207.83 o                         
 -15   4   5         59.56        225.50       165.17 o                         
 -14   4   5       2489.34       2846.62       180.20 o                         
 -13   4   5      19230.52      19114.77       379.44 o                         
 -12   4   5        979.48       1248.27       115.38 o                         
 -11   4   5       3129.87       3343.88       181.99 o                         
 -10   4   5       4890.69       5103.59       169.54 o                         
  -9   4   5        685.35        819.52        78.23 o                         
  -8   4   5        427.01        458.20        51.61 o                         
  -7   4   5       3482.38       3633.72       105.18 o                         
  -6   4   5         31.62         48.47        39.07 o                         
  -5   4   5       4178.62       4258.83        92.21 o                         
  -4   4   5        584.58        564.90        38.10 o                         
  -3   4   5       7648.34       7693.48        97.64 o                         
  -2   4   5       4954.87       4465.46        63.64 o                         
  -1   4   5       1744.98       1521.71        46.63 o                         
   0   4   5      37568.62      39850.46       365.47 o                         
   1   4   5      32926.21      34358.27       329.89 o                         
   2   4   5       3444.61       3715.98        97.37 o                         
   3   4   5       2455.94       2212.22       102.96 o                         
   4   4   5        820.29        578.19        55.30 o                         
   5   4   5       7316.77       6980.36       153.49 o                         
   6   4   5       6900.96       6515.32       164.98 o                         
   7   4   5       1991.81       2102.03       114.81 o                         
   8   4   5       1205.48       1306.65       128.39 o                         
   9   4   5       1199.63       1361.60       129.16 o                         
  10   4   5        124.00        135.22       120.28 o                         
  11   4   5        127.97        300.65       165.11 o                         
  12   4   5       5682.13       5680.70       410.48 o                         
  13   4   5        177.29        209.82       204.09 o                         
 -16   5   5        156.78         35.90       224.71 o                         
 -15   5   5         32.11        167.58       177.64 o                         
 -14   5   5      13532.14      13295.95       349.25 o                         
 -13   5   5       5291.64       6003.93       219.14 o                         
 -12   5   5      20337.42      20844.60       340.03 o                         
 -11   5   5       6299.57       6425.84       207.60 o                         
 -10   5   5       1562.68       1658.47       101.51 o                         
  -9   5   5       5142.14       5375.64       156.99 o                         
  -8   5   5       3515.78       3611.18       116.83 o                         
  -7   5   5       1440.98       1661.58        98.22 o                         
  -6   5   5       2773.41       2679.73        86.81 o                         
  -5   5   5       3314.31       3393.39        84.30 o                         
  -4   5   5       6296.10       6223.15       108.32 o                         
  -3   5   5        208.16        164.14        20.61 o                         
  -2   5   5      27043.87      26582.97       348.49 o                         
  -1   5   5      34839.41      33385.28       392.36 o                         
   0   5   5       1045.60       1165.91        44.32 o                         
   1   5   5      12515.62      12469.84       152.71 o                         
   2   5   5          0.21        111.17        38.48 o                         
   3   5   5       4117.21       3822.24       116.06 o                         
   4   5   5       1300.48       1181.65        71.77 o                         
   5   5   5      44369.79      43772.41       457.19 o                         
   6   5   5       9046.83       8803.73       195.54 o                         
   7   5   5       8349.78       7803.09       193.17 o                         
   8   5   5       2230.22       2021.05       124.28 o                         
   9   5   5       4574.76       4297.98       193.15 o                         
  10   5   5       2990.35       3059.25       178.49 o                         
  11   5   5       7917.05       7520.03       265.55 o                         
  12   5   5        845.58        929.66       221.81 o                         
  13   5   5       5512.51       5296.14       333.41 o                         
 -16   6   5        252.39        184.75       217.75 o                         
 -15   6   5       1177.99       1474.02       184.50 o                         
 -14   6   5       1894.21       2156.11       172.39 o                         
 -13   6   5       3713.32       3749.86       190.45 o                         
 -12   6   5       3554.32       3865.64       175.10 o                         
 -11   6   5         65.02        165.29        81.27 o                         
 -10   6   5         32.39          9.81        75.78 o                         
  -9   6   5        959.08       1147.21        82.00 o                         
  -8   6   5       2270.50       2142.92        93.97 o                         
  -7   6   5       9639.25      10309.82       174.11 o                         
  -6   6   5       6147.71       6196.15       119.25 o                         
  -5   6   5       6865.76       7031.20       113.29 o                         
  -4   6   5      17171.16      18350.63       193.92 o                         
  -3   6   5       7006.04       7186.39       117.35 o                         
  -2   6   5        536.83        570.76        62.68 o                         
  -1   6   5       3448.20       3253.48        74.19 o                         
   0   6   5      25793.32      25332.17       262.00 o                         
   1   6   5        720.49        678.59        54.25 o                         
   2   6   5       2797.46       3161.58        88.14 o                         
   3   6   5       3593.60       3506.99       151.51 o                         
   4   6   5       1780.40       1557.36       101.03 o                         
   5   6   5      18289.65      17720.62       261.11 o                         
   6   6   5      19934.49      19410.37       274.04 o                         
   7   6   5      22801.63      22720.07       318.63 o                         
   8   6   5      17686.68      17116.47       294.17 o                         
   9   6   5        191.79        275.77       108.05 o                         
  10   6   5      15314.25      15551.66       331.20 o                         
  11   6   5       1709.55       1549.01       172.79 o                         
  12   6   5        140.15        292.51       181.06 o                         
  13   6   5         31.50        179.87       219.76 o                         
 -15   7   5        746.95        777.37       180.71 o                         
 -14   7   5       2106.13       2219.59       181.88 o                         
 -13   7   5       7572.87       7310.11       276.23 o                         
 -12   7   5       1697.34       1724.03       130.76 o                         
 -11   7   5         50.60         62.12        75.40 o                         
 -10   7   5       3592.66       3613.70       159.72 o                         
  -9   7   5         62.94         76.60        62.00 o                         
  -8   7   5       2883.08       2876.13       115.29 o                         
  -7   7   5       3780.68       3600.31       107.49 o                         
  -6   7   5       9952.06      10580.54       164.46 o                         
  -5   7   5          3.76         10.87        35.63 o                         
  -4   7   5       3453.90       3789.48        73.45 o                         
  -3   7   5       1441.79       1512.63        71.69 o                         
  -2   7   5      19287.30      19124.01       361.72 o                         
  -1   7   5      36499.41      36491.64       395.10 o                         
   0   7   5        256.90        218.94        27.20 o                         
   1   7   5       3642.65       3705.16        84.05 o                         
   2   7   5      11262.67      10947.22       154.03 o                         
   3   7   5       3833.76       3643.72       139.89 o                         
   4   7   5       2527.28       2186.40       130.46 o                         
   5   7   5       6735.29       6999.42       164.93 o                         
   6   7   5      25934.17      25513.62       349.92 o                         
   7   7   5      13681.51      13294.67       244.39 o                         
   8   7   5         37.64        126.12        93.50 o                         
   9   7   5      35366.82      35605.75       629.06 o                         
  10   7   5       6318.35       6287.70       269.77 o                         
  11   7   5       5894.59       5974.48       250.15 o                         
  12   7   5       7288.98       7048.72       297.68 o                         
  13   7   5        196.37        397.01       216.75 o                         
 -15   8   5       1845.80       1937.38       215.49 o                         
 -14   8   5         63.04         -5.23       150.94 o                         
 -13   8   5        529.85        600.66       128.26 o                         
 -12   8   5       4771.33       4931.20       200.05 o                         
 -11   8   5       3680.32       3433.21       142.69 o                         
 -10   8   5      20518.20      20623.14       315.55 o                         
  -9   8   5      13340.60      13796.51       223.69 o                         
  -8   8   5      19559.90      19610.84       258.39 o                         
  -7   8   5      11993.68      11970.18       180.59 o                         
  -6   8   5      10422.65       9639.73       148.33 o                         
  -5   8   5       1243.58       1141.99        55.08 o                         
  -4   8   5      25154.27      25049.72       249.23 o                         
  -3   8   5      39106.17      38792.54       458.01 o                         
  -2   8   5       3946.89       3784.98       140.95 o                         
  -1   8   5      17802.51      17535.17       219.73 o                         
   0   8   5       6357.67       6663.72        95.31 o                         
   1   8   5       7138.11       7483.55       115.34 o                         
   2   8   5       8240.75       8622.95       137.06 o                         
   3   8   5        168.29         94.33        45.85 o                         
   4   8   5         23.92          2.12        50.72 o                         
   5   8   5       1050.78       1040.20        72.69 o                         
   6   8   5        177.07        250.02        71.99 o                         
   7   8   5       4248.14       4229.41       155.20 o                         
   8   8   5      14321.71      14429.97       275.90 o                         
   9   8   5       3035.15       3342.84       165.09 o                         
  10   8   5       3547.24       3374.73       176.05 o                         
  11   8   5      21412.44      21772.90       419.83 o                         
  12   8   5        175.41        283.15       186.52 o                         
  13   8   5        451.21        588.73       244.16 o                         
 -15   9   5         84.00         22.04       166.38 o                         
 -14   9   5       2576.43       2108.12       185.43 o                         
 -13   9   5        747.85        886.10       124.94 o                         
 -12   9   5      16723.34      16427.83       301.97 o                         
 -11   9   5      28440.51      29738.98       394.94 o                         
 -10   9   5       1499.30       1608.57       104.57 o                         
  -9   9   5      22412.41      21780.48       330.91 o                         
  -8   9   5      19807.37      19493.51       272.67 o                         
  -7   9   5      20635.43      19878.46       247.16 o                         
  -6   9   5      18228.36      18234.88       219.75 o                         
  -5   9   5      33972.69      35310.21       367.78 o                         
  -4   9   5      36798.96      38408.72       433.46 o                         
  -3   9   5        680.69        667.12        43.91 o                         
  -2   9   5      73055.75      74947.54       969.14 o                         
  -1   9   5      32635.07      34582.84       384.75 o                         
   0   9   5      12645.46      12894.95       154.88 o                         
   1   9   5       1760.89       1786.15        64.32 o                         
   2   9   5        245.84        238.51        42.35 o                         
   3   9   5        240.67        216.60        46.21 o                         
   4   9   5       9633.32       9033.83       163.23 o                         
   5   9   5       3191.92       3193.17       126.78 o                         
   6   9   5       1408.11       1273.85        88.94 o                         
   7   9   5        148.10         97.55        77.93 o                         
   8   9   5        727.55        721.80       125.40 o                         
   9   9   5       4296.63       4276.84       224.89 o                         
  10   9   5      18800.57      19492.39       411.23 o                         
  11   9   5        539.22        858.98       169.47 o                         
  12   9   5       1797.93       1772.96       209.43 o                         
 -15  10   5         19.13         89.37       172.12 o                         
 -14  10   5       4588.87       4842.88       212.13 o                         
 -13  10   5       7597.67       7170.13       263.02 o                         
 -12  10   5        781.22       1155.00       128.72 o                         
 -11  10   5      16231.70      15927.41       282.31 o                         
 -10  10   5       3837.29       3707.67       155.09 o                         
  -9  10   5       9942.26       9875.63       195.00 o                         
  -8  10   5        188.39        342.68        62.21 o                         
  -7  10   5      12846.26      12678.36       189.57 o                         
  -6  10   5       1912.31       2092.15        78.37 o                         
  -5  10   5       2598.81       2772.84        74.90 o                         
  -4  10   5       7697.29       8028.42       145.87 o                         
  -3  10   5       2787.91       2562.24        78.07 o                         
  -2  10   5      38875.30      39910.32       570.64 o                         
  -1  10   5       6446.60       6509.22       118.28 o                         
   0  10   5      17622.73      17492.74       188.48 o                         
   1  10   5      59815.20      61121.31       594.46 o                         
   2  10   5       6387.44       6042.05       117.23 o                         
   3  10   5      10818.21      10840.81       169.03 o                         
   4  10   5        919.36        818.02        70.00 o                         
   5  10   5       2254.25       2183.77       155.75 o                         
   6  10   5         15.78        134.07        66.13 o                         
   7  10   5       1152.70       1183.99       113.37 o                         
   8  10   5       4874.40       5018.23       196.29 o                         
   9  10   5        755.11        877.50       129.55 o                         
  10  10   5       1203.52       1230.27       145.28 o                         
  11  10   5       7786.91       7362.44       389.99 o                         
  12  10   5        927.02        865.98       229.12 o                         
 -15  11   5       3937.80       4345.98       252.17 o                         
 -14  11   5        660.83        692.08       152.15 o                         
 -13  11   5      13374.91      13705.19       350.47 o                         
 -12  11   5      12485.81      12615.21       308.28 o                         
 -11  11   5         54.25        131.79        89.14 o                         
 -10  11   5       2493.00       2384.38       119.36 o                         
  -9  11   5        981.37       1092.37        89.26 o                         
  -8  11   5       3430.15       3428.67       120.58 o                         
  -7  11   5       6553.45       6387.71       142.51 o                         
  -6  11   5       1389.49       1459.17        80.71 o                         
  -5  11   5        884.62        741.28        56.27 o                         
  -4  11   5        428.81        399.88        51.57 o                         
  -3  11   5      47769.51      49740.95       537.89 o                         
  -2  11   5       2326.20       2318.24       110.19 o                         
  -1  11   5      65869.55      68996.23       799.07 o                         
   0  11   5      35860.05      35435.99       340.19 o                         
   1  11   5       1457.22       1411.40        60.55 o                         
   2  11   5      56791.46      57017.90       538.57 o                         
   3  11   5       3126.06       3368.16       112.27 o                         
   4  11   5      10229.21       9659.74       174.65 o                         
   5  11   5        185.67        207.88        59.65 o                         
   6  11   5      14758.30      14361.38       258.70 o                         
   7  11   5       9789.08      10075.00       323.91 o                         
   8  11   5       5887.70       6317.98       214.81 o                         
   9  11   5       7945.91       8135.65       339.05 o                         
  10  11   5       4818.00       4977.95       221.81 o                         
  11  11   5         57.52        147.23       161.31 o                         
  12  11   5         32.48         11.36       201.09 o                         
 -15  12   5       1208.02       1433.23       311.68 o                         
 -14  12   5       2122.40       1952.38       176.17 o                         
 -13  12   5      18097.24      18124.41       356.97 o                         
 -12  12   5        481.94        752.55       114.63 o                         
 -11  12   5       2688.57       2687.30       136.36 o                         
 -10  12   5       4051.18       3792.60       172.25 o                         
  -9  12   5        349.01        355.42        70.64 o                         
  -8  12   5       3764.98       3802.99       137.18 o                         
  -7  12   5         60.16         17.22        47.25 o                         
  -6  12   5        355.97        451.33        50.23 o                         
  -5  12   5        728.44        759.57        53.74 o                         
  -4  12   5         30.26         55.01        47.91 o                         
  -3  12   5       4254.45       4545.38       108.93 o                         
  -2  12   5      19135.66      19305.16       269.90 o                         
  -1  12   5       2452.33       2439.10       110.44 o                         
   0  12   5       8521.27       7816.43       110.86 o                         
   1  12   5       6005.63       5750.31       107.35 o                         
   2  12   5       1725.86       1811.02        78.43 o                         
   3  12   5        351.74        247.02        53.11 o                         
   4  12   5       2173.14       1839.33        87.76 o                         
   5  12   5       5716.56       5485.75       173.47 o                         
   6  12   5      13328.24      13186.58       264.62 o                         
   7  12   5       6719.00       7035.02       278.11 o                         
   8  12   5        231.70        259.73       116.86 o                         
   9  12   5          8.17        -78.13       121.91 o                         
  10  12   5          4.91        182.02       147.58 o                         
  11  12   5        139.58        390.59       173.08 o                         
  12  12   5       4563.37       4742.72       383.62 o                         
 -14  13   5       1323.39       1483.73       170.28 o                         
 -13  13   5         90.46        164.43       131.73 o                         
 -12  13   5      12344.50      12024.80       281.23 o                         
 -11  13   5        433.86        442.38       102.30 o                         
 -10  13   5       2023.66       2262.30       118.98 o                         
  -9  13   5      20769.14      20931.73       293.35 o                         
  -8  13   5        569.24        608.87        66.28 o                         
  -7  13   5      10608.97      10631.49       174.35 o                         
  -6  13   5          3.45         -2.94        38.83 o                         
  -5  13   5       4708.35       4714.14        95.01 o                         
  -4  13   5      20730.82      21227.27       284.19 o                         
  -3  13   5       4852.34       5232.91       122.13 o                         
  -2  13   5      12574.86      12300.96       203.32 o                         
  -1  13   5       3652.86       3471.58       104.94 o                         
   0  13   5       5016.65       5326.78        92.63 o                         
   1  13   5      10827.31      11054.85       155.46 o                         
   2  13   5       4862.09       4694.93       112.04 o                         
   3  13   5         25.07         33.50        48.09 o                         
   4  13   5       1475.80       1572.49        84.34 o                         
   5  13   5      22220.62      21995.98       296.64 o                         
   6  13   5       8837.49       8209.22       198.36 o                         
   7  13   5        285.98        292.31        87.05 o                         
   8  13   5         45.65          6.72       101.74 o                         
   9  13   5       5824.06       6347.68       240.99 o                         
  10  13   5        837.95        779.30       162.45 o                         
  11  13   5        885.40       1097.33       190.50 o                         
 -14  14   5        483.48        743.47       175.00 o                         
 -13  14   5        760.27        460.03       141.64 o                         
 -12  14   5         28.12         12.96       116.94 o                         
 -11  14   5         70.01         26.89       101.35 o                         
 -10  14   5       2416.00       2603.22       136.85 o                         
  -9  14   5       3675.83       3604.73       134.78 o                         
  -8  14   5       2249.39       2582.59       115.49 o                         
  -7  14   5       2203.66       2211.28        99.53 o                         
  -6  14   5        511.67        481.38        62.99 o                         
  -5  14   5         17.25         25.38        32.69 o                         
  -4  14   5       7656.08       7883.38       163.65 o                         
  -3  14   5       2481.39       2304.09       110.44 o                         
  -2  14   5        260.37        320.71        59.81 o                         
  -1  14   5         10.37        104.38        49.96 o                         
   0  14   5       2378.59       2484.66        98.22 o                         
   1  14   5       8539.88       8698.85       174.00 o                         
   2  14   5       3594.29       3867.19       144.94 o                         
   3  14   5         98.95         29.00        53.82 o                         
   4  14   5       2103.64       2043.56        96.06 o                         
   5  14   5       2796.35       2765.01       121.60 o                         
   6  14   5       1567.47       1693.94       111.30 o                         
   7  14   5       4001.80       3923.79       230.75 o                         
   8  14   5      14085.00      14187.02       312.03 o                         
   9  14   5        833.98       1085.05       137.69 o                         
  10  14   5      12396.36      12737.53       349.82 o                         
  11  14   5       4012.66       4283.53       238.68 o                         
 -14  15   5       8199.02       7770.59       516.02 o                         
 -13  15   5        130.32        377.45       151.55 o                         
 -12  15   5        978.42       1039.55       127.42 o                         
 -11  15   5       1252.50       1301.68       118.25 o                         
 -10  15   5         36.66        111.00        86.57 o                         
  -9  15   5        955.77       1074.37        95.15 o                         
  -8  15   5       4670.78       4634.21       135.41 o                         
  -7  15   5        746.99        885.08        76.06 o                         
  -6  15   5       1510.07       1442.60        71.75 o                         
  -5  15   5       1961.89       2148.80        83.28 o                         
  -4  15   5        181.79        236.49        62.09 o                         
  -3  15   5        274.03        309.90        58.00 o                         
  -2  15   5        924.12        855.82        67.52 o                         
  -1  15   5       2624.22       2803.16       110.44 o                         
   0  15   5       4854.19       5136.68       105.53 o                         
   1  15   5       2302.96       2294.01        80.69 o                         
   2  15   5       2745.98       2668.23       108.52 o                         
   3  15   5       1796.64       1887.33        89.62 o                         
   4  15   5         85.65         47.46        61.85 o                         
   5  15   5       3380.79       3250.46       132.47 o                         
   6  15   5      20580.73      20676.96       313.76 o                         
   7  15   5       9774.65      10101.81       241.03 o                         
   8  15   5        117.42        221.13       112.81 o                         
   9  15   5      20794.54      21569.23       406.65 o                         
  10  15   5       6457.47       6951.90       467.35 o                         
  11  15   5       9751.06       9745.62       591.50 o                         
 -13  16   5        553.43        655.17       150.63 o                         
 -12  16   5       1876.71       1611.77       160.76 o                         
 -11  16   5       5284.95       5146.40       213.28 o                         
 -10  16   5        170.69        416.43        93.03 o                         
  -9  16   5          4.19         46.37        71.85 o                         
  -8  16   5       4301.25       4087.24       179.12 o                         
  -7  16   5       4195.38       4225.57       122.38 o                         
  -6  16   5      24636.63      24153.97       284.60 o                         
  -5  16   5       5176.22       5215.01       119.58 o                         
  -4  16   5         27.82         25.33        63.06 o                         
  -3  16   5       1352.72       1404.42        83.80 o                         
  -2  16   5        418.71        378.78        65.24 o                         
  -1  16   5       5923.25       5367.93       145.56 o                         
   0  16   5          2.49        -20.74        36.56 o                         
   1  16   5      10165.53      10286.87       159.91 o                         
   2  16   5         21.56        -50.31        57.06 o                         
   3  16   5       1926.57       1790.97        87.04 o                         
   4  16   5       2218.29       2170.81       104.42 o                         
   5  16   5       4074.56       4126.28       149.25 o                         
   6  16   5         14.97         61.66        86.86 o                         
   7  16   5        409.10        345.98       103.17 o                         
   8  16   5        181.60        107.55       110.83 o                         
   9  16   5       1732.15       1800.04       152.52 o                         
  10  16   5         77.58        428.81       155.84 o                         
  11  16   5       4955.55       6253.11       487.80 o                         
 -13  17   5         63.86         -8.64       193.39 o                         
 -12  17   5       4786.66       4700.21       274.49 o                         
 -11  17   5       2344.59       2528.10       160.42 o                         
 -10  17   5      11778.83      11880.71       246.93 o                         
  -9  17   5        133.45         52.77        84.72 o                         
  -8  17   5       1892.73       2028.01       104.09 o                         
  -7  17   5      10379.05       9915.92       178.12 o                         
  -6  17   5       3611.88       3559.66       142.25 o                         
  -5  17   5        759.95        708.87        88.53 o                         
  -4  17   5        120.01        244.08        72.23 o                         
  -3  17   5       7159.27       7115.85       169.38 o                         
  -2  17   5        479.86        495.43        69.57 o                         
  -1  17   5        637.89        683.47        87.82 o                         
   0  17   5       1762.67       1748.58        71.49 o                         
   1  17   5        963.20        929.80        86.10 o                         
   2  17   5       2594.68       2344.53       101.83 o                         
   3  17   5      14644.38      14740.78       223.89 o                         
   4  17   5        332.07        217.16        75.36 o                         
   5  17   5        317.15        307.00        88.52 o                         
   6  17   5        944.40        901.70       103.64 o                         
   7  17   5       2773.17       2531.66       191.45 o                         
   8  17   5        267.66        253.20       129.35 o                         
   9  17   5       4661.70       5496.07       236.17 o                         
  10  17   5        412.45        471.39       177.54 o                         
 -13  18   5       3187.49       3214.26       245.83 o                         
 -12  18   5       1056.64       1099.33       166.89 o                         
 -11  18   5        524.63        427.02       110.28 o                         
 -10  18   5       1572.07       1618.96       114.22 o                         
  -9  18   5       1520.39       1560.88       105.43 o                         
  -8  18   5        127.32        272.09        72.13 o                         
  -7  18   5        254.81        165.62        60.46 o                         
  -6  18   5        433.10        610.89        74.72 o                         
  -5  18   5        218.64        299.72        83.31 o                         
  -4  18   5      35904.33      36486.84       499.98 o                         
  -3  18   5      10281.40      10152.08       245.95 o                         
  -2  18   5      14971.80      15022.18       274.00 o                         
  -1  18   5      24558.61      24770.58       354.47 o                         
   0  18   5       3834.29       3444.16       111.17 o                         
   1  18   5       5653.44       5508.76       138.48 o                         
   2  18   5      11507.74      11345.87       187.97 o                         
   3  18   5      14885.29      14681.29       231.83 o                         
   4  18   5        382.12        466.75        75.66 o                         
   5  18   5      15614.76      15512.94       262.63 o                         
   6  18   5        625.68        850.44       105.64 o                         
   7  18   5        411.64        585.38       112.05 o                         
   8  18   5          9.49        -95.36       122.14 o                         
   9  18   5       1305.88       1103.44       152.33 o                         
  10  18   5        640.76        364.66       231.01 o                         
 -12  19   5         18.82       -112.53       193.48 o                         
 -11  19   5       5666.12       5897.03       357.94 o                         
 -10  19   5        550.16        534.47       141.60 o                         
  -9  19   5         42.75        -67.25       103.68 o                         
  -8  19   5         91.74        114.76        72.87 o                         
  -7  19   5        407.73        410.88        67.17 o                         
  -6  19   5       3554.17       3481.17       107.20 o                         
  -5  19   5      25329.99      25577.68       684.66 o                         
  -4  19   5       1601.33       1414.57        98.10 o                         
  -3  19   5      16448.10      15834.81       268.68 o                         
  -2  19   5      24656.30      25219.86       354.51 o                         
  -1  19   5          0.59        179.78        77.67 o                         
   0  19   5       3241.22       2962.16       117.62 o                         
   1  19   5         72.20         83.58        54.65 o                         
   2  19   5        516.62        497.66        68.04 o                         
   3  19   5       1136.13       1156.63        86.57 o                         
   4  19   5      16046.40      15645.68       254.14 o                         
   5  19   5       1914.15       2041.48       117.85 o                         
   6  19   5       4998.20       5151.77       186.74 o                         
   7  19   5        146.13        141.98       114.36 o                         
   8  19   5       4761.48       4819.55       212.66 o                         
   9  19   5        562.48        858.19       165.62 o                         
 -12  20   5         97.85         23.64       221.02 o                         
 -11  20   5          0.47        -37.28       122.10 o                         
 -10  20   5        810.01        834.26       112.97 o                         
  -9  20   5        554.95        599.89        93.00 o                         
  -8  20   5      11152.05      10733.42       210.39 o                         
  -7  20   5      10229.68      10111.88       222.20 o                         
  -6  20   5       4328.70       4288.84       135.24 o                         
  -5  20   5       9226.54       8733.62       227.60 o                         
  -4  20   5        273.98        287.23        86.62 o                         
  -3  20   5        401.50        482.33        86.22 o                         
  -2  20   5       2417.09       2804.19       142.23 o                         
  -1  20   5       1728.49       1842.51       111.47 o                         
   0  20   5       1338.98       1451.94        77.26 o                         
   1  20   5      24782.71      24873.59       320.47 o                         
   2  20   5        223.61        378.03        84.47 o                         
   3  20   5       1452.68       1568.01        94.46 o                         
   4  20   5        293.27        280.58        83.42 o                         
   5  20   5        312.75        452.07       116.70 o                         
   6  20   5        193.44        238.40       107.85 o                         
   7  20   5       5651.18       5794.46       216.46 o                         
   8  20   5       4000.99       4193.90       200.83 o                         
   9  20   5       5983.28       5847.06       302.47 o                         
 -11  21   5       1177.80       1000.55       146.17 o                         
 -10  21   5         81.85         55.97       109.26 o                         
  -9  21   5       2862.89       2944.72       140.55 o                         
  -8  21   5        867.34        759.70        90.28 o                         
  -7  21   5      16374.11      16646.49       339.72 o                         
  -6  21   5       9869.49       9822.06       261.56 o                         
  -5  21   5        371.91        485.90       110.14 o                         
  -4  21   5       1742.53       1911.63       124.48 o                         
  -3  21   5       5278.18       5557.70       190.69 o                         
  -2  21   5        209.74        135.70        88.07 o                         
  -1  21   5       4276.37       4654.37       187.40 o                         
   0  21   5      19972.18      20466.80       282.48 o                         
   1  21   5        835.80        886.42        70.61 o                         
   2  21   5      33902.76      34437.04       454.18 o                         
   3  21   5        100.66         80.34        79.77 o                         
   4  21   5        185.16        132.99        89.13 o                         
   5  21   5        367.32        308.62       104.79 o                         
   6  21   5        204.60        453.18       118.33 o                         
   7  21   5        453.71        413.42       140.52 o                         
   8  21   5      10936.89      10953.54       318.52 o                         
 -10  22   5       5396.80       5206.67       189.56 o                         
  -9  22   5       1010.20       1071.80       111.13 o                         
  -8  22   5         14.40        140.11       106.43 o                         
  -7  22   5         32.07        108.95        66.83 o                         
  -6  22   5        235.03        291.61       122.40 o                         
  -5  22   5         76.44        336.49       111.43 o                         
  -4  22   5        756.45        763.50       123.87 o                         
  -3  22   5       9742.39      10451.80       252.89 o                         
  -2  22   5       2153.36       2299.14       133.76 o                         
  -1  22   5        350.62        319.83       105.91 o                         
   0  22   5       1358.46       1316.44        80.64 o                         
   1  22   5       9270.98       9207.56       184.28 o                         
   2  22   5         67.41        -33.82        71.31 o                         
   3  22   5        550.56        377.34        87.65 o                         
   4  22   5       1086.55       1215.15       105.48 o                         
   5  22   5       9853.21      10231.87       252.19 o                         
   6  22   5       3357.73       3414.66       172.25 o                         
   7  22   5       1497.57       1717.32       162.00 o                         
   8  22   5         26.28         83.60       204.16 o                         
 -10  23   5       3302.07       2636.74       153.57 o                         
  -9  23   5       5621.08       5693.89       326.30 o                         
  -8  23   5        118.81        159.64       118.40 o                         
  -7  23   5         99.85        227.18       135.36 o                         
  -6  23   5        321.49        137.58       125.18 o                         
  -5  23   5       1198.86       1281.64       129.14 o                         
  -4  23   5       6280.49       6368.33       233.04 o                         
  -3  23   5       2568.28       2675.32       149.21 o                         
  -2  23   5       9080.37       8943.96       275.16 o                         
  -1  23   5       2697.80       2373.91       133.32 o                         
   0  23   5        692.45        665.72       105.36 o                         
   1  23   5        351.68        316.68        78.98 o                         
   2  23   5          0.45        -84.37        93.68 o                         
   3  23   5       1873.45       1706.24       111.11 o                         
   4  23   5       6192.73       5905.39       210.90 o                         
   5  23   5       2935.65       3172.52       257.44 o                         
   6  23   5       1229.05       1109.77       129.50 o                         
   7  23   5        498.51        877.00       175.98 o                         
  -9  24   5       4422.84       4613.82       306.84 o                         
  -8  24   5       2133.20       1911.91       105.22 o                         
  -7  24   5          8.45        103.14       168.62 o                         
  -6  24   5       5937.99       5976.44       286.99 o                         
  -5  24   5         28.72        158.60       128.78 o                         
  -4  24   5       4905.22       4844.06       229.42 o                         
  -3  24   5       4778.01       5033.77       220.02 o                         
  -2  24   5        180.28        195.17       105.52 o                         
  -1  24   5          3.08         64.91       101.02 o                         
   0  24   5       4714.01       4629.08       206.18 o                         
   1  24   5      11751.09      11387.66       212.94 o                         
   2  24   5      13220.14      11735.39       278.98 o                         
   3  24   5         49.93        -29.35        88.79 o                         
   4  24   5       3709.11       3683.99       174.02 o                         
   5  24   5       3648.86       3485.09       153.77 o                         
   6  24   5          4.82        124.59       149.15 o                         
  -8  25   5       1775.30       1774.77       202.43 o                         
  -7  25   5       3015.25       3249.28       208.28 o                         
  -6  25   5       3074.26       3381.16       267.23 o                         
  -5  25   5         51.59        159.53       149.35 o                         
  -4  25   5       3911.94       3561.05       169.62 o                         
  -3  25   5       7225.44       7619.06       269.60 o                         
  -2  25   5       4111.20       4521.02       209.13 o                         
  -1  25   5       4713.71       4688.26       211.94 o                         
   0  25   5       2716.92       3052.07       162.10 o                         
   1  25   5         94.58         87.73        88.89 o                         
   2  25   5       3863.75       3484.33       151.50 o                         
   3  25   5       4268.23       4481.44       202.60 o                         
   4  25   5       6769.03       6088.42       208.12 o                         
   5  25   5        112.57        -69.91       159.73 o                         
  -7  26   5        751.53        608.15       237.11 o                         
  -6  26   5         25.86        193.40       219.01 o                         
  -5  26   5        471.16        417.36       146.84 o                         
  -4  26   5      11580.89      11511.80       396.41 o                         
  -3  26   5      17461.82      17415.12       378.39 o                         
  -2  26   5         13.52        -81.45       126.24 o                         
  -1  26   5       3065.50       3216.52       169.63 o                         
   0  26   5       2729.65       2676.38       166.78 o                         
   1  26   5        291.86        273.83       102.60 o                         
   2  26   5        612.26        420.79       103.19 o                         
   3  26   5       6354.46       6112.34       251.64 o                         
   4  26   5        110.07        276.55       125.38 o                         
  -6  27   5       2700.77       2336.71       228.85 o                         
  -5  27   5       4674.12       4591.07       257.91 o                         
  -4  27   5        953.20        544.89       184.31 o                         
  -3  27   5          4.73        156.19       136.63 o                         
  -2  27   5       8370.43       7609.11       302.13 o                         
  -1  27   5       4976.66       4836.00       235.96 o                         
   0  27   5         14.75        -86.60       142.74 o                         
   1  27   5       4732.97       4929.68       251.97 o                         
   2  27   5       4461.31       3895.83       155.98 o                         
   3  27   5        910.70       1037.91       149.76 o                         
  -4  28   5        322.46         20.31       300.57 o                         
  -3  28   5        346.26        820.42       238.49 o                         
  -2  28   5       3879.64       4227.51       255.48 o                         
  -1  28   5       1069.96       1099.52       217.36 o                         
   0  28   5       3962.83       3949.71       328.01 o                         
   1  28   5      22410.89      22381.76       854.32 o                         
 -16   0   6       9259.83       8557.47       752.80 o                         
 -15   0   6         10.68        137.70       239.87 o                         
 -14   0   6       7198.21       6986.82       356.53 o                         
 -13   0   6      14468.27      13469.54       418.94 o                         
 -12   0   6      15977.34      15905.50       415.80 o                         
 -11   0   6        507.21        859.53       141.47 o                         
 -10   0   6      31821.37      30788.06       527.20 o                         
  -9   0   6      81414.08      81873.95      1094.29 o                         
  -8   0   6        414.61       1603.47       107.58 o                         
  -7   0   6     217903.83     233153.77      3238.33 o                         
  -6   0   6        462.70        459.64        70.07 o                         
  -5   0   6      26304.89      24949.81       424.91 o                         
  -4   0   6      11891.06      11426.47       281.25 o                         
  -3   0   6       2852.63       2666.51       133.49 o                         
  -2   0   6        658.49        612.48        59.31 o                         
  -1   0   6      98621.19     100087.97      1715.72 o                         
   0   0   6      40810.81      39317.39       598.90 o                         
   1   0   6       2285.17       2776.25       121.98 o                         
   2   0   6       3741.81       4010.96       155.05 o                         
   3   0   6       1032.93       1078.59        85.96 o                         
   4   0   6        312.32        125.60        72.91 o                         
   5   0   6      17127.02      16204.90       373.39 o                         
   6   0   6       3287.92       3229.71       376.89 o                         
   7   0   6       5690.28       5190.00       354.33 o                         
   8   0   6       5669.02       5954.61       283.22 o                         
   9   0   6         27.05         -0.19       160.78 o                         
  10   0   6        641.43        431.51       207.49 o                         
  11   0   6      13365.82      12889.50       494.84 o                         
  12   0   6        295.40        842.18       278.28 o                         
  13   0   6        307.55        455.86       320.58 o                         
 -16   1   6        855.79        688.39       194.33 o                         
 -15   1   6       2429.08       2268.62       193.77 o                         
 -14   1   6       5436.00       5443.96       215.77 o                         
 -13   1   6        251.42        319.38       124.54 o                         
 -12   1   6        110.49        238.38        99.82 o                         
 -11   1   6       2018.79       2221.61       117.53 o                         
 -10   1   6        495.18        691.32        80.17 o                         
  -9   1   6       7754.52       7379.93       162.48 o                         
  -8   1   6      62646.77      63272.93       648.68 o                         
  -7   1   6       8513.32       9589.11       162.81 o                         
  -6   1   6      43168.97      42969.73       480.42 o                         
  -5   1   6       4396.42       3651.01        97.80 o                         
  -4   1   6      33903.72      36215.07       365.66 o                         
  -3   1   6      19087.54      20295.12       261.45 o                         
  -2   1   6       8738.52       8947.87       120.49 o                         
  -1   1   6       1758.64       1549.60        56.62 o                         
   0   1   6       2733.55       2515.27        79.21 o                         
   1   1   6      15291.88      14930.25       187.34 o                         
   2   1   6      12161.15      11969.49       171.52 o                         
   3   1   6      22371.88      22159.32       255.27 o                         
   4   1   6         44.63         68.91        50.55 o                         
   5   1   6      14136.88      13431.82       227.18 o                         
   6   1   6       5210.77       5131.56       159.31 o                         
   7   1   6        899.10        772.31        93.60 o                         
   8   1   6       2665.29       2567.71       156.80 o                         
   9   1   6         18.41         13.06       107.27 o                         
  10   1   6      13786.77      13814.37       353.03 o                         
  11   1   6        200.75         83.71       154.48 o                         
  12   1   6       4045.12       3602.79       240.51 o                         
  13   1   6       1958.67       1663.64       228.06 o                         
 -16   2   6        490.46        472.63       198.92 o                         
 -15   2   6       2309.88       2255.67       210.18 o                         
 -14   2   6       1303.92       1474.37       157.23 o                         
 -13   2   6        396.23        446.87       125.04 o                         
 -12   2   6        333.99        511.41       108.27 o                         
 -11   2   6      18027.52      18246.02       316.97 o                         
 -10   2   6         24.16        253.55        67.82 o                         
  -9   2   6        357.92        446.61        72.64 o                         
  -8   2   6        640.80        912.20        70.37 o                         
  -7   2   6       5385.83       5153.97       133.29 o                         
  -6   2   6      21737.31      21570.08       240.13 o                         
  -5   2   6      16848.31      17323.72       196.87 o                         
  -4   2   6       3134.80       3609.80       108.09 o                         
  -3   2   6      73559.43      76496.45       713.43 o                         
  -2   2   6        111.83         75.19        27.17 o                         
  -1   2   6      15007.86      13917.58       154.76 o                         
   0   2   6       1495.82       1489.66        57.20 o                         
   1   2   6      27105.68      26070.53       286.42 o                         
   2   2   6        217.19        106.73        40.34 o                         
   3   2   6       6973.88       6445.18       126.48 o                         
   4   2   6      74972.90      73503.47       690.13 o                         
   5   2   6        142.60        148.85        58.15 o                         
   6   2   6      12365.97      11902.57       214.65 o                         
   7   2   6       1139.77       1119.42       100.63 o                         
   8   2   6        709.15        733.15       105.89 o                         
   9   2   6       6810.70       7203.31       265.87 o                         
  10   2   6       1609.31       1852.61       153.06 o                         
  11   2   6      11933.25      12839.04       348.46 o                         
  12   2   6       2764.92       2997.14       310.67 o                         
  13   2   6        524.07        454.16       238.02 o                         
 -16   3   6       3005.28       3164.66       233.50 o                         
 -15   3   6       1571.80       1925.42       181.75 o                         
 -14   3   6       1690.45       1732.56       162.07 o                         
 -13   3   6          2.32        -23.72       112.86 o                         
 -12   3   6      23809.15      23379.61       362.67 o                         
 -11   3   6         19.60        682.47        92.94 o                         
 -10   3   6      19888.29      20665.30       312.22 o                         
  -9   3   6      12795.46      12525.47       204.06 o                         
  -8   3   6       2191.13       2010.21       110.68 o                         
  -7   3   6      17829.89      18654.37       229.06 o                         
  -6   3   6        104.45        217.11        41.12 o                         
  -5   3   6       9787.18       9147.91       130.98 o                         
  -4   3   6      37339.07      38479.04       360.59 o                         
  -3   3   6       9154.51       9224.53       198.29 o                         
  -2   3   6       3708.02       3691.89        68.20 o                         
  -1   3   6      38809.48      38926.02       358.05 o                         
   0   3   6      30330.54      29188.44       284.55 o                         
   1   3   6      15279.27      15889.95       184.69 o                         
   2   3   6      12946.91      12155.32       189.31 o                         
   3   3   6      12173.71      11349.84       189.59 o                         
   4   3   6      10673.87      10442.32       174.43 o                         
   5   3   6       7110.13       6641.41       156.01 o                         
   6   3   6       6937.38       6744.38       172.27 o                         
   7   3   6        212.72        134.05        78.75 o                         
   8   3   6       9631.27       9484.04       236.42 o                         
   9   3   6       1657.14       1693.81       141.90 o                         
  10   3   6       6641.71       6868.88       293.69 o                         
  11   3   6        338.19        435.84       153.66 o                         
  12   3   6       1060.78       1126.31       196.86 o                         
  13   3   6       3874.23       3966.48       274.97 o                         
 -16   4   6       7036.84       6981.46       308.98 o                         
 -15   4   6       1695.55       1936.80       192.82 o                         
 -14   4   6       4128.29       4737.36       251.83 o                         
 -13   4   6       2724.55       2629.55       156.22 o                         
 -12   4   6       2253.96       2516.98       165.39 o                         
 -11   4   6      15695.22      16718.42       295.88 o                         
 -10   4   6       7643.61       7978.65       195.68 o                         
  -9   4   6       2738.15       2770.69       149.62 o                         
  -8   4   6       6201.16       5790.99       134.85 o                         
  -7   4   6      39457.28      39863.35       404.20 o                         
  -6   4   6       5906.43       5751.90       111.93 o                         
  -5   4   6       2901.20       2969.39        83.23 o                         
  -4   4   6        465.77        570.78        36.56 o                         
  -3   4   6         59.74         19.83        24.46 o                         
  -2   4   6       2326.77       2277.60        52.77 o                         
  -1   4   6       3184.93       3281.02        66.48 o                         
   0   4   6      33846.29      31887.99       307.43 o                         
   1   4   6       7826.71       7460.99       116.85 o                         
   2   4   6      26571.93      26894.98       285.77 o                         
   3   4   6       4311.19       3833.55       111.44 o                         
   4   4   6       8777.24       8081.35       163.79 o                         
   5   4   6      17740.08      17689.87       250.35 o                         
   6   4   6        938.05        797.64        83.39 o                         
   7   4   6       5959.28       5667.05       181.65 o                         
   8   4   6       3217.98       2844.14       144.82 o                         
   9   4   6        320.68        176.39       104.94 o                         
  10   4   6        915.23        783.72       145.01 o                         
  11   4   6       2736.26       2518.76       210.68 o                         
  12   4   6       3557.50       3768.25       236.80 o                         
  13   4   6       3420.84       3712.30       326.13 o                         
 -16   5   6       1361.45       1424.52       216.52 o                         
 -15   5   6       1061.67       1190.86       179.80 o                         
 -14   5   6       7109.25       7178.23       250.91 o                         
 -13   5   6         31.64       -116.62       116.62 o                         
 -12   5   6      10740.92      10199.17       260.93 o                         
 -11   5   6       3478.70       3730.04       173.21 o                         
 -10   5   6       3093.37       2989.41       180.72 o                         
  -9   5   6       3612.19       3124.05       168.41 o                         
  -8   5   6      16392.39      16577.76       227.84 o                         
  -7   5   6       2667.49       3003.69        97.95 o                         
  -6   5   6       2701.50       2503.34        96.62 o                         
  -5   5   6       1115.04       1046.50        51.92 o                         
  -4   5   6       1102.40       1107.77        48.89 o                         
  -3   5   6        664.71        565.01        57.27 o                         
  -2   5   6       2730.32       2422.67        72.79 o                         
  -1   5   6        593.06        600.57        34.43 o                         
   0   5   6       2997.57       3158.12        79.44 o                         
   1   5   6      19576.03      20101.44       221.50 o                         
   2   5   6       6437.10       6549.80       120.05 o                         
   3   5   6      17937.58      18237.56       248.52 o                         
   4   5   6         61.37          9.43        50.39 o                         
   5   5   6      10270.84       9935.29       186.14 o                         
   6   5   6        251.56        249.38        73.42 o                         
   7   5   6       6205.50       5582.88       182.06 o                         
   8   5   6       4181.45       3460.38       149.12 o                         
   9   5   6         27.39       -102.62       109.71 o                         
  10   5   6       2627.08       2838.66       177.06 o                         
  11   5   6        244.16       -111.68       178.78 o                         
  12   5   6        527.40        139.99       218.94 o                         
 -16   6   6         30.38        347.21       238.99 o                         
 -15   6   6       4086.00       4401.96       272.71 o                         
 -14   6   6       2634.30       2463.86       181.08 o                         
 -13   6   6       1301.94       1280.77       133.44 o                         
 -12   6   6         95.65         56.24        86.16 o                         
 -11   6   6        330.65        221.04        79.37 o                         
 -10   6   6        258.01        257.24        72.44 o                         
  -9   6   6       4720.01       4330.42       135.80 o                         
  -8   6   6       6031.09       7352.96       161.85 o                         
  -7   6   6      24182.21      24938.53       283.73 o                         
  -6   6   6       2154.96       1998.55        73.84 o                         
  -5   6   6       7632.81       8600.81       129.08 o                         
  -4   6   6       1936.59       2005.29        53.25 o                         
  -3   6   6       2717.84       2616.42       193.40 o                         
  -2   6   6       4023.79       3954.36        82.98 o                         
  -1   6   6          6.99         36.77        23.58 o                         
   0   6   6         17.71         24.13        30.00 o                         
   1   6   6        101.89        185.63        36.88 o                         
   2   6   6      25969.87      26879.85       289.07 o                         
   3   6   6        121.98        133.71        46.37 o                         
   4   6   6      19675.75      18708.63       263.18 o                         
   5   6   6       4823.11       4372.81       142.93 o                         
   6   6   6       9519.39       9153.01       250.07 o                         
   7   6   6      15294.18      15139.33       265.77 o                         
   8   6   6        493.96        648.14       102.74 o                         
   9   6   6       8680.64       8638.56       257.31 o                         
  10   6   6         24.97        290.84       136.69 o                         
  11   6   6      20869.06      21353.91       425.43 o                         
  12   6   6         38.43       -198.69       198.69 o                         
 -16   7   6        123.91        389.30       212.95 o                         
 -15   7   6        614.23        675.92       185.39 o                         
 -14   7   6        984.09       1391.01       151.17 o                         
 -13   7   6       1447.89       1649.05       147.38 o                         
 -12   7   6       4566.44       4748.21       182.72 o                         
 -11   7   6       7050.65       7101.15       205.93 o                         
 -10   7   6        290.98        428.11        71.31 o                         
  -9   7   6       1059.41       1087.04        78.67 o                         
  -8   7   6      38144.46      37700.17       403.37 o                         
  -7   7   6        219.25        593.63        53.56 o                         
  -6   7   6      34455.75      34041.95       346.88 o                         
  -5   7   6       1379.48       1331.06        56.87 o                         
  -4   7   6        462.33        450.94        47.85 o                         
  -3   7   6       4897.20       4643.03        95.84 o                         
  -2   7   6       4054.98       3823.42       143.97 o                         
  -1   7   6        714.40        530.18        43.80 o                         
   0   7   6       2984.09       3082.58        76.72 o                         
   1   7   6       1696.20       1665.09        68.07 o                         
   2   7   6       3387.67       3375.75        95.98 o                         
   3   7   6        448.38        442.69        53.93 o                         
   4   7   6       3979.68       3643.83       238.78 o                         
   5   7   6        280.25        215.09        56.89 o                         
   6   7   6       2704.36       2520.52       120.26 o                         
   7   7   6          4.60         18.07        86.38 o                         
   8   7   6       6506.38       6689.74       219.11 o                         
   9   7   6       2469.84       2821.05       236.71 o                         
  10   7   6       8724.65       8775.14       280.36 o                         
  11   7   6        459.10       1091.95       182.74 o                         
  12   7   6        728.82        717.36       221.51 o                         
 -15   8   6        977.17       1157.98       194.33 o                         
 -14   8   6       2918.83       3390.91       186.49 o                         
 -13   8   6        297.84        340.28       113.24 o                         
 -12   8   6      14740.83      14800.13       300.29 o                         
 -11   8   6        317.64        389.63       112.60 o                         
 -10   8   6       4780.90       5053.83       162.81 o                         
  -9   8   6      12012.75      12101.77       207.01 o                         
  -8   8   6        435.73        435.10        61.16 o                         
  -7   8   6      35961.59      36163.21       377.30 o                         
  -6   8   6        518.66        708.46        50.85 o                         
  -5   8   6      10444.07      10076.62       134.08 o                         
  -4   8   6       2879.65       2732.00        89.35 o                         
  -3   8   6       1608.20       1693.65       171.01 o                         
  -2   8   6       1173.14        802.91        77.32 o                         
  -1   8   6        322.01        525.04        48.00 o                         
   0   8   6       1336.96       1307.14        49.26 o                         
   1   8   6       1713.67       1375.27        59.26 o                         
   2   8   6      10631.41      11499.95       165.63 o                         
   3   8   6        115.43        123.35        49.58 o                         
   4   8   6       5569.54       5262.66       136.99 o                         
   5   8   6         11.22        -32.47        53.65 o                         
   6   8   6         61.78         69.36        73.57 o                         
   7   8   6        406.11        253.19        86.27 o                         
   8   8   6       5583.69       5445.30       262.27 o                         
   9   8   6        265.64        307.78       125.48 o                         
  10   8   6       4208.86       4735.35       236.83 o                         
  11   8   6        120.97        -73.31       155.82 o                         
  12   8   6       1210.04       1063.90       214.31 o                         
 -15   9   6        406.53        196.95       162.54 o                         
 -14   9   6        930.69        979.49       147.71 o                         
 -13   9   6        496.34        292.08       125.35 o                         
 -12   9   6       1383.12       1464.80       121.53 o                         
 -11   9   6        775.80        876.08        96.92 o                         
 -10   9   6        791.86        872.57        88.33 o                         
  -9   9   6       1177.56        951.96        80.64 o                         
  -8   9   6        144.14        185.68        52.81 o                         
  -7   9   6       3699.48       3826.94       134.64 o                         
  -6   9   6         32.49        191.26        39.25 o                         
  -5   9   6       2517.47       2469.05        67.47 o                         
  -4   9   6      38181.52      41213.47       459.58 o                         
  -3   9   6       1202.27       1483.78       195.18 o                         
  -2   9   6      29260.28      28716.03       663.60 o                         
  -1   9   6        778.75        830.57        64.29 o                         
   0   9   6       2130.02       1785.76        56.94 o                         
   1   9   6       2990.29       2595.37        97.91 o                         
   2   9   6         36.08        -41.77        41.77 o                         
   3   9   6        314.80        124.73        52.07 o                         
   4   9   6       1438.49       1535.40        89.56 o                         
   5   9   6       4470.94       4260.94       144.13 o                         
   6   9   6        378.09        290.41        75.84 o                         
   7   9   6         18.59        156.65        93.71 o                         
   8   9   6       2292.39       2087.22       136.28 o                         
   9   9   6        472.63        372.50       127.29 o                         
  10   9   6         51.38       -137.91       140.64 o                         
  11   9   6         17.39       -108.85       160.00 o                         
  12   9   6       1386.02       1359.09       252.02 o                         
 -15  10   6         96.08         10.75       165.28 o                         
 -14  10   6        345.93        236.57       135.17 o                         
 -13  10   6       2174.23       2076.68       156.83 o                         
 -12  10   6       3658.02       3238.98       165.74 o                         
 -11  10   6       7418.19       7641.59       205.82 o                         
 -10  10   6       2817.59       2617.35       119.71 o                         
  -9  10   6       9638.15       9476.77       217.46 o                         
  -8  10   6       5124.28       5257.85       133.74 o                         
  -7  10   6      26381.31      27217.67       305.47 o                         
  -6  10   6       1034.92       1145.06        59.60 o                         
  -5  10   6      16176.63      15776.40       233.80 o                         
  -4  10   6        449.06        498.16        51.17 o                         
  -3  10   6      61384.35      62781.89       847.09 o                         
  -2  10   6       8866.91       8393.48       215.26 o                         
  -1  10   6      49115.98      49433.43       535.21 o                         
   0  10   6       6591.28       6257.85        95.67 o                         
   1  10   6        171.72         94.47        36.62 o                         
   2  10   6      11772.39      11519.19       168.36 o                         
   3  10   6        872.19        889.48        66.16 o                         
   4  10   6       3410.33       3524.95       120.55 o                         
   5  10   6      15231.04      14747.51       234.52 o                         
   6  10   6       4697.04       4677.89       165.69 o                         
   7  10   6       5263.91       5022.98       177.04 o                         
   8  10   6        920.71        977.63       122.06 o                         
   9  10   6       3453.51       3950.33       191.10 o                         
  10  10   6         95.96        -12.34       141.93 o                         
  11  10   6       1194.50       1283.24       182.42 o                         
  12  10   6        448.74        663.61       214.96 o                         
 -15  11   6        699.89        606.15       193.60 o                         
 -14  11   6        510.84        451.24       142.53 o                         
 -13  11   6       5670.15       5579.48       350.48 o                         
 -12  11   6       1104.80       1120.60       112.46 o                         
 -11  11   6       2549.74       2352.69       128.46 o                         
 -10  11   6        447.54        491.18        80.41 o                         
  -9  11   6         47.11        138.25        67.00 o                         
  -8  11   6       3625.11       3505.46       129.86 o                         
  -7  11   6        653.47        602.35        55.26 o                         
  -6  11   6        695.43        720.81        72.14 o                         
  -5  11   6        167.70        129.89        57.78 o                         
  -4  11   6       1387.04       1619.79        88.07 o                         
  -3  11   6        316.49        363.06        82.88 o                         
  -2  11   6        955.12        842.84       132.25 o                         
  -1  11   6       4661.91       4692.95       117.17 o                         
   0  11   6       1744.70       1677.81        83.96 o                         
   1  11   6       4535.43       4531.28        97.61 o                         
   2  11   6       9519.60       8891.72       148.53 o                         
   3  11   6       6162.10       6106.71       136.68 o                         
   4  11   6        972.40        943.13        73.37 o                         
   5  11   6        587.61        601.54        75.54 o                         
   6  11   6       7712.44       7385.65       200.04 o                         
   7  11   6       1341.88       1304.46       111.68 o                         
   8  11   6        306.94        219.31       115.71 o                         
   9  11   6       3896.26       4082.70       290.17 o                         
  10  11   6       1745.56       1817.78       176.74 o                         
  11  11   6         11.27        176.28       174.48 o                         
 -15  12   6       1601.78       1215.86       314.54 o                         
 -14  12   6       1038.02       1182.86       156.13 o                         
 -13  12   6        164.43        387.76       121.44 o                         
 -12  12   6        650.90        585.92       110.32 o                         
 -11  12   6       1593.13       1594.61       116.84 o                         
 -10  12   6        193.15        210.09        88.66 o                         
  -9  12   6         20.61        -56.47        60.03 o                         
  -8  12   6       1451.41       1484.97        86.58 o                         
  -7  12   6       1920.16       2086.56        94.60 o                         
  -6  12   6      12987.63      13526.41       176.51 o                         
  -5  12   6      13328.36      12655.15       209.36 o                         
  -4  12   6        494.16        502.59        54.64 o                         
  -3  12   6      31859.09      33545.82       601.25 o                         
  -2  12   6       1856.31       1880.99       185.14 o                         
  -1  12   6       1193.01       1407.07        77.01 o                         
   0  12   6       1028.70       1022.32        73.98 o                         
   1  12   6      25060.94      24190.25       265.18 o                         
   2  12   6      19044.77      18464.72       230.50 o                         
   3  12   6       7869.96       8023.65       156.11 o                         
   4  12   6       9785.66       9179.87       196.91 o                         
   5  12   6       5802.19       5956.09       176.46 o                         
   6  12   6        104.85        208.19        79.37 o                         
   7  12   6       1328.06       1450.29       108.82 o                         
   8  12   6       1178.96       1166.34       119.50 o                         
   9  12   6        281.07        256.84       160.11 o                         
  10  12   6       1431.49       1209.12       171.97 o                         
  11  12   6       1879.87       1942.62       205.03 o                         
 -14  13   6        721.43       1026.89       162.50 o                         
 -13  13   6        451.51        490.36       131.29 o                         
 -12  13   6       8938.48       8402.46       303.91 o                         
 -11  13   6       3268.23       3502.12       147.33 o                         
 -10  13   6         21.21        119.64        81.68 o                         
  -9  13   6       7789.48       7750.60       177.71 o                         
  -8  13   6       3127.13       3322.60       112.01 o                         
  -7  13   6       6840.64       6712.49       137.29 o                         
  -6  13   6       3797.03       3843.44        89.19 o                         
  -5  13   6       5725.68       5542.64       146.52 o                         
  -4  13   6       8075.79       7776.37       152.00 o                         
  -3  13   6        400.97        491.21       101.02 o                         
  -2  13   6        851.93        945.79        86.66 o                         
  -1  13   6       3221.77       3793.39       145.59 o                         
   0  13   6       2261.68       1756.21       145.47 o                         
   1  13   6       3956.97       3908.92       110.83 o                         
   2  13   6      63370.01      64990.88       613.82 o                         
   3  13   6       2367.46       2575.87       102.01 o                         
   4  13   6          5.49         45.74        62.06 o                         
   5  13   6         45.01         58.23        72.63 o                         
   6  13   6        143.93        236.33        87.21 o                         
   7  13   6       3151.19       2971.21       152.49 o                         
   8  13   6       7429.64       8062.93       259.14 o                         
   9  13   6        231.70        375.65       129.73 o                         
  10  13   6       6250.94       6415.30       352.98 o                         
  11  13   6         91.07         27.54       191.11 o                         
 -14  14   6       4272.88       4175.15       224.23 o                         
 -13  14   6        471.92        630.69       140.77 o                         
 -12  14   6       3226.18       2831.69       151.17 o                         
 -11  14   6         88.17         76.20        93.91 o                         
 -10  14   6       9235.16       8833.22       203.99 o                         
  -9  14   6       7842.54       8322.92       184.12 o                         
  -8  14   6       2271.02       2489.56       101.21 o                         
  -7  14   6       3256.72       3209.57       129.09 o                         
  -6  14   6      12453.62      13070.16       236.18 o                         
  -5  14   6       1516.99       1592.69       129.10 o                         
  -4  14   6       3629.29       3565.93       150.71 o                         
  -3  14   6         19.84         36.71        48.27 o                         
  -2  14   6       2167.13       2255.63        94.31 o                         
  -1  14   6         87.56         87.41        52.36 o                         
   0  14   6      13272.39      13399.31       220.06 o                         
   1  14   6       2116.78       1920.40        76.72 o                         
   2  14   6       2123.80       1938.55        82.80 o                         
   3  14   6       1191.17       1178.76        76.78 o                         
   4  14   6        532.62        592.25        73.32 o                         
   5  14   6        921.64       1067.80        92.71 o                         
   6  14   6      15984.38      15684.79       272.41 o                         
   7  14   6       2862.06       3269.17       178.52 o                         
   8  14   6       2497.90       2632.99       227.60 o                         
   9  14   6      13801.15      14400.17       353.21 o                         
  10  14   6       2587.19       3011.33       204.59 o                         
  11  14   6       1425.23       1757.07       296.50 o                         
 -14  15   6        569.61        558.74       231.22 o                         
 -13  15   6        249.08        201.11       169.37 o                         
 -12  15   6         56.86        108.76       119.60 o                         
 -11  15   6       1706.45       1742.57       117.18 o                         
 -10  15   6       1612.85       1497.36       104.61 o                         
  -9  15   6       1668.13       1725.83       102.71 o                         
  -8  15   6       2562.93       2552.10       120.73 o                         
  -7  15   6       5990.62       5987.32       130.32 o                         
  -6  15   6       9669.36       9644.23       209.70 o                         
  -5  15   6      10143.63      10085.83       196.82 o                         
  -4  15   6        830.31        704.83        69.56 o                         
  -3  15   6      10736.23      10865.21       216.43 o                         
  -2  15   6       2334.15       2243.49       103.59 o                         
  -1  15   6        644.02        712.60        64.84 o                         
   0  15   6       2627.65       2592.27       132.11 o                         
   1  15   6        818.26        792.83        54.99 o                         
   2  15   6       1260.83       1458.54       104.28 o                         
   3  15   6      23663.03      23984.09       296.76 o                         
   4  15   6       1081.89       1175.44        87.51 o                         
   5  15   6       5414.24       5373.31       164.23 o                         
   6  15   6       5148.78       5036.62       180.82 o                         
   7  15   6       4979.85       4866.35       182.74 o                         
   8  15   6         15.18       -129.96       129.96 o                         
   9  15   6       6627.52       6971.84       351.31 o                         
  10  15   6        267.25        553.09       172.83 o                         
 -13  16   6       2944.29       2816.12       211.91 o                         
 -12  16   6       3338.21       3328.32       161.89 o                         
 -11  16   6        108.11        118.88        98.10 o                         
 -10  16   6         44.75         23.01        87.00 o                         
  -9  16   6       6320.66       6149.78       166.46 o                         
  -8  16   6        270.53        350.58        67.17 o                         
  -7  16   6       4188.49       4244.09       127.92 o                         
  -6  16   6      11021.57      11065.66       230.77 o                         
  -5  16   6       4822.46       4584.00       154.71 o                         
  -4  16   6        154.17        101.26        64.33 o                         
  -3  16   6       6008.29       5781.87       150.48 o                         
  -2  16   6       5253.49       5349.91       139.63 o                         
  -1  16   6       4233.01       4061.38       135.09 o                         
   0  16   6       1455.46       1340.21       102.47 o                         
   1  16   6       2861.59       2946.23       105.37 o                         
   2  16   6       4813.21       4563.40       154.79 o                         
   3  16   6        210.96        299.50        76.58 o                         
   4  16   6      35297.38      35347.92       426.75 o                         
   5  16   6       6689.52       6550.97       194.54 o                         
   6  16   6         69.47        315.99        95.49 o                         
   7  16   6      16288.70      15839.79       300.38 o                         
   8  16   6         54.37         37.14       128.06 o                         
   9  16   6        473.30        783.90       150.43 o                         
  10  16   6       5674.34       6387.91       456.61 o                         
 -13  17   6         76.56       -178.67       178.67 o                         
 -12  17   6       2233.00       2290.51       155.17 o                         
 -11  17   6       3091.68       3265.21       151.84 o                         
 -10  17   6       2264.42       2213.43       168.85 o                         
  -9  17   6       9387.05       8766.63       200.57 o                         
  -8  17   6      22540.00      23754.55       302.96 o                         
  -7  17   6        103.01        120.97        47.49 o                         
  -6  17   6       4242.94       4189.05       161.85 o                         
  -5  17   6       9143.30       8931.11       232.12 o                         
  -4  17   6       6439.29       6377.70       167.55 o                         
  -3  17   6        596.17        630.44        74.02 o                         
  -2  17   6      14487.03      14580.07       236.91 o                         
  -1  17   6       8532.32       8681.89       184.82 o                         
   0  17   6      11069.12      10580.28       211.79 o                         
   1  17   6       4677.75       4393.40       136.70 o                         
   2  17   6       1099.37       1195.49       105.76 o                         
   3  17   6       2760.41       2920.28       117.13 o                         
   4  17   6         77.67        112.70        73.83 o                         
   5  17   6         10.28        125.33        84.45 o                         
   6  17   6       6533.65       6924.50       267.77 o                         
   7  17   6       1567.31       1640.24       132.72 o                         
   8  17   6          9.93        157.67       132.42 o                         
   9  17   6        707.25       1075.03       159.57 o                         
  10  17   6        506.34        567.83       226.30 o                         
 -13  18   6        177.71         78.78       197.10 o                         
 -12  18   6       1226.34       1060.35       133.03 o                         
 -11  18   6        333.83        304.43       104.51 o                         
 -10  18   6      18490.93      18387.34       310.66 o                         
  -9  18   6       8079.78       7965.99       190.61 o                         
  -8  18   6       2215.90       2192.28       104.44 o                         
  -7  18   6       9174.84       9564.34       247.77 o                         
  -6  18   6       4196.97       4374.08       174.23 o                         
  -5  18   6        966.36       1110.51        97.52 o                         
  -4  18   6        744.46        881.52        95.17 o                         
  -3  18   6        866.44        820.33       104.65 o                         
  -2  18   6       4481.43       4527.95       303.56 o                         
  -1  18   6       8935.33       8482.29       221.14 o                         
   0  18   6      27282.37      27049.56       381.63 o                         
   1  18   6      16315.13      16251.60       215.89 o                         
   2  18   6        122.70        202.42        62.10 o                         
   3  18   6      12379.11      12495.27       215.22 o                         
   4  18   6       2312.45       2366.62       115.88 o                         
   5  18   6        136.41        208.98        91.44 o                         
   6  18   6        558.11        693.50       110.56 o                         
   7  18   6       1183.26       1004.05       127.67 o                         
   8  18   6         69.19         -4.38       136.19 o                         
   9  18   6       2012.43       2041.19       189.67 o                         
 -12  19   6       6063.01       5322.88       212.26 o                         
 -11  19   6        176.23        203.18       143.85 o                         
 -10  19   6       4982.25       4788.16       241.65 o                         
  -9  19   6       2121.99       2224.54       165.84 o                         
  -8  19   6        629.66        659.55        74.47 o                         
  -7  19   6       5666.38       5667.98       214.98 o                         
  -6  19   6       2759.57       2843.99       152.26 o                         
  -5  19   6       2724.40       2837.10       135.64 o                         
  -4  19   6      12683.43      13781.79       250.66 o                         
  -3  19   6         59.31         93.39        77.24 o                         
  -2  19   6       5859.26       6005.37       171.04 o                         
  -1  19   6       1132.07       1240.34       109.37 o                         
   0  19   6       8038.60       8054.76       204.09 o                         
   1  19   6        389.65        364.26        59.76 o                         
   2  19   6      73955.09      74360.73       710.89 o                         
   3  19   6       8274.96       8474.60       183.21 o                         
   4  19   6        237.52        351.02        84.26 o                         
   5  19   6       5602.06       5796.33       203.75 o                         
   6  19   6       1374.78       1452.30       141.64 o                         
   7  19   6       6361.90       6315.98       258.35 o                         
   8  19   6         16.99       -144.05       144.05 o                         
   9  19   6        393.82        568.14       219.01 o                         
 -12  20   6        287.94       -237.88       237.88 o                         
 -11  20   6       2167.96       1980.66       177.32 o                         
 -10  20   6        316.89        282.09       146.14 o                         
  -9  20   6         44.86        218.70        83.32 o                         
  -8  20   6        212.67        385.68        89.71 o                         
  -7  20   6          1.07       -109.82       109.82 o                         
  -6  20   6      11460.46      11739.74       265.80 o                         
  -5  20   6       8641.28       8945.00       224.38 o                         
  -4  20   6          6.37         59.44        87.85 o                         
  -3  20   6      11118.24      11519.52       232.79 o                         
  -2  20   6         49.24         67.51        83.38 o                         
  -1  20   6      14232.63      14774.37       268.32 o                         
   0  20   6         96.29        155.19        88.81 o                         
   1  20   6      40285.27      40680.39       425.74 o                         
   2  20   6       3607.98       3871.26       126.77 o                         
   3  20   6      11724.31      12040.09       218.40 o                         
   4  20   6      12576.69      12295.50       235.34 o                         
   5  20   6       1200.12       1318.26       110.71 o                         
   6  20   6       4791.82       5267.08       205.13 o                         
   7  20   6        350.02        672.58       138.68 o                         
   8  20   6       1678.36       1382.11       164.55 o                         
 -11  21   6       3086.05       3411.42       181.64 o                         
 -10  21   6       7194.57       7125.90       285.55 o                         
  -9  21   6       5716.80       5119.59       153.31 o                         
  -8  21   6       7373.84       8180.95       281.13 o                         
  -7  21   6       3701.41       3874.54       211.18 o                         
  -6  21   6       2070.18       2271.08       139.83 o                         
  -5  21   6       1488.92       1412.18       121.10 o                         
  -4  21   6        633.46        602.40       103.28 o                         
  -3  21   6        530.05        531.44        98.69 o                         
  -2  21   6       1255.54       1230.54       105.26 o                         
  -1  21   6       2172.03       2367.18       126.93 o                         
   0  21   6        528.88        613.76       115.35 o                         
   1  21   6       3979.39       3861.57       169.87 o                         
   2  21   6        803.91        915.66        99.65 o                         
   3  21   6       3833.81       3770.30       142.61 o                         
   4  21   6        115.60        159.91        96.50 o                         
   5  21   6         27.50        -44.10       182.39 o                         
   6  21   6        482.32        669.96       126.09 o                         
   7  21   6       2128.78       2178.51       199.89 o                         
   8  21   6       1054.75        739.56       209.48 o                         
 -10  22   6       1737.81       1654.62       154.58 o                         
  -9  22   6      13369.98      13068.44       421.10 o                         
  -8  22   6       1596.14       1691.53       163.53 o                         
  -7  22   6      10217.42      10003.56       288.84 o                         
  -6  22   6       5941.18       6072.18       224.54 o                         
  -5  22   6       2299.31       2694.38       165.78 o                         
  -4  22   6        537.56        494.71       110.76 o                         
  -3  22   6       5391.73       5441.40       193.64 o                         
  -2  22   6        308.13        305.76        99.26 o                         
  -1  22   6        154.75        256.75        99.83 o                         
   0  22   6       1716.24       1845.31       146.55 o                         
   1  22   6         93.26        275.31        70.76 o                         
   2  22   6         17.21         83.69        72.50 o                         
   3  22   6       1112.08       1009.07       112.63 o                         
   4  22   6        405.70        367.05        99.08 o                         
   5  22   6         58.22         53.72       113.14 o                         
   6  22   6       1703.34       1937.26       147.47 o                         
   7  22   6       1298.17       1202.66       182.45 o                         
 -10  23   6       2767.02       3010.75       155.89 o                         
  -9  23   6         55.93        -30.49       176.48 o                         
  -8  23   6       1987.86       1824.82       207.50 o                         
  -7  23   6       2982.79       3134.50       185.41 o                         
  -6  23   6         15.69          1.26       128.30 o                         
  -5  23   6       4625.42       4182.07       195.98 o                         
  -4  23   6          8.80         34.53       109.37 o                         
  -3  23   6        759.44        748.42       114.83 o                         
  -2  23   6        332.84        479.02       110.04 o                         
  -1  23   6       2935.81       2727.81       143.11 o                         
   0  23   6         26.08       -109.47       109.47 o                         
   1  23   6        217.30        575.79       125.18 o                         
   2  23   6       1411.97       1624.06        96.19 o                         
   3  23   6       2243.43       2360.71       140.52 o                         
   4  23   6        598.55        708.76       111.69 o                         
   5  23   6        799.79        866.35       126.46 o                         
   6  23   6       5932.20       5992.14       269.91 o                         
  -9  24   6        762.07        697.38       238.08 o                         
  -8  24   6         88.67        345.16       168.38 o                         
  -7  24   6        221.70         71.61       168.45 o                         
  -6  24   6       1944.26       1894.00       164.28 o                         
  -5  24   6        316.46        165.86       127.55 o                         
  -4  24   6       2156.37       2051.57       146.57 o                         
  -3  24   6       2214.76       2329.91       149.70 o                         
  -2  24   6         30.22        145.38       116.73 o                         
  -1  24   6        280.39        119.92       118.12 o                         
   0  24   6       2642.50       2542.62       162.53 o                         
   1  24   6        718.96        685.34       191.53 o                         
   2  24   6       1048.49       1112.39        88.73 o                         
   3  24   6        462.42        509.26       104.04 o                         
   4  24   6       1357.62       1801.99       151.05 o                         
   5  24   6         10.54        121.80       127.22 o                         
   6  24   6       1402.45       1236.39       229.57 o                         
  -8  25   6        294.89        668.90       199.29 o                         
  -7  25   6        882.34        790.73       176.38 o                         
  -6  25   6       3437.86       2994.42       209.60 o                         
  -5  25   6        505.78        565.54       145.97 o                         
  -4  25   6        601.17        732.34       136.03 o                         
  -3  25   6       6612.45       6014.62       346.98 o                         
  -2  25   6        392.69        568.78       134.32 o                         
  -1  25   6       3999.79       4024.52       197.12 o                         
   0  25   6        414.89        529.27       133.88 o                         
   1  25   6         33.28        137.68       144.59 o                         
   2  25   6       4800.79       4536.01       159.23 o                         
   3  25   6       1717.05       1540.60       148.60 o                         
   4  25   6        356.17        563.78       119.09 o                         
   5  25   6         11.45        -49.77       210.67 o                         
  -7  26   6        442.29        264.14       199.11 o                         
  -6  26   6        189.19         22.36       165.22 o                         
  -5  26   6       3106.21       3477.63       203.99 o                         
  -4  26   6        404.31        230.49       216.46 o                         
  -3  26   6       1989.13       1957.85       187.13 o                         
  -2  26   6       8562.37       8318.33       340.98 o                         
  -1  26   6        346.87        478.99       134.15 o                         
   0  26   6          5.90         55.18       173.93 o                         
   1  26   6       6943.48       6806.29       298.78 o                         
   2  26   6         24.83        123.52       158.40 o                         
   3  26   6       6009.54       6275.05       203.33 o                         
  -5  27   6        240.17        706.44       175.87 o                         
  -4  27   6       1346.17       1558.37       172.98 o                         
  -3  27   6       4530.30       4820.27       242.61 o                         
  -2  27   6       9216.89       8580.69       435.98 o                         
  -1  27   6        222.31        163.90       224.04 o                         
   0  27   6       7309.60       7155.18       287.98 o                         
   1  27   6       2218.62       2005.69       246.79 o                         
   2  27   6       4736.69       4488.74       326.51 o                         
  -3  28   6        511.04        859.78       301.23 o                         
  -2  28   6       1491.40       1427.03       341.56 o                         
  -1  28   6       4117.82       4022.42       361.47 o                         
 -16   1   7        868.10       1074.68       202.31 o                         
 -15   1   7        292.94        510.88       164.15 o                         
 -14   1   7       7835.56       7677.22       367.65 o                         
 -13   1   7        111.56        175.53       114.59 o                         
 -12   1   7      17982.62      17790.45       310.11 o                         
 -11   1   7       1596.64       1608.28       143.45 o                         
 -10   1   7       7528.07       8264.78       182.13 o                         
  -9   1   7        393.22        474.15        62.51 o                         
  -8   1   7      24935.66      24514.74       361.62 o                         
  -7   1   7       7498.51       7821.45       158.64 o                         
  -6   1   7      25421.09      24494.42       306.40 o                         
  -5   1   7      17697.75      16362.68       202.09 o                         
  -4   1   7       1531.27       1407.67        66.80 o                         
  -3   1   7      33099.64      33097.80       546.33 o                         
  -2   1   7       1139.38       1369.93        66.22 o                         
  -1   1   7      11080.96      10568.88       144.66 o                         
   0   1   7       3287.11       3024.47        90.15 o                         
   1   1   7      16669.57      15941.95       203.94 o                         
   2   1   7       1003.63        919.16        60.88 o                         
   3   1   7      17474.48      16920.40       218.78 o                         
   4   1   7       1742.49       1619.45        80.49 o                         
   5   1   7       2740.47       2432.99       126.60 o                         
   6   1   7        151.12         85.77        71.10 o                         
   7   1   7       1119.75        992.03        98.69 o                         
   8   1   7         31.16         69.22       104.26 o                         
   9   1   7        428.30        166.42       131.09 o                         
  10   1   7       2943.43       3129.10       208.82 o                         
  11   1   7         36.13        -16.96       162.51 o                         
  12   1   7         11.48        533.73       205.80 o                         
 -16   2   7         24.90         76.37       187.23 o                         
 -15   2   7        361.89        212.04       154.75 o                         
 -14   2   7        991.09        999.95       143.14 o                         
 -13   2   7       2250.74       2260.23       149.64 o                         
 -12   2   7       1561.50       1581.92       120.39 o                         
 -11   2   7       3916.86       4092.19       157.05 o                         
 -10   2   7       2840.75       2682.13       118.89 o                         
  -9   2   7       1545.25       1379.01       100.61 o                         
  -8   2   7       2155.61       1918.93       121.04 o                         
  -7   2   7      25731.55      26228.81       289.87 o                         
  -6   2   7      14150.50      14244.26       181.25 o                         
  -5   2   7       7270.26       7091.15       114.14 o                         
  -4   2   7         44.87         67.73        40.43 o                         
  -3   2   7         62.27         -4.55        29.07 o                         
  -2   2   7      10076.37       9714.26       132.43 o                         
  -1   2   7       1038.45        816.21        42.71 o                         
   0   2   7        369.33        193.95        36.20 o                         
   1   2   7        389.14        252.33        42.96 o                         
   2   2   7        198.08        111.23        41.62 o                         
   3   2   7        859.85        959.82        63.13 o                         
   4   2   7       2307.28       2270.10       102.32 o                         
   5   2   7       4842.07       4429.63       143.34 o                         
   6   2   7        491.97        397.72        77.62 o                         
   7   2   7      15226.44      15014.86       272.21 o                         
   8   2   7       4145.52       4309.27       192.01 o                         
   9   2   7        416.25        318.00       125.46 o                         
  10   2   7       1687.43       1590.23       155.57 o                         
  11   2   7        462.14        316.57       176.29 o                         
  12   2   7       1384.78       1698.86       221.88 o                         
 -16   3   7       1607.01       1732.44       247.74 o                         
 -15   3   7        362.88        194.57       162.05 o                         
 -14   3   7         58.83        -10.02       127.74 o                         
 -13   3   7       1804.68       1614.20       137.74 o                         
 -12   3   7         44.38         50.52        97.36 o                         
 -11   3   7        457.98        346.41        89.61 o                         
 -10   3   7      11328.23      11306.58       222.55 o                         
  -9   3   7         45.39         72.81        57.00 o                         
  -8   3   7       6006.27       5852.24       132.27 o                         
  -7   3   7       6119.24       6349.53       125.41 o                         
  -6   3   7       1612.06       1647.69        67.86 o                         
  -5   3   7          0.18        -20.29        32.40 o                         
  -4   3   7      12487.71      12138.78       149.36 o                         
  -3   3   7      27939.29      27381.93       268.91 o                         
  -2   3   7       8583.43       8360.95       113.56 o                         
  -1   3   7       8247.14       7304.89       107.02 o                         
   0   3   7       6639.56       5970.02       102.91 o                         
   1   3   7       4311.02       4000.34        92.81 o                         
   2   3   7         15.83         55.89        37.96 o                         
   3   3   7        656.88        431.61        52.57 o                         
   4   3   7       5796.96       5776.25       142.07 o                         
   5   3   7       2987.85       2868.40       116.59 o                         
   6   3   7      15158.34      15089.23       251.15 o                         
   7   3   7         32.08         21.59       108.96 o                         
   8   3   7       7146.40       6848.39       223.40 o                         
   9   3   7       4998.35       4869.99       244.62 o                         
  10   3   7       1180.66        716.39       151.23 o                         
  11   3   7         72.51       -209.57       209.57 o                         
  12   3   7       2534.44       2788.00       243.01 o                         
 -16   4   7        794.09       1057.74       201.20 o                         
 -15   4   7         21.98        -32.31       156.74 o                         
 -14   4   7       7618.43       6944.54       247.26 o                         
 -13   4   7        252.00        330.40       121.70 o                         
 -12   4   7        866.53        853.85       105.57 o                         
 -11   4   7        804.63        738.95       102.78 o                         
 -10   4   7        931.83        850.48        82.36 o                         
  -9   4   7       3947.84       3735.82       163.46 o                         
  -8   4   7         51.88        110.70        49.31 o                         
  -7   4   7       2725.13       2503.65        87.10 o                         
  -6   4   7        391.12        329.97        43.09 o                         
  -5   4   7        933.18        744.87        44.28 o                         
  -4   4   7       4380.27       4623.67        86.86 o                         
  -3   4   7       8649.00       8384.49       111.24 o                         
  -2   4   7      12503.54      11649.56       160.01 o                         
  -1   4   7       3224.17       3348.27        74.24 o                         
   0   4   7       4290.78       4038.91        87.11 o                         
   1   4   7       2671.46       2859.59        97.06 o                         
   2   4   7       6584.67       7275.12       131.48 o                         
   3   4   7       7089.78       6522.02       153.46 o                         
   4   4   7      21936.29      21391.63       289.31 o                         
   5   4   7       3595.89       3912.23       135.46 o                         
   6   4   7       4717.60       4450.33       155.68 o                         
   7   4   7       1324.61        985.06       106.36 o                         
   8   4   7       7800.10       7445.69       231.21 o                         
   9   4   7        350.49        382.60       122.77 o                         
  10   4   7        522.43        508.25       147.99 o                         
  11   4   7        638.66        523.41       171.57 o                         
  12   4   7       2918.77       2743.91       240.48 o                         
 -16   5   7        830.71        836.51       208.25 o                         
 -15   5   7      11105.40      10594.27       341.94 o                         
 -14   5   7       3007.76       3363.79       206.06 o                         
 -13   5   7       4662.86       4349.97       183.51 o                         
 -12   5   7        767.39        700.61        97.40 o                         
 -11   5   7       2688.60       2820.57       190.61 o                         
 -10   5   7        249.67        214.31        69.17 o                         
  -9   5   7       1389.56       1638.02        90.07 o                         
  -8   5   7        696.60        837.07        80.29 o                         
  -7   5   7        974.95       1211.32        65.20 o                         
  -6   5   7        206.14        170.96        42.45 o                         
  -5   5   7      34103.68      35999.54       350.13 o                         
  -4   5   7      19254.99      19494.46       216.23 o                         
  -3   5   7       3910.55       4160.16        81.12 o                         
  -2   5   7      17462.67      18424.29       191.59 o                         
  -1   5   7       4973.18       4469.16        81.53 o                         
   0   5   7        158.57        143.21        34.13 o                         
   1   5   7      24610.53      25813.33       274.88 o                         
   2   5   7      23935.20      24236.00       272.36 o                         
   3   5   7        859.41        897.55        62.68 o                         
   4   5   7       6842.52       6258.93       143.38 o                         
   5   5   7      25872.02      25657.11       367.74 o                         
   6   5   7       2316.90       2221.16       141.80 o                         
   7   5   7       1247.24        932.90       101.55 o                         
   8   5   7      13350.29      13606.15       322.95 o                         
   9   5   7         87.42        -17.01       121.10 o                         
  10   5   7       5272.45       5738.94       291.82 o                         
  11   5   7       9194.78       9277.15       462.66 o                         
  12   5   7       3698.48       3773.97       268.21 o                         
 -16   6   7       1339.40       1408.36       223.68 o                         
 -15   6   7         48.63       -104.14       151.52 o                         
 -14   6   7       2312.07       2576.23       202.42 o                         
 -13   6   7        442.47        363.54       101.95 o                         
 -12   6   7         77.99        -50.59        86.40 o                         
 -11   6   7        630.80        828.31        91.56 o                         
 -10   6   7        117.40        389.57        73.04 o                         
  -9   6   7        498.85        595.57        72.77 o                         
  -8   6   7       2177.99       2151.09        98.37 o                         
  -7   6   7       3931.31       3808.94       105.64 o                         
  -6   6   7       2985.96       3136.09        90.36 o                         
  -5   6   7       6510.21       6414.85       104.61 o                         
  -4   6   7       5872.33       6202.70       111.73 o                         
  -3   6   7      25999.81      25548.38       302.35 o                         
  -2   6   7      67561.02      70630.55       831.88 o                         
  -1   6   7       2052.56       1715.66        64.93 o                         
   0   6   7      16512.54      15969.99       184.97 o                         
   1   6   7       1167.26       1182.19        59.42 o                         
   2   6   7        563.24        551.48        51.25 o                         
   3   6   7        280.72        259.51        52.83 o                         
   4   6   7      25656.59      24892.05       352.19 o                         
   5   6   7       3208.53       2847.88       123.19 o                         
   6   6   7       4155.68       3842.93       143.84 o                         
   7   6   7       5149.69       4888.54       199.81 o                         
   8   6   7      18970.34      19243.50       330.26 o                         
   9   6   7         13.68         -6.95       122.71 o                         
  10   6   7         54.20        199.70       155.28 o                         
  11   6   7       2860.64       3086.55       220.21 o                         
  12   6   7         30.55        370.28       227.57 o                         
 -16   7   7       1099.09        988.40       242.78 o                         
 -15   7   7        257.79        341.95       157.96 o                         
 -14   7   7       3234.98       3013.76       171.24 o                         
 -13   7   7        117.58        250.96       111.91 o                         
 -12   7   7        246.27        391.92       104.79 o                         
 -11   7   7      15831.38      16004.77       270.47 o                         
 -10   7   7      15414.17      15482.59       266.11 o                         
  -9   7   7       1756.26       1709.48        93.57 o                         
  -8   7   7         47.58        152.76        53.76 o                         
  -7   7   7       3826.81       4251.37       109.43 o                         
  -6   7   7        679.60        578.51        46.21 o                         
  -5   7   7      14092.82      12721.57       217.03 o                         
  -4   7   7      38794.06      39507.64       441.87 o                         
  -3   7   7       4910.90       4953.28       276.83 o                         
  -2   7   7        852.20        642.08        45.27 o                         
  -1   7   7      49302.61      51387.54       601.67 o                         
   0   7   7       9029.75       8544.97       122.68 o                         
   1   7   7        455.23        597.35        48.79 o                         
   2   7   7        109.12        155.61        44.93 o                         
   3   7   7       5267.56       5279.90       138.53 o                         
   4   7   7       3982.32       3360.08       133.15 o                         
   5   7   7      21581.58      21117.58       307.54 o                         
   6   7   7      30678.54      30892.90       449.14 o                         
   7   7   7       4381.25       4163.75       179.16 o                         
   8   7   7       7095.81       7109.64       232.26 o                         
   9   7   7      12466.39      12611.06       336.90 o                         
  10   7   7        696.67        474.11       153.84 o                         
  11   7   7       1565.90       1880.54       225.49 o                         
  12   7   7        258.81         77.49       211.75 o                         
 -15   8   7        770.72        456.47       189.88 o                         
 -14   8   7        457.57        823.78       137.03 o                         
 -13   8   7      22549.32      23234.01       397.63 o                         
 -12   8   7       3196.63       3426.18       152.33 o                         
 -11   8   7       4062.21       4193.64       199.42 o                         
 -10   8   7        985.89       1059.83       103.43 o                         
  -9   8   7       3784.14       4016.46       146.67 o                         
  -8   8   7       2076.05       2454.37       166.24 o                         
  -7   8   7      41464.65      41423.27       418.82 o                         
  -6   8   7      50292.64      51544.01       518.25 o                         
  -5   8   7       7070.03       6984.23       178.56 o                         
  -4   8   7      29214.80      28242.37       335.46 o                         
  -3   8   7      33393.36      32536.76       491.98 o                         
  -2   8   7       2831.93       2973.61        95.84 o                         
  -1   8   7       4783.14       5010.47       110.37 o                         
   0   8   7       3300.27       3266.02        77.14 o                         
   1   8   7       2067.74       1891.63        70.16 o                         
   2   8   7       4294.96       3921.75       106.16 o                         
   3   8   7        349.95        435.87        60.55 o                         
   4   8   7        693.12        597.03        69.63 o                         
   5   8   7       7994.71       7161.92       181.62 o                         
   6   8   7       3007.51       3323.93       165.91 o                         
   7   8   7      20207.98      20322.04       339.48 o                         
   8   8   7      31595.50      32583.16       444.05 o                         
   9   8   7        213.85        386.56       150.99 o                         
  10   8   7       6913.71       7066.39       278.05 o                         
  11   8   7        251.05        458.31       237.46 o                         
  12   8   7        828.45        900.11       239.97 o                         
 -15   9   7       2741.61       3032.49       219.61 o                         
 -14   9   7       7838.59       7731.79       274.09 o                         
 -13   9   7         13.48        226.89       113.12 o                         
 -12   9   7      31960.34      31675.90       422.25 o                         
 -11   9   7        206.28        462.17        81.10 o                         
 -10   9   7        564.07        680.47        82.19 o                         
  -9   9   7         83.01         95.09        60.66 o                         
  -8   9   7      27188.29      27027.79       314.02 o                         
  -7   9   7      43151.38      45028.46       475.37 o                         
  -6   9   7      26866.93      26390.32       279.69 o                         
  -5   9   7      44577.88      43957.14       498.09 o                         
  -4   9   7      10322.69      10424.69       163.52 o                         
  -3   9   7       3991.12       3847.57       161.55 o                         
  -2   9   7      10166.49       9752.47       273.35 o                         
  -1   9   7      18164.25      18722.82       247.01 o                         
   0   9   7       2508.05       2400.29        81.05 o                         
   1   9   7      16804.56      16973.57       205.56 o                         
   2   9   7       2441.54       2505.26        96.26 o                         
   3   9   7        140.48         88.47        52.92 o                         
   4   9   7        908.47        813.72        72.04 o                         
   5   9   7       3466.26       3030.56       165.55 o                         
   6   9   7      14652.96      14799.99       293.33 o                         
   7   9   7        980.05       1246.65       114.15 o                         
   8   9   7        771.51       1028.09       121.91 o                         
   9   9   7      10590.86      10606.63       298.31 o                         
  10   9   7       3154.44       3614.18       218.36 o                         
  11   9   7        157.75        233.57       199.30 o                         
 -15  10   7        700.99        647.74       170.49 o                         
 -14  10   7       1493.28       1351.71       154.27 o                         
 -13  10   7       7801.25       7378.59       272.41 o                         
 -12  10   7       1370.59       1227.36       113.90 o                         
 -11  10   7         36.33         24.61        82.53 o                         
 -10  10   7       1342.10       1337.05        93.88 o                         
  -9  10   7       4707.02       4821.06       141.91 o                         
  -8  10   7        200.36        172.68        51.53 o                         
  -7  10   7       5791.81       5428.63       119.84 o                         
  -6  10   7       2293.87       2098.38        75.88 o                         
  -5  10   7       1523.18       1675.60        85.91 o                         
  -4  10   7         46.61        176.90        51.99 o                         
  -3  10   7      40196.57      39932.55       684.59 o                         
  -2  10   7      14333.76      13848.53       287.29 o                         
  -1  10   7         63.66        152.84        47.00 o                         
   0  10   7       9319.97       9188.78       126.21 o                         
   1  10   7        819.89       1116.62        58.21 o                         
   2  10   7         87.02        111.29        45.95 o                         
   3  10   7       2175.32       1798.65        99.50 o                         
   4  10   7      15042.74      14479.25       241.49 o                         
   5  10   7       5126.62       5044.05       157.07 o                         
   6  10   7       9777.60       9525.88       244.39 o                         
   7  10   7      17057.36      16885.30       314.34 o                         
   8  10   7       3801.33       3149.77       170.02 o                         
   9  10   7        150.47        209.84       125.92 o                         
  10  10   7       7178.29       7481.25       286.14 o                         
  11  10   7        309.14         88.99       193.54 o                         
 -15  11   7       2534.93       2550.97       249.38 o                         
 -14  11   7       1638.73       1339.37       152.48 o                         
 -13  11   7        509.95        451.52       156.28 o                         
 -12  11   7         63.85        100.00        98.17 o                         
 -11  11   7       2995.07       3076.87       138.82 o                         
 -10  11   7      21081.15      20702.32       297.54 o                         
  -9  11   7       2842.52       3113.41       129.71 o                         
  -8  11   7       7743.53       7533.18       175.56 o                         
  -7  11   7       1051.84       1187.70        64.84 o                         
  -6  11   7       3632.44       3692.18       136.34 o                         
  -5  11   7       5437.59       5895.67       267.55 o                         
  -4  11   7      45175.36      45417.36       666.10 o                         
  -3  11   7      32171.61      32870.54       600.56 o                         
  -2  11   7      25733.38      25776.23       432.14 o                         
  -1  11   7      75066.38      75999.70       795.95 o                         
   0  11   7       2947.74       2844.77       109.03 o                         
   1  11   7       2018.01       1954.52        96.92 o                         
   2  11   7         22.84          2.52        46.46 o                         
   3  11   7      15552.14      15439.62       221.60 o                         
   4  11   7         33.96         21.54        60.44 o                         
   5  11   7      16736.58      16176.90       258.98 o                         
   6  11   7      20381.80      20947.24       314.18 o                         
   7  11   7       1494.23       1319.08       111.41 o                         
   8  11   7        773.88        701.98       121.28 o                         
   9  11   7       3594.27       3425.72       293.95 o                         
  10  11   7        133.54        307.70       164.00 o                         
  11  11   7         67.36        160.26       204.56 o                         
 -15  12   7       1669.75       2173.02       274.06 o                         
 -14  12   7        944.92       1160.03       163.14 o                         
 -13  12   7       6704.46       6567.56       360.93 o                         
 -12  12   7       2761.05       2657.38       159.68 o                         
 -11  12   7          6.95        -47.31        85.28 o                         
 -10  12   7       1311.07       1315.41        98.80 o                         
  -9  12   7        879.33        953.94        77.10 o                         
  -8  12   7        336.49        443.38        59.92 o                         
  -7  12   7        902.51       1014.76        64.60 o                         
  -6  12   7       5882.33       6155.09       159.79 o                         
  -5  12   7       6980.41       6976.54       149.18 o                         
  -4  12   7        269.93        414.22        93.01 o                         
  -3  12   7      29138.84      29498.82       487.10 o                         
  -2  12   7      19957.94      19270.10       429.30 o                         
  -1  12   7       3357.16       3177.54       121.75 o                         
   0  12   7       2172.58       2204.76       103.45 o                         
   1  12   7        498.09        340.01        66.87 o                         
   2  12   7       1557.95       1365.39        75.91 o                         
   3  12   7       5958.10       6124.48       146.25 o                         
   4  12   7       6850.21       6863.88       177.86 o                         
   5  12   7       1972.19       1710.85       100.19 o                         
   6  12   7       1632.58       1611.06       108.02 o                         
   7  12   7         63.67        197.71        97.48 o                         
   8  12   7       1409.37       1184.76       168.82 o                         
   9  12   7       2509.10       2700.87       173.63 o                         
  10  12   7        650.44        301.98       173.34 o                         
  11  12   7       2375.97       2350.77       240.82 o                         
 -14  13   7      19405.63      18172.35       740.19 o                         
 -13  13   7       2506.74       2454.08       171.33 o                         
 -12  13   7       3727.24       3768.77       198.49 o                         
 -11  13   7       1929.18       1889.50       119.03 o                         
 -10  13   7        562.54        615.65        80.95 o                         
  -9  13   7       2351.04       2467.92       104.35 o                         
  -8  13   7       4263.04       4124.48       121.90 o                         
  -7  13   7      12517.34      12651.43       177.64 o                         
  -6  13   7       4451.01       4581.33       149.20 o                         
  -5  13   7      15780.85      15338.16       235.16 o                         
  -4  13   7       6286.38       6380.47       224.56 o                         
  -3  13   7         96.27        195.82        85.31 o                         
  -2  13   7       3438.28       3218.46       248.53 o                         
  -1  13   7       7270.76       7532.61       153.89 o                         
   0  13   7       1004.89       1041.02        76.45 o                         
   1  13   7      13109.94      12946.17       176.58 o                         
   2  13   7        537.69        467.19        54.66 o                         
   3  13   7       2618.12       2681.38       104.66 o                         
   4  13   7       2309.09       2164.73       106.34 o                         
   5  13   7        613.49        670.09        87.26 o                         
   6  13   7         58.71        136.30        92.19 o                         
   7  13   7         35.59        102.89       105.98 o                         
   8  13   7        418.08        646.57       120.04 o                         
   9  13   7       1917.00       1742.20       170.89 o                         
  10  13   7        416.57        451.48       178.25 o                         
 -14  14   7        340.88        477.45       161.24 o                         
 -13  14   7       4212.62       3791.95       197.83 o                         
 -12  14   7       2622.31       2531.51       145.40 o                         
 -11  14   7        415.20        466.13        94.35 o                         
 -10  14   7       2952.39       3004.19       127.00 o                         
  -9  14   7        445.63        501.85        89.34 o                         
  -8  14   7       2223.43       2512.51        98.22 o                         
  -7  14   7       1082.42       1191.98       109.38 o                         
  -6  14   7      15575.22      16046.34       261.61 o                         
  -5  14   7        938.74        922.03        79.12 o                         
  -4  14   7        281.43        431.58       116.06 o                         
  -3  14   7       4273.37       4477.41       208.70 o                         
  -2  14   7      23235.75      23846.32       434.67 o                         
  -1  14   7         33.61         40.19        55.69 o                         
   0  14   7       3162.29       3084.46       121.73 o                         
   1  14   7       5180.05       4903.99       108.14 o                         
   2  14   7       1193.82       1148.43        75.42 o                         
   3  14   7       4616.68       4330.26       130.33 o                         
   4  14   7       1089.13       1095.23        84.36 o                         
   5  14   7       5534.45       5658.76       199.35 o                         
   6  14   7         67.96         26.31        90.24 o                         
   7  14   7       5813.52       5840.84       247.42 o                         
   8  14   7       7060.35       7634.00       245.42 o                         
   9  14   7        828.76        879.70       158.27 o                         
  10  14   7       3792.38       3660.09       234.26 o                         
 -14  15   7        414.37        572.53       201.70 o                         
 -13  15   7        975.09       1138.39       149.44 o                         
 -12  15   7       1483.94       1593.17       130.00 o                         
 -11  15   7         32.83         90.08        90.23 o                         
 -10  15   7        128.54        103.08        78.87 o                         
  -9  15   7        458.42        589.91        70.80 o                         
  -8  15   7       2141.51       2097.71        88.36 o                         
  -7  15   7      10562.95      10526.59       232.28 o                         
  -6  15   7        210.85        195.16        78.71 o                         
  -5  15   7       2565.53       2729.57       121.77 o                         
  -4  15   7       1875.93       1796.29       106.75 o                         
  -3  15   7       3092.19       2785.10       211.17 o                         
  -2  15   7       1092.22       1214.19       112.18 o                         
  -1  15   7       7911.53       7605.02       163.18 o                         
   0  15   7       5128.85       5258.79       155.23 o                         
   1  15   7       2498.37       2619.30        83.44 o                         
   2  15   7      10082.18       9499.83       168.57 o                         
   3  15   7       2336.97       2331.99       102.71 o                         
   4  15   7      13407.71      13820.41       239.01 o                         
   5  15   7        497.83        374.03        85.59 o                         
   6  15   7      20135.68      19588.74       319.60 o                         
   7  15   7       2975.76       3277.89       165.50 o                         
   8  15   7       5353.44       5399.69       231.26 o                         
   9  15   7       9294.61       9837.44       296.99 o                         
  10  15   7         29.79        116.66       194.51 o                         
 -13  16   7       3548.58       3043.90       171.85 o                         
 -12  16   7          1.74       -106.20       150.31 o                         
 -11  16   7        406.90        425.80       102.00 o                         
 -10  16   7       2985.23       3191.57       137.57 o                         
  -9  16   7       3270.65       3414.46       119.63 o                         
  -8  16   7       4109.02       4310.00       140.10 o                         
  -7  16   7      12426.59      12852.72       259.51 o                         
  -6  16   7      15572.75      16062.16       272.71 o                         
  -5  16   7       1645.73       1668.70       100.16 o                         
  -4  16   7       4390.90       4315.19       126.09 o                         
  -3  16   7       7814.12       8350.05       279.08 o                         
  -2  16   7       3559.68       3402.46       183.22 o
[truncated: 428,329 more chars]
